# Supplementary material for: Functional and evolutionary analysis of Korean bob-tailed native dog using whole-genome sequencing data
Source: Sci Rep. 2017 Dec 11;7:17303. doi: 10.1038/s41598-017-17817-w (PMC5725459; doi:10.1038/s41598-017-17817-w)
Supplement: Supplementary file 2 — Supplementary Table 1 [file 41598_2017_17817_MOESM2_ESM.xlsx]

## Sheet: Sheet1
	Supplementary Table 1. SNP statistics of dog breeds and other species
	Dog breeds and species	No. of SNPs	Found in dbSNP1	Ti/Tv ratio2
	Donggyeong dog (long tail)	8667063	1,875,511 (22%)	2.03 (0.0037)
	Donggyeong dog (short tail)	8562023	1,879,258 (22%)	2.05 (0.0016)
	Donggyeong dog (non-tail)	8902794	1,892,844 (21%)	2.04 (0.0097)
	Diqing village dog	8036581	537,975(7%)	2.26(0.0018)
	German shepherd	4439614	441,999(10%)	2.25(0.0013)
	Tibetan mastiff	8079946	541,455(7%)	2.26(0.0017)
	Yingjiang village dog	8411477	544,844(6%)	2.25(0.0018)
	Lijiang village dog	8495305	553,387(7%)	2.24(0.0106)
	Kunming dog	6425944	527,874(8%)	2.25(0.0013)
	Indian village dog	5933289	476,753(8%)	2.26(0.0015)
	Lebanon village dog	3248375	341,922(11%)	2.25(0.0000)
	Nambia village dog	3450595	344,988(10%)	2.26(0.0000)
	Portugal village dog	4549276	445,435(10%)	2.26(0.0008)
	Vietnam vaillage dog	5084572	413,409(8%)	2.26(0.0041)
	Modern european breed	2989543	328,032(11%)	2.26(0.0000)
	Coyote	7469481	1,224,203(16%)	2.12(0.0000)
	Wolf	8983135	1,652,243(18%)	2.07(0.0016)
	Gray wolf	6731693	1,353,268(20%)	2.08(0.0008)
	Timber wolf	7222678	1,405,695(19%)	2.08(0.0021)
	Cat	2994900	2,994,900(100%)	-
	Cow	90045119	90,045,119(100%)	-
	Horse	4991883	4,991,883(100%)	-
	Human	139444739	139,444,739(100%)	-
	Mouse	67869085	67,869,085(100%)	-
	Pig	55377259	55,377,259(100%)	-
	1The number of SNPs found in the dbSNP database (dog build 146). Fractions are in parentheses.
	2The ratio of the number of transitions to the number of transversions.
