# Supplementary material for: Functional and evolutionary analysis of Korean bob-tailed native dog using whole-genome sequencing data
Source: Sci Rep. 2017 Dec 11;7:17303. doi: 10.1038/s41598-017-17817-w (PMC5725459; doi:10.1038/s41598-017-17817-w)
Supplement: Supplementary file 3 — Supplementary Table 2 [file 41598_2017_17817_MOESM3_ESM.xlsx]

## Sheet: Sheet1
Supplementary Table 2. A list of Donggyeong dog-specific genes
Ensembl Gene ID	Gene symbols
ENSCAFG00000025567	A2M
ENSCAFG00000016370	AADACL3
ENSCAFG00000016373	AADACL4
ENSCAFG00000007683	AADAT
ENSCAFG00000017869	AATF
ENSCAFG00000005705	AATK
ENSCAFG00000003334	ABCA13
ENSCAFG00000019617	ABCA7
ENSCAFG00000010877	ABCA9
ENSCAFG00000002654	ABCB5
ENSCAFG00000010061	ABCC11
ENSCAFG00000008779	ABCC8
ENSCAFG00000019757	ABO
ENSCAFG00000029249	ABT1
ENSCAFG00000017996	ACACA
ENSCAFG00000020352	ACD
ENSCAFG00000008833	ACP2
ENSCAFG00000023748	ACRC
ENSCAFG00000019959	ADAD2
ENSCAFG00000012986	ADAM12
ENSCAFG00000017100	ADAM15
ENSCAFG00000016663	ADAM21
ENSCAFG00000024869	ADAMDEC1
ENSCAFG00000008586	ADAMTS1
ENSCAFG00000018844	ADAMTS12
ENSCAFG00000014083	ADAMTS14
ENSCAFG00000010395	ADAMTS16
ENSCAFG00000024758	ADAMTS5
ENSCAFG00000013288	ADAMTSL3
ENSCAFG00000019512	ADAMTSL5
ENSCAFG00000017169	ADAR
ENSCAFG00000009913	ADCY7
ENSCAFG00000023693	ADGB
ENSCAFG00000006805	ADRAB2
ENSCAFG00000006161	ADRB3
ENSCAFG00000018342	ADSSL1
ENSCAFG00000014453	AFAP1
ENSCAFG00000004773	AGAP3
ENSCAFG00000012068	AGT
ENSCAFG00000003710	AIM1
ENSCAFG00000010724	AIRE
ENSCAFG00000011376	AKAP13
ENSCAFG00000016026	AKAP5
ENSCAFG00000003340	AKNA
ENSCAFG00000002440	AKR1B1
ENSCAFG00000005297	ALK
ENSCAFG00000008827	ALMS1
ENSCAFG00000023464	ALOX12B
ENSCAFG00000012927	ALPK3
ENSCAFG00000005972	ALX1
ENSCAFG00000009193	AMBRA1
ENSCAFG00000009232	AMIGO2
ENSCAFG00000018086	AMN
ENSCAFG00000007562	AMPD3
ENSCAFG00000011769	ANK2
ENSCAFG00000012694	ANK3
ENSCAFG00000009373	ANKAR
ENSCAFG00000012669	ANKMY1
ENSCAFG00000002998	ANKRD17
ENSCAFG00000029297	ANKRD22
ENSCAFG00000007533	ANKRD27
ENSCAFG00000003461	ANKRD53
ENSCAFG00000023569	ANKRD60
ENSCAFG00000012881	ANO7
ENSCAFG00000015416	ANO8
ENSCAFG00000016103	AP5Z1
ENSCAFG00000019523	APC2
ENSCAFG00000032033	APEX1
ENSCAFG00000010132	APLP2
ENSCAFG00000013320	APOA1
ENSCAFG00000016306	ARAP2
ENSCAFG00000006214	ARAP3
ENSCAFG00000012572	ARCN1
ENSCAFG00000019652	ARID3A
ENSCAFG00000017932	ARID3B
ENSCAFG00000002248	ARL9
ENSCAFG00000028936	ARMC12
ENSCAFG00000016892	ARMC5
ENSCAFG00000004753	ARPP21
ENSCAFG00000015905	ARRB2
ENSCAFG00000024515	ARSH
ENSCAFG00000011901	ASB9
ENSCAFG00000003554	ASCC3
ENSCAFG00000010103	ASCL2
ENSCAFG00000016944	ASH1L
ENSCAFG00000024670	ASMT
ENSCAFG00000015291	ASMTL
ENSCAFG00000003926	ATAD2B
ENSCAFG00000018481	ATAD5
ENSCAFG00000001324	ATF4
ENSCAFG00000007432	ATP12A
ENSCAFG00000015840	ATP13A2
ENSCAFG00000014158	ATP13A4
ENSCAFG00000004543	ATP6V0E2
ENSCAFG00000004217	ATPAF1
ENSCAFG00000032458	ATPIF1
ENSCAFG00000017252	ATRX
ENSCAFG00000023997	ATXN1L
ENSCAFG00000017174	ATXN2L
ENSCAFG00000019266	AURKAIP1
ENSCAFG00000017008	AURKB
ENSCAFG00000010214	AVPR1B
ENSCAFG00000010369	AZIN2
ENSCAFG00000009677	B3GAT1
ENSCAFG00000006492	B4GALNT4
ENSCAFG00000001269	BAI1
ENSCAFG00000010872	BAI2
ENSCAFG00000019589	BAIAP3
ENSCAFG00000029396	BASP1
ENSCAFG00000000135	BAZ2A
ENSCAFG00000003998	BBS12
ENSCAFG00000016712	BCAN
ENSCAFG00000003901	BCAT2
ENSCAFG00000017723	BDKRB1
ENSCAFG00000017919	BEGAIN
ENSCAFG00000000435	BEST3
ENSCAFG00000009093	BHMT
ENSCAFG00000004606	BIN1
ENSCAFG00000019005	BLMH
ENSCAFG00000001562	BNC2
ENSCAFG00000004981	BORA
ENSCAFG00000007381	BPIFB1
ENSCAFG00000006383	BRCA2
ENSCAFG00000016085	BRD4
ENSCAFG00000010863	BRD9
ENSCAFG00000015362	BRI3
ENSCAFG00000011477	BSN
ENSCAFG00000014210	BTG4
ENSCAFG00000025038	BTN1A1
ENSCAFG00000013400	BUD13
ENSCAFG00000013001	C10orf90
ENSCAFG00000006981	C12orf10
ENSCAFG00000018327	C14orf180
ENSCAFG00000015264	C14orf37
ENSCAFG00000016936	C16orf58
ENSCAFG00000019914	C16orf95
ENSCAFG00000014125	C17orf104
ENSCAFG00000016297	C17orf74
ENSCAFG00000007621	C19orf12
ENSCAFG00000015691	C19orf44
ENSCAFG00000004910	C1QL2
ENSCAFG00000011523	C1orf116
ENSCAFG00000016366	C1orf158
ENSCAFG00000016569	C1orf167
ENSCAFG00000023491	C1orf56
ENSCAFG00000032079	C20orf195
ENSCAFG00000010988	C21orf2
ENSCAFG00000012030	C21orf58
ENSCAFG00000019725	C2CD4C
ENSCAFG00000002117	C2orf49
ENSCAFG00000003591	C5
ENSCAFG00000031768	C6orf132
ENSCAFG00000031985	C9orf16
ENSCAFG00000019893	C9orf171
ENSCAFG00000003008	C9orf84
ENSCAFG00000018207	CABLES1
ENSCAFG00000012693	CABLES2
ENSCAFG00000014114	CABYR
ENSCAFG00000017120	CACNA1G
ENSCAFG00000001314	CACNA1I
ENSCAFG00000010884	CACNA1S
ENSCAFG00000016510	CACNB1
ENSCAFG00000013378	CAFA-T2R43
ENSCAFG00000014737	CALCRL
ENSCAFG00000003169	CALD1
ENSCAFG00000010455	CALHM3
ENSCAFG00000024733	CALML3
ENSCAFG00000007379	CAMK4
ENSCAFG00000019723	CAMSAP1
ENSCAFG00000004904	CAND2
ENSCAFG00000005681	CAPN12
ENSCAFG00000016432	CAPN8
ENSCAFG00000031783	CASP6
ENSCAFG00000011920	CASS4
ENSCAFG00000007420	CBFA2T2
ENSCAFG00000019852	CBFA2T3
ENSCAFG00000016566	CC2D1A
ENSCAFG00000003125	CCDC129
ENSCAFG00000005361	CCDC13
ENSCAFG00000008471	CCDC142
ENSCAFG00000004293	CCDC146
ENSCAFG00000016494	CCDC149
ENSCAFG00000012387	CCDC173
ENSCAFG00000016579	CCDC177
ENSCAFG00000020143	CCDC18
ENSCAFG00000009024	CCDC184
ENSCAFG00000019491	CCDC27
ENSCAFG00000006048	CCDC57
ENSCAFG00000010140	CCDC64
ENSCAFG00000019312	CCDC64B
ENSCAFG00000007335	CCDC73
ENSCAFG00000018348	CCL7
ENSCAFG00000008923	CCNT1
ENSCAFG00000013968	CD163
ENSCAFG00000024889	CD1B
ENSCAFG00000030554	CD1D
ENSCAFG00000023059	CD207
ENSCAFG00000017820	CD276
ENSCAFG00000002089	CD2AP
ENSCAFG00000030080	CD302
ENSCAFG00000018493	CD320
ENSCAFG00000009798	CD58
ENSCAFG00000006175	CDC25B
ENSCAFG00000018159	CDC42BPB
ENSCAFG00000004510	CDC42EP4
ENSCAFG00000020425	CDH11
ENSCAFG00000019028	CDH12
ENSCAFG00000009144	CDH17
ENSCAFG00000012336	CDH26
ENSCAFG00000020436	CDH8
ENSCAFG00000015908	CDHR1
ENSCAFG00000004007	CDHR3
ENSCAFG00000012384	CDK15
ENSCAFG00000010082	CDK18
ENSCAFG00000013107	CE9
ENSCAFG00000014247	CEACAM1
ENSCAFG00000004779	CEACAM25
ENSCAFG00000019872	CEL
ENSCAFG00000000767	CELSR1
ENSCAFG00000019498	CEP104
ENSCAFG00000005711	CEP131
ENSCAFG00000018376	CEP170B
ENSCAFG00000003798	CEP57L1
ENSCAFG00000006754	CEP63
ENSCAFG00000019766	CEPT1
ENSCAFG00000014193	CERKL
ENSCAFG00000009333	CESDD1
ENSCAFG00000004880	CFAP221
ENSCAFG00000002838	CFAP36
ENSCAFG00000011158	CFAP46
ENSCAFG00000019209	CFAP74
ENSCAFG00000029661	CFHR5
ENSCAFG00000029023	CFOLF4
ENSCAFG00000004438	CHCHD4
ENSCAFG00000009699	CHD9
ENSCAFG00000008296	CHDH
ENSCAFG00000015671	CHERP
ENSCAFG00000024864	CHGA
ENSCAFG00000015467	CHRM1
ENSCAFG00000012893	CHRNA4
ENSCAFG00000015915	CHRNA9
ENSCAFG00000015838	CHRNE
ENSCAFG00000010579	CHSY1
ENSCAFG00000011804	CIART
ENSCAFG00000009174	CLDND1
ENSCAFG00000003431	CLEC4F
ENSCAFG00000009568	CLIC6
ENSCAFG00000017709	CLMN
ENSCAFG00000014736	CLTCL1
ENSCAFG00000011383	CMKLR1
ENSCAFG00000009872	CNTN1
ENSCAFG00000020059	CNTNAP4
ENSCAFG00000004689	CNTNAP5
ENSCAFG00000003608	CNTRL
ENSCAFG00000010630	COBLL1
ENSCAFG00000002525	COL15A1
ENSCAFG00000011817	COL18A1
ENSCAFG00000017958	COL5A3
ENSCAFG00000006035	COL6A6
ENSCAFG00000012403	COL7A1
ENSCAFG00000013448	COLGALT2
ENSCAFG00000014705	COPS7A
ENSCAFG00000008731	COQ9
ENSCAFG00000031080	COR5L1
ENSCAFG00000025348	COR6C47
ENSCAFG00000002962	COX18
ENSCAFG00000015590	CPAMD8
ENSCAFG00000019834	CPNE7
ENSCAFG00000009553	CRACR2B
ENSCAFG00000003005	CREB5
ENSCAFG00000012410	CRTC3
ENSCAFG00000013401	CSDA
ENSCAFG00000018219	CSF1R
ENSCAFG00000003651	CSMD2
ENSCAFG00000000604	CSNK2B
ENSCAFG00000019873	CTU2
ENSCAFG00000010350	CYB5R1
ENSCAFG00000017937	CYP1A1
ENSCAFG00000017941	CYP1A2
ENSCAFG00000031823	CYP2A13
ENSCAFG00000015931	CYP4F8
ENSCAFG00000007384	CYP4V2
ENSCAFG00000020290	DAB2IP
ENSCAFG00000016070	DAGLA
ENSCAFG00000015734	DAGLB
ENSCAFG00000006532	DCHS1
ENSCAFG00000032761	DCLK3
ENSCAFG00000011186	DCLRE1A
ENSCAFG00000014871	DDHD1
ENSCAFG00000008757	DDN
ENSCAFG00000000448	DDR1
ENSCAFG00000015707	DDX11
ENSCAFG00000007452	DDX55
ENSCAFG00000020227	DENND1A
ENSCAFG00000018636	DENND1C
ENSCAFG00000009494	DENND2C
ENSCAFG00000009248	DGKZ
ENSCAFG00000017845	DHRS11
ENSCAFG00000004827	DHTKD1
ENSCAFG00000020228	DHX38
ENSCAFG00000015720	DHX58
ENSCAFG00000005624	DIP2C
ENSCAFG00000017271	DIS3L
ENSCAFG00000011736	DISC1
ENSCAFG00000000812	DLA-DQA
ENSCAFG00000000487	DLA88
ENSCAFG00000007024	DMKN
ENSCAFG00000009850	DNAH5
ENSCAFG00000007917	DNAH6
ENSCAFG00000010548	DNER
ENSCAFG00000013062	DOCK1
ENSCAFG00000010229	DOCK3
ENSCAFG00000017507	DOCK6
ENSCAFG00000019225	DOHH
ENSCAFG00000002898	DOPEY1
ENSCAFG00000009653	DOPEY2
ENSCAFG00000012638	DPP3
ENSCAFG00000017203	DPP8
ENSCAFG00000032092	DPPA3
ENSCAFG00000020062	DPYD
ENSCAFG00000008425	DQX1
ENSCAFG00000018064	DSG1
ENSCAFG00000013693	DUOX2
ENSCAFG00000015574	DUSP27
ENSCAFG00000012180	DVL3
ENSCAFG00000009033	DYSF
ENSCAFG00000013273	E2F2
ENSCAFG00000019114	EBI3
ENSCAFG00000005661	ECH1
ENSCAFG00000007791	EEF1G
ENSCAFG00000004095	EHD2
ENSCAFG00000007117	EIF4B
ENSCAFG00000019669	ELANE
ENSCAFG00000010602	ELF3
ENSCAFG00000007510	ELP4
ENSCAFG00000018571	EMR1
ENSCAFG00000023035	EMR2
ENSCAFG00000000001	ENPP1
ENSCAFG00000000865	ENPP2
ENSCAFG00000000215	-
ENSCAFG00000000389	-
ENSCAFG00000000471	-
ENSCAFG00000000528	-
ENSCAFG00000000662	-
ENSCAFG00000000727	-
ENSCAFG00000000749	-
ENSCAFG00000001074	-
ENSCAFG00000001195	-
ENSCAFG00000001251	-
ENSCAFG00000001257	-
ENSCAFG00000001309	-
ENSCAFG00000001388	-
ENSCAFG00000001474	-
ENSCAFG00000001744	-
ENSCAFG00000001759	-
ENSCAFG00000001968	-
ENSCAFG00000001986	-
ENSCAFG00000002106	-
ENSCAFG00000002181	-
ENSCAFG00000002184	-
ENSCAFG00000002218	-
ENSCAFG00000002508	-
ENSCAFG00000002615	-
ENSCAFG00000002619	-
ENSCAFG00000002693	-
ENSCAFG00000002739	-
ENSCAFG00000002828	-
ENSCAFG00000002855	-
ENSCAFG00000002890	-
ENSCAFG00000002907	-
ENSCAFG00000002934	-
ENSCAFG00000002945	-
ENSCAFG00000003140	-
ENSCAFG00000003206	-
ENSCAFG00000003207	-
ENSCAFG00000003248	-
ENSCAFG00000003316	-
ENSCAFG00000003423	-
ENSCAFG00000003424	-
ENSCAFG00000003473	-
ENSCAFG00000003656	-
ENSCAFG00000003668	-
ENSCAFG00000003769	-
ENSCAFG00000003796	-
ENSCAFG00000003993	-
ENSCAFG00000004003	-
ENSCAFG00000004229	-
ENSCAFG00000004270	-
ENSCAFG00000004288	-
ENSCAFG00000004303	-
ENSCAFG00000004595	-
ENSCAFG00000004640	-
ENSCAFG00000004650	-
ENSCAFG00000004716	-
ENSCAFG00000004836	-
ENSCAFG00000004851	-
ENSCAFG00000004962	-
ENSCAFG00000005159	-
ENSCAFG00000005164	-
ENSCAFG00000005166	-
ENSCAFG00000005268	-
ENSCAFG00000005282	-
ENSCAFG00000005387	-
ENSCAFG00000005575	-
ENSCAFG00000005717	-
ENSCAFG00000005787	-
ENSCAFG00000005959	-
ENSCAFG00000005965	-
ENSCAFG00000006166	-
ENSCAFG00000006304	-
ENSCAFG00000006341	-
ENSCAFG00000006355	-
ENSCAFG00000006472	-
ENSCAFG00000006477	-
ENSCAFG00000006595	-
ENSCAFG00000006653	-
ENSCAFG00000006663	-
ENSCAFG00000006745	-
ENSCAFG00000006846	-
ENSCAFG00000006866	-
ENSCAFG00000007001	-
ENSCAFG00000007079	-
ENSCAFG00000007171	-
ENSCAFG00000007230	-
ENSCAFG00000007236	-
ENSCAFG00000007256	-
ENSCAFG00000007285	-
ENSCAFG00000007293	-
ENSCAFG00000007296	-
ENSCAFG00000007370	-
ENSCAFG00000007716	-
ENSCAFG00000007718	-
ENSCAFG00000007757	-
ENSCAFG00000007769	-
ENSCAFG00000007869	-
ENSCAFG00000007877	-
ENSCAFG00000007984	-
ENSCAFG00000008040	-
ENSCAFG00000008106	-
ENSCAFG00000008126	-
ENSCAFG00000008130	-
ENSCAFG00000008154	-
ENSCAFG00000008260	-
ENSCAFG00000008309	-
ENSCAFG00000008367	-
ENSCAFG00000008536	-
ENSCAFG00000008814	-
ENSCAFG00000008841	-
ENSCAFG00000009697	-
ENSCAFG00000009746	-
ENSCAFG00000009854	-
ENSCAFG00000009899	-
ENSCAFG00000009915	-
ENSCAFG00000009925	-
ENSCAFG00000009957	-
ENSCAFG00000009966	-
ENSCAFG00000009973	-
ENSCAFG00000010012	-
ENSCAFG00000010128	-
ENSCAFG00000010158	-
ENSCAFG00000010248	-
ENSCAFG00000010301	-
ENSCAFG00000010312	-
ENSCAFG00000010365	-
ENSCAFG00000010442	-
ENSCAFG00000010506	-
ENSCAFG00000010546	-
ENSCAFG00000010558	-
ENSCAFG00000010586	-
ENSCAFG00000010718	-
ENSCAFG00000010721	-
ENSCAFG00000010792	-
ENSCAFG00000010847	-
ENSCAFG00000011017	-
ENSCAFG00000011018	-
ENSCAFG00000011068	-
ENSCAFG00000011242	-
ENSCAFG00000011342	-
ENSCAFG00000011491	-
ENSCAFG00000011679	-
ENSCAFG00000011738	-
ENSCAFG00000011783	-
ENSCAFG00000011855	-
ENSCAFG00000011889	-
ENSCAFG00000012059	-
ENSCAFG00000012139	-
ENSCAFG00000012313	-
ENSCAFG00000012321	-
ENSCAFG00000012522	-
ENSCAFG00000012592	-
ENSCAFG00000012624	-
ENSCAFG00000012643	-
ENSCAFG00000012670	-
ENSCAFG00000013249	-
ENSCAFG00000013291	-
ENSCAFG00000013303	-
ENSCAFG00000013342	-
ENSCAFG00000013551	-
ENSCAFG00000013766	-
ENSCAFG00000013789	-
ENSCAFG00000014096	-
ENSCAFG00000014107	-
ENSCAFG00000014144	-
ENSCAFG00000014154	-
ENSCAFG00000014161	-
ENSCAFG00000014186	-
ENSCAFG00000014227	-
ENSCAFG00000014252	-
ENSCAFG00000014312	-
ENSCAFG00000014321	-
ENSCAFG00000014444	-
ENSCAFG00000014493	-
ENSCAFG00000014497	-
ENSCAFG00000014564	-
ENSCAFG00000014615	-
ENSCAFG00000014646	-
ENSCAFG00000014768	-
ENSCAFG00000014787	-
ENSCAFG00000014946	-
ENSCAFG00000014958	-
ENSCAFG00000014973	-
ENSCAFG00000014977	-
ENSCAFG00000014990	-
ENSCAFG00000015050	-
ENSCAFG00000015153	-
ENSCAFG00000015158	-
ENSCAFG00000015164	-
ENSCAFG00000015176	-
ENSCAFG00000015225	-
ENSCAFG00000015277	-
ENSCAFG00000015394	-
ENSCAFG00000015395	-
ENSCAFG00000015546	-
ENSCAFG00000015709	-
ENSCAFG00000015743	-
ENSCAFG00000015882	-
ENSCAFG00000015899	-
ENSCAFG00000016094	-
ENSCAFG00000016245	-
ENSCAFG00000016268	-
ENSCAFG00000016420	-
ENSCAFG00000016654	-
ENSCAFG00000017001	-
ENSCAFG00000017032	-
ENSCAFG00000017316	-
ENSCAFG00000017325	-
ENSCAFG00000017381	-
ENSCAFG00000017391	-
ENSCAFG00000017423	-
ENSCAFG00000017472	-
ENSCAFG00000017487	-
ENSCAFG00000017518	-
ENSCAFG00000017608	-
ENSCAFG00000017791	-
ENSCAFG00000017857	-
ENSCAFG00000017933	-
ENSCAFG00000018047	-
ENSCAFG00000018145	-
ENSCAFG00000018211	-
ENSCAFG00000018228	-
ENSCAFG00000018265	-
ENSCAFG00000018373	-
ENSCAFG00000018380	-
ENSCAFG00000018499	-
ENSCAFG00000018501	-
ENSCAFG00000018512	-
ENSCAFG00000018628	-
ENSCAFG00000018740	-
ENSCAFG00000018861	-
ENSCAFG00000018941	-
ENSCAFG00000018974	-
ENSCAFG00000019006	-
ENSCAFG00000019232	-
ENSCAFG00000019307	-
ENSCAFG00000019310	-
ENSCAFG00000019677	-
ENSCAFG00000019701	-
ENSCAFG00000019721	-
ENSCAFG00000019758	-
ENSCAFG00000019863	-
ENSCAFG00000020013	-
ENSCAFG00000020044	-
ENSCAFG00000020048	-
ENSCAFG00000020124	-
ENSCAFG00000020157	-
ENSCAFG00000020261	-
ENSCAFG00000023022	-
ENSCAFG00000023024	-
ENSCAFG00000023132	-
ENSCAFG00000023160	-
ENSCAFG00000023169	-
ENSCAFG00000023282	-
ENSCAFG00000023307	-
ENSCAFG00000023337	-
ENSCAFG00000023355	-
ENSCAFG00000023429	-
ENSCAFG00000023441	-
ENSCAFG00000023482	-
ENSCAFG00000023485	-
ENSCAFG00000023521	-
ENSCAFG00000023540	-
ENSCAFG00000023561	-
ENSCAFG00000023617	-
ENSCAFG00000023660	-
ENSCAFG00000023677	-
ENSCAFG00000023735	-
ENSCAFG00000023850	-
ENSCAFG00000024014	-
ENSCAFG00000024035	-
ENSCAFG00000024039	-
ENSCAFG00000024045	-
ENSCAFG00000024062	-
ENSCAFG00000024198	-
ENSCAFG00000024272	-
ENSCAFG00000024295	-
ENSCAFG00000024344	-
ENSCAFG00000024361	-
ENSCAFG00000024399	-
ENSCAFG00000024414	-
ENSCAFG00000024444	-
ENSCAFG00000024468	-
ENSCAFG00000024501	-
ENSCAFG00000024545	-
ENSCAFG00000024604	-
ENSCAFG00000024737	-
ENSCAFG00000024792	-
ENSCAFG00000024817	-
ENSCAFG00000024836	-
ENSCAFG00000024887	-
ENSCAFG00000024944	-
ENSCAFG00000024949	-
ENSCAFG00000025004	-
ENSCAFG00000025023	-
ENSCAFG00000025041	-
ENSCAFG00000025062	-
ENSCAFG00000025115	-
ENSCAFG00000025123	-
ENSCAFG00000025201	-
ENSCAFG00000025297	-
ENSCAFG00000025371	-
ENSCAFG00000025388	-
ENSCAFG00000025396	-
ENSCAFG00000025404	-
ENSCAFG00000025410	-
ENSCAFG00000025454	-
ENSCAFG00000025482	-
ENSCAFG00000025503	-
ENSCAFG00000025524	-
ENSCAFG00000025525	-
ENSCAFG00000025568	-
ENSCAFG00000025571	-
ENSCAFG00000025582	-
ENSCAFG00000025589	-
ENSCAFG00000028453	-
ENSCAFG00000028455	-
ENSCAFG00000028464	-
ENSCAFG00000028523	-
ENSCAFG00000028525	-
ENSCAFG00000028542	-
ENSCAFG00000028550	-
ENSCAFG00000028556	-
ENSCAFG00000028596	-
ENSCAFG00000028598	-
ENSCAFG00000028615	-
ENSCAFG00000028656	-
ENSCAFG00000028658	-
ENSCAFG00000028701	-
ENSCAFG00000028726	-
ENSCAFG00000028749	-
ENSCAFG00000028783	-
ENSCAFG00000028785	-
ENSCAFG00000028792	-
ENSCAFG00000028801	-
ENSCAFG00000028809	-
ENSCAFG00000028822	-
ENSCAFG00000028824	-
ENSCAFG00000028836	-
ENSCAFG00000028847	-
ENSCAFG00000028889	-
ENSCAFG00000028894	-
ENSCAFG00000028896	-
ENSCAFG00000028898	-
ENSCAFG00000028901	-
ENSCAFG00000028903	-
ENSCAFG00000028906	-
ENSCAFG00000028910	-
ENSCAFG00000028911	-
ENSCAFG00000028913	-
ENSCAFG00000028914	-
ENSCAFG00000028935	-
ENSCAFG00000028945	-
ENSCAFG00000028959	-
ENSCAFG00000028973	-
ENSCAFG00000028984	-
ENSCAFG00000028988	-
ENSCAFG00000029002	-
ENSCAFG00000029007	-
ENSCAFG00000029021	-
ENSCAFG00000029025	-
ENSCAFG00000029031	-
ENSCAFG00000029033	-
ENSCAFG00000029057	-
ENSCAFG00000029061	-
ENSCAFG00000029070	-
ENSCAFG00000029090	-
ENSCAFG00000029091	-
ENSCAFG00000029094	-
ENSCAFG00000029113	-
ENSCAFG00000029118	-
ENSCAFG00000029127	-
ENSCAFG00000029128	-
ENSCAFG00000029136	-
ENSCAFG00000029169	-
ENSCAFG00000029194	-
ENSCAFG00000029206	-
ENSCAFG00000029243	-
ENSCAFG00000029253	-
ENSCAFG00000029260	-
ENSCAFG00000029272	-
ENSCAFG00000029296	-
ENSCAFG00000029320	-
ENSCAFG00000029324	-
ENSCAFG00000029356	-
ENSCAFG00000029371	-
ENSCAFG00000029373	-
ENSCAFG00000029377	-
ENSCAFG00000029384	-
ENSCAFG00000029390	-
ENSCAFG00000029433	-
ENSCAFG00000029441	-
ENSCAFG00000029445	-
ENSCAFG00000029447	-
ENSCAFG00000029450	-
ENSCAFG00000029462	-
ENSCAFG00000029481	-
ENSCAFG00000029497	-
ENSCAFG00000029505	-
ENSCAFG00000029511	-
ENSCAFG00000029524	-
ENSCAFG00000029531	-
ENSCAFG00000029536	-
ENSCAFG00000029554	-
ENSCAFG00000029582	-
ENSCAFG00000029646	-
ENSCAFG00000029653	-
ENSCAFG00000029662	-
ENSCAFG00000029697	-
ENSCAFG00000029716	-
ENSCAFG00000029717	-
ENSCAFG00000029725	-
ENSCAFG00000029735	-
ENSCAFG00000029746	-
ENSCAFG00000029747	-
ENSCAFG00000029762	-
ENSCAFG00000029767	-
ENSCAFG00000029785	-
ENSCAFG00000029791	-
ENSCAFG00000029813	-
ENSCAFG00000029833	-
ENSCAFG00000029838	-
ENSCAFG00000029863	-
ENSCAFG00000029879	-
ENSCAFG00000029910	-
ENSCAFG00000029913	-
ENSCAFG00000029916	-
ENSCAFG00000029926	-
ENSCAFG00000029964	-
ENSCAFG00000029973	-
ENSCAFG00000029974	-
ENSCAFG00000029997	-
ENSCAFG00000030000	-
ENSCAFG00000030001	-
ENSCAFG00000030003	-
ENSCAFG00000030010	-
ENSCAFG00000030012	-
ENSCAFG00000030034	-
ENSCAFG00000030049	-
ENSCAFG00000030093	-
ENSCAFG00000030108	-
ENSCAFG00000030129	-
ENSCAFG00000030131	-
ENSCAFG00000030157	-
ENSCAFG00000030161	-
ENSCAFG00000030167	-
ENSCAFG00000030199	-
ENSCAFG00000030201	-
ENSCAFG00000030216	-
ENSCAFG00000030218	-
ENSCAFG00000030227	-
ENSCAFG00000030258	-
ENSCAFG00000030261	-
ENSCAFG00000030266	-
ENSCAFG00000030278	-
ENSCAFG00000030279	-
ENSCAFG00000030294	-
ENSCAFG00000030295	-
ENSCAFG00000030296	-
ENSCAFG00000030302	-
ENSCAFG00000030311	-
ENSCAFG00000030313	-
ENSCAFG00000030321	-
ENSCAFG00000030331	-
ENSCAFG00000030353	-
ENSCAFG00000030381	-
ENSCAFG00000030394	-
ENSCAFG00000030404	-
ENSCAFG00000030406	-
ENSCAFG00000030425	-
ENSCAFG00000030434	-
ENSCAFG00000030449	-
ENSCAFG00000030458	-
ENSCAFG00000030460	-
ENSCAFG00000030462	-
ENSCAFG00000030487	-
ENSCAFG00000030488	-
ENSCAFG00000030494	-
ENSCAFG00000030502	-
ENSCAFG00000030509	-
ENSCAFG00000030524	-
ENSCAFG00000030529	-
ENSCAFG00000030538	-
ENSCAFG00000030539	-
ENSCAFG00000030540	-
ENSCAFG00000030548	-
ENSCAFG00000030560	-
ENSCAFG00000030561	-
ENSCAFG00000030595	-
ENSCAFG00000030597	-
ENSCAFG00000030598	-
ENSCAFG00000030605	-
ENSCAFG00000030626	-
ENSCAFG00000030631	-
ENSCAFG00000030635	-
ENSCAFG00000030636	-
ENSCAFG00000030648	-
ENSCAFG00000030662	-
ENSCAFG00000030672	-
ENSCAFG00000030674	-
ENSCAFG00000030684	-
ENSCAFG00000030692	-
ENSCAFG00000030706	-
ENSCAFG00000030708	-
ENSCAFG00000030714	-
ENSCAFG00000030728	-
ENSCAFG00000030735	-
ENSCAFG00000030746	-
ENSCAFG00000030753	-
ENSCAFG00000030755	-
ENSCAFG00000030774	-
ENSCAFG00000030783	-
ENSCAFG00000030793	-
ENSCAFG00000030797	-
ENSCAFG00000030808	-
ENSCAFG00000030809	-
ENSCAFG00000030811	-
ENSCAFG00000030817	-
ENSCAFG00000030818	-
ENSCAFG00000030833	-
ENSCAFG00000030844	-
ENSCAFG00000030864	-
ENSCAFG00000030874	-
ENSCAFG00000030881	-
ENSCAFG00000030888	-
ENSCAFG00000030894	-
ENSCAFG00000030917	-
ENSCAFG00000030940	-
ENSCAFG00000030946	-
ENSCAFG00000030950	-
ENSCAFG00000030951	-
ENSCAFG00000030953	-
ENSCAFG00000030956	-
ENSCAFG00000031012	-
ENSCAFG00000031046	-
ENSCAFG00000031062	-
ENSCAFG00000031064	-
ENSCAFG00000031066	-
ENSCAFG00000031068	-
ENSCAFG00000031072	-
ENSCAFG00000031086	-
ENSCAFG00000031087	-
ENSCAFG00000031089	-
ENSCAFG00000031114	-
ENSCAFG00000031118	-
ENSCAFG00000031122	-
ENSCAFG00000031138	-
ENSCAFG00000031139	-
ENSCAFG00000031170	-
ENSCAFG00000031176	-
ENSCAFG00000031180	-
ENSCAFG00000031190	-
ENSCAFG00000031196	-
ENSCAFG00000031199	-
ENSCAFG00000031247	-
ENSCAFG00000031273	-
ENSCAFG00000031324	-
ENSCAFG00000031340	-
ENSCAFG00000031354	-
ENSCAFG00000031366	-
ENSCAFG00000031389	-
ENSCAFG00000031399	-
ENSCAFG00000031417	-
ENSCAFG00000031445	-
ENSCAFG00000031456	-
ENSCAFG00000031464	-
ENSCAFG00000031467	-
ENSCAFG00000031470	-
ENSCAFG00000031490	-
ENSCAFG00000031493	-
ENSCAFG00000031545	-
ENSCAFG00000031551	-
ENSCAFG00000031554	-
ENSCAFG00000031578	-
ENSCAFG00000031625	-
ENSCAFG00000031638	-
ENSCAFG00000031649	-
ENSCAFG00000031663	-
ENSCAFG00000031685	-
ENSCAFG00000031688	-
ENSCAFG00000031689	-
ENSCAFG00000031699	-
ENSCAFG00000031705	-
ENSCAFG00000031720	-
ENSCAFG00000031725	-
ENSCAFG00000031726	-
ENSCAFG00000031741	-
ENSCAFG00000031753	-
ENSCAFG00000031762	-
ENSCAFG00000031770	-
ENSCAFG00000031772	-
ENSCAFG00000031785	-
ENSCAFG00000031808	-
ENSCAFG00000031814	-
ENSCAFG00000031827	-
ENSCAFG00000031833	-
ENSCAFG00000031836	-
ENSCAFG00000031837	-
ENSCAFG00000031847	-
ENSCAFG00000031864	-
ENSCAFG00000031885	-
ENSCAFG00000031905	-
ENSCAFG00000031911	-
ENSCAFG00000031924	-
ENSCAFG00000031947	-
ENSCAFG00000031958	-
ENSCAFG00000031974	-
ENSCAFG00000031984	-
ENSCAFG00000031986	-
ENSCAFG00000031989	-
ENSCAFG00000032054	-
ENSCAFG00000032062	-
ENSCAFG00000032066	-
ENSCAFG00000032099	-
ENSCAFG00000032116	-
ENSCAFG00000032126	-
ENSCAFG00000032135	-
ENSCAFG00000032143	-
ENSCAFG00000032156	-
ENSCAFG00000032186	-
ENSCAFG00000032194	-
ENSCAFG00000032207	-
ENSCAFG00000032222	-
ENSCAFG00000032231	-
ENSCAFG00000032232	-
ENSCAFG00000032249	-
ENSCAFG00000032253	-
ENSCAFG00000032258	-
ENSCAFG00000032269	-
ENSCAFG00000032294	-
ENSCAFG00000032322	-
ENSCAFG00000032329	-
ENSCAFG00000032358	-
ENSCAFG00000032362	-
ENSCAFG00000032373	-
ENSCAFG00000032383	-
ENSCAFG00000032385	-
ENSCAFG00000032418	-
ENSCAFG00000032421	-
ENSCAFG00000032427	-
ENSCAFG00000032460	-
ENSCAFG00000032461	-
ENSCAFG00000032465	-
ENSCAFG00000032472	-
ENSCAFG00000032479	-
ENSCAFG00000032484	-
ENSCAFG00000032491	-
ENSCAFG00000032513	-
ENSCAFG00000032514	-
ENSCAFG00000032531	-
ENSCAFG00000032543	-
ENSCAFG00000032561	-
ENSCAFG00000032575	-
ENSCAFG00000032586	-
ENSCAFG00000032623	-
ENSCAFG00000032627	-
ENSCAFG00000032631	-
ENSCAFG00000032644	-
ENSCAFG00000032665	-
ENSCAFG00000032677	-
ENSCAFG00000032679	-
ENSCAFG00000032680	-
ENSCAFG00000032707	-
ENSCAFG00000032720	-
ENSCAFG00000032725	-
ENSCAFG00000032755	-
ENSCAFG00000032767	-
ENSCAFG00000006377	EP400
ENSCAFG00000003070	EPGN
ENSCAFG00000004448	ERCC1
ENSCAFG00000004497	ERCC3
ENSCAFG00000020406	ERICH3
ENSCAFG00000011147	ESAM
ENSCAFG00000000108	ESYT1
ENSCAFG00000003239	ETAA1
ENSCAFG00000009619	ETNK2
ENSCAFG00000016474	ETV3L
ENSCAFG00000014332	EXPH5
ENSCAFG00000011935	EYA3
ENSCAFG00000015215	F5
ENSCAFG00000006257	F7
ENSCAFG00000028834	FAM104A
ENSCAFG00000002742	FAM126A
ENSCAFG00000012096	FAM126B
ENSCAFG00000015256	FAM129C
ENSCAFG00000014001	FAM179B
ENSCAFG00000028722	FAM181B
ENSCAFG00000015078	FAM184B
ENSCAFG00000029116	FAM186A
ENSCAFG00000013123	FAM196A
ENSCAFG00000028944	FAM205A
ENSCAFG00000019423	FAM213B
ENSCAFG00000015862	FAM214A
ENSCAFG00000029498	FANCF
ENSCAFG00000012954	FANK1
ENSCAFG00000012990	FARP2
ENSCAFG00000003962	FAT4
ENSCAFG00000000681	FBN2
ENSCAFG00000000029	FBXO15
ENSCAFG00000016590	FBXO2
ENSCAFG00000029037	FBXO28
ENSCAFG00000004395	FBXO46
ENSCAFG00000029614	FBXO6
ENSCAFG00000023822	FCRL5
ENSCAFG00000013591	FETUB
ENSCAFG00000007032	FFAR1
ENSCAFG00000004521	FGD5
ENSCAFG00000008886	FGF5
ENSCAFG00000008214	FHDC1
ENSCAFG00000020370	FHOD1
ENSCAFG00000019930	FIBCD1
ENSCAFG00000023073	FIGLA
ENSCAFG00000010526	FIGN
ENSCAFG00000003198	FKBP15
ENSCAFG00000014742	FKBP8
ENSCAFG00000003151	FKBP9
ENSCAFG00000018469	FLCN
ENSCAFG00000030938	FLG2
ENSCAFG00000007603	FLNB
ENSCAFG00000013819	FMNL1
ENSCAFG00000014980	FMO4
ENSCAFG00000000667	FNDC1
ENSCAFG00000005212	FOSL2
ENSCAFG00000012417	FOXR1
ENSCAFG00000008752	FRAS1
ENSCAFG00000017972	FRMPD3
ENSCAFG00000020052	FRRS1
ENSCAFG00000000431	FRS2
ENSCAFG00000013953	FSCB
ENSCAFG00000014480	FSIP2
ENSCAFG00000000968	FSTL4
ENSCAFG00000011926	FTCD
ENSCAFG00000032038	FUT2
ENSCAFG00000007124	FXYD3
ENSCAFG00000016743	GAK
ENSCAFG00000016563	GALNT16
ENSCAFG00000007758	GALNT6
ENSCAFG00000000015	GALR1
ENSCAFG00000006883	GAS2L3
ENSCAFG00000002273	GCM1
ENSCAFG00000023293	GDF7
ENSCAFG00000019877	GFI1B
ENSCAFG00000001496	GGA1
ENSCAFG00000017677	GGA2
ENSCAFG00000024052	GGN
ENSCAFG00000015612	GHDC
ENSCAFG00000032359	GIMAP2
ENSCAFG00000009737	GLB1L2
ENSCAFG00000004821	GLI2
ENSCAFG00000019088	GLIS1
ENSCAFG00000008946	GLT8D1
ENSCAFG00000004101	GLTSCR1
ENSCAFG00000019583	GNPTG
ENSCAFG00000011615	GOLGB1
ENSCAFG00000014599	GOLIM4
ENSCAFG00000001350	GOLM1
ENSCAFG00000005311	GPC5
ENSCAFG00000010284	GPLD1
ENSCAFG00000018940	GPR112
ENSCAFG00000013706	GPR123
ENSCAFG00000032024	GPR162
ENSCAFG00000001757	GPR37
ENSCAFG00000006514	GPR84
ENSCAFG00000008218	GPR98
ENSCAFG00000017775	GPRASP1
ENSCAFG00000003422	GRB10
ENSCAFG00000002922	GRSF1
ENSCAFG00000017684	GSC
ENSCAFG00000016283	GSDMA
ENSCAFG00000019928	GSE1
ENSCAFG00000003663	GSN
ENSCAFG00000010916	GSTCD
ENSCAFG00000003592	HACE1
ENSCAFG00000004267	HADHA
ENSCAFG00000020294	HAS3
ENSCAFG00000015615	HCRT
ENSCAFG00000017573	HDHD2
ENSCAFG00000010919	HEATR1
ENSCAFG00000013026	HEATR5A
ENSCAFG00000000282	HECA
ENSCAFG00000010673	HECW2
ENSCAFG00000009108	HELQ
ENSCAFG00000007599	HELT
ENSCAFG00000012968	HELZ2
ENSCAFG00000013475	HERC4
ENSCAFG00000010925	HFE
ENSCAFG00000014629	HGFAC
ENSCAFG00000010923	HIST1H1C
ENSCAFG00000029759	HIST1H2AM
ENSCAFG00000009791	HIVEP1
ENSCAFG00000000300	HIVEP2
ENSCAFG00000032754	HKDC1
ENSCAFG00000012698	HMX3
ENSCAFG00000014475	HOMER3
ENSCAFG00000002953	HOXA6
ENSCAFG00000007126	HPN
ENSCAFG00000009659	HR
ENSCAFG00000013599	HRG
ENSCAFG00000011928	HSCB
ENSCAFG00000019977	HSD17B2
ENSCAFG00000000641	HSPA1
ENSCAFG00000003896	HSPA4L
ENSCAFG00000015632	HSPB9
ENSCAFG00000011983	HSPBAP1
ENSCAFG00000014773	HSPG2
ENSCAFG00000013556	HTR3A
ENSCAFG00000010952	IARS2
ENSCAFG00000023155	IER2
ENSCAFG00000029718	IER5
ENSCAFG00000010745	IGHMBP2
ENSCAFG00000007366	IGKV4-1
ENSCAFG00000011835	IGSF9
ENSCAFG00000010239	IKBKE
ENSCAFG00000013833	IL16
ENSCAFG00000032032	IL17D
ENSCAFG00000016504	IL27RA
ENSCAFG00000017447	IL4R
ENSCAFG00000018333	INF2
ENSCAFG00000000194	INHBC
ENSCAFG00000032593	INHBE
ENSCAFG00000019664	INPP5E
ENSCAFG00000008565	INSC
ENSCAFG00000024151	INSRR
ENSCAFG00000007240	IPO11
ENSCAFG00000016379	IQCE
ENSCAFG00000010069	IQCF5
ENSCAFG00000015750	IQSEC3
ENSCAFG00000010397	IRS1
ENSCAFG00000010427	IRX2
ENSCAFG00000009430	IRX6
ENSCAFG00000011525	ISG20
ENSCAFG00000000060	ITGA7
ENSCAFG00000004820	ITGA9
ENSCAFG00000019367	ITGAE
ENSCAFG00000016883	ITGAX
ENSCAFG00000004019	ITSN2
ENSCAFG00000001187	JMJD4
ENSCAFG00000017366	KANK2
ENSCAFG00000017583	KATNAL2
ENSCAFG00000008657	KATNB1
ENSCAFG00000010276	KCNA4
ENSCAFG00000005941	KCNK6
ENSCAFG00000001828	KCTD8
ENSCAFG00000016817	KDM6B
ENSCAFG00000029827	KHDC3L
ENSCAFG00000018732	KIAA0430
ENSCAFG00000019937	KIAA0513
ENSCAFG00000008051	KIAA0825
ENSCAFG00000002202	KIAA1211
ENSCAFG00000004237	KIAA1217
ENSCAFG00000005532	KIAA1731NL
ENSCAFG00000015035	KIF17
ENSCAFG00000016958	KIF22
ENSCAFG00000015845	KIF26B
ENSCAFG00000007191	KIF2A
ENSCAFG00000016180	KLF3
ENSCAFG00000010046	KLHDC8A
ENSCAFG00000012732	KLHDC9
ENSCAFG00000011394	KLHL25
ENSCAFG00000004955	KMT2C
ENSCAFG00000008718	KMT2D
ENSCAFG00000013695	KNDC1
ENSCAFG00000018032	KNOP1
ENSCAFG00000001961	KRIT1
ENSCAFG00000016012	KRT27
ENSCAFG00000007322	KRT3
ENSCAFG00000007251	KRT5
ENSCAFG00000025346	KRT74
ENSCAFG00000007208	KRT76
ENSCAFG00000015952	KRT9
ENSCAFG00000028644	KRTAP16-1
ENSCAFG00000023560	KRTAP4-1
ENSCAFG00000015162	KTN1
ENSCAFG00000018597	LAMA1
ENSCAFG00000004043	LAMA4
ENSCAFG00000003786	LAMB4
ENSCAFG00000013243	LAMC2
ENSCAFG00000000460	LAPTM4B
ENSCAFG00000012003	LAT2
ENSCAFG00000005126	LCT
ENSCAFG00000019066	LDLRAD1
ENSCAFG00000031536	LDLRAD4
ENSCAFG00000029519	LDLRAP1
ENSCAFG00000004829	LECT1
ENSCAFG00000001487	LGALS1
ENSCAFG00000016480	LGI2
ENSCAFG00000007111	LGI4
ENSCAFG00000010188	LGR4
ENSCAFG00000012748	LHPP
ENSCAFG00000018330	LIG3
ENSCAFG00000008230	LIMA1
ENSCAFG00000001792	LIMCH1
ENSCAFG00000014013	LIMD1
ENSCAFG00000004816	LLGL2
ENSCAFG00000002406	LMAN2L
ENSCAFG00000005061	LMO7
ENSCAFG00000006531	LMOD3
ENSCAFG00000007770	LNPEP
ENSCAFG00000002239	LONRF2
ENSCAFG00000016453	LPHN1
ENSCAFG00000024533	LPO
ENSCAFG00000015917	LRIT2
ENSCAFG00000016970	LRP
ENSCAFG00000000178	LRP1
ENSCAFG00000000398	LRP11
ENSCAFG00000008977	LRP4
ENSCAFG00000001718	LRRC4
ENSCAFG00000019492	LRRC47
ENSCAFG00000029530	LRRC7
ENSCAFG00000014995	LRRC74B
ENSCAFG00000001947	LRRD1
ENSCAFG00000008232	LRTM1
ENSCAFG00000003328	LSMEM1
ENSCAFG00000012621	LY9
ENSCAFG00000017940	LYL1
ENSCAFG00000003120	MACF1
ENSCAFG00000003700	MAML3
ENSCAFG00000012259	MAN2A2
ENSCAFG00000015229	MAP1S
ENSCAFG00000013740	MAP2
ENSCAFG00000000760	MAP3K4
ENSCAFG00000000247	MAP7
ENSCAFG00000014414	MARCH4
ENSCAFG00000004867	MBD4
ENSCAFG00000029349	MBOAT4
ENSCAFG00000023182	MCIDAS
ENSCAFG00000014518	MCU
ENSCAFG00000000442	MDC1
ENSCAFG00000014164	MDGA2
ENSCAFG00000019659	MED16
ENSCAFG00000024473	MEFV
ENSCAFG00000019477	MEGF6
ENSCAFG00000004824	MEGF8
ENSCAFG00000032146	MESDC2
ENSCAFG00000011555	MFGE8
ENSCAFG00000009484	MFSD6
ENSCAFG00000016764	MFSD7
ENSCAFG00000023596	MFSD9
ENSCAFG00000019201	MGRN1
ENSCAFG00000003824	MICAL1
ENSCAFG00000007867	MICAL2
ENSCAFG00000023057	MICALL2
ENSCAFG00000016433	MIIP
ENSCAFG00000014085	MIS18BP1
ENSCAFG00000029882	MISP
ENSCAFG00000013255	MKI67
ENSCAFG00000018810	MKL2
ENSCAFG00000000860	MLLT4
ENSCAFG00000016601	MLLT6
ENSCAFG00000012236	MLPH
ENSCAFG00000007682	MMAA
ENSCAFG00000016086	MMRN2
ENSCAFG00000019427	MOB3A
ENSCAFG00000016139	MOGAT1
ENSCAFG00000019391	MORN1
ENSCAFG00000000184	MOXD1
ENSCAFG00000007649	MPEG1
ENSCAFG00000010357	MPHOSPH10
ENSCAFG00000017973	MPI
ENSCAFG00000019091	MPND
ENSCAFG00000012337	MPP4
ENSCAFG00000013256	MRC2
ENSCAFG00000016615	MRI1
ENSCAFG00000001250	MROH5
ENSCAFG00000006589	MRPL17
ENSCAFG00000019035	MRPL37
ENSCAFG00000005961	MRPS31
ENSCAFG00000007273	MTNR1A
ENSCAFG00000010540	MTTP
ENSCAFG00000014044	MUC17
ENSCAFG00000012865	MUC4
ENSCAFG00000023780	MUC5B
ENSCAFG00000011180	MXRA5
ENSCAFG00000015266	MYBBP1A
ENSCAFG00000002982	MYBPC2
ENSCAFG00000017090	MYCBPAP
ENSCAFG00000004966	MYD88
ENSCAFG00000017262	MYH10
ENSCAFG00000017575	MYH4
ENSCAFG00000024882	MYLK4
ENSCAFG00000006050	MYO16
ENSCAFG00000015800	MYO5A
ENSCAFG00000004404	MYO7B
ENSCAFG00000013222	MYT1
ENSCAFG00000003240	MYT1L
ENSCAFG00000030996	N6AMT1
ENSCAFG00000010388	NADSYN1
ENSCAFG00000012644	NBEAL1
ENSCAFG00000018115	NCAD
ENSCAFG00000015124	NCAPD2
ENSCAFG00000009799	NCAPD3
ENSCAFG00000000603	NCAPH2
ENSCAFG00000030152	NDUFS6
ENSCAFG00000009773	NEDD9
ENSCAFG00000018001	NEIL1
ENSCAFG00000016769	NES
ENSCAFG00000023597	NEUROG3
ENSCAFG00000009901	NFASC
ENSCAFG00000002865	NFE2L3
ENSCAFG00000011206	NHLRC2
ENSCAFG00000011196	NID1
ENSCAFG00000017367	NIPAL4
ENSCAFG00000009389	NISCH
ENSCAFG00000007515	NLN
ENSCAFG00000019271	NLRC3
ENSCAFG00000015493	NLRP1
ENSCAFG00000006714	NLRP14
ENSCAFG00000030848	NMB
ENSCAFG00000023251	NMS
ENSCAFG00000015034	NOP2
ENSCAFG00000013086	NOS1AP
ENSCAFG00000017568	NOX1
ENSCAFG00000017515	NRDE2
ENSCAFG00000017883	NRK
ENSCAFG00000000437	NRM
ENSCAFG00000015893	NSUN7
ENSCAFG00000004060	NT5DC1
ENSCAFG00000016528	NTRK1
ENSCAFG00000012720	NTSR1
ENSCAFG00000011285	NUDT17
ENSCAFG00000003994	NUDT6
ENSCAFG00000019920	NUP214
ENSCAFG00000015626	NWD1
ENSCAFG00000001161	OBSCN
ENSCAFG00000011764	OFD1
ENSCAFG00000032012	OGFR
ENSCAFG00000028823	OR08B10
ENSCAFG00000023054	OR08H04
ENSCAFG00000024491	OR10AD1
ENSCAFG00000029874	OR10H06
ENSCAFG00000032190	OR12C12
ENSCAFG00000011255	OR16D09
ENSCAFG00000023739	OR16G03
ENSCAFG00000024397	OR1K1
ENSCAFG00000020259	OR1L8
ENSCAFG00000001253	OR20H03
ENSCAFG00000006662	OR28A08
ENSCAFG00000029932	OR2A12
ENSCAFG00000030879	OR2A14
ENSCAFG00000032151	OR2A2
ENSCAFG00000024736	OR2W3
ENSCAFG00000008217	OR4C6
ENSCAFG00000008258	OR4S1
ENSCAFG00000030405	OR52K2
ENSCAFG00000008142	OR5D14
ENSCAFG00000025485	OR5K4
ENSCAFG00000011245	OR8B8
ENSCAFG00000032475	OR8S1
ENSCAFG00000019970	OSGIN1
ENSCAFG00000009037	OTOG
ENSCAFG00000015666	OTOP1
ENSCAFG00000004219	OTUD1
ENSCAFG00000029971	OTUD6B
ENSCAFG00000013729	OVGP1
ENSCAFG00000002433	OXER1
ENSCAFG00000005527	P4HA3
ENSCAFG00000020077	P97
ENSCAFG00000015797	PADI3
ENSCAFG00000016501	PALM3
ENSCAFG00000006865	PAMR1
ENSCAFG00000003488	PAPPA
ENSCAFG00000030193	PAQR8
ENSCAFG00000011970	PARP14
ENSCAFG00000011940	PARP9
ENSCAFG00000012846	PASK
ENSCAFG00000002357	PAX5
ENSCAFG00000011907	PCBP3
ENSCAFG00000005838	PCCA
ENSCAFG00000003758	PCDH18
ENSCAFG00000013143	PCSK7
ENSCAFG00000010411	PDCD11
ENSCAFG00000013607	PDE11A
ENSCAFG00000012472	PDE5A
ENSCAFG00000011153	PDZK1
ENSCAFG00000014484	PEA3
ENSCAFG00000014368	PECR
ENSCAFG00000012433	PER2
ENSCAFG00000019666	PER3
ENSCAFG00000002929	PGM3
ENSCAFG00000003581	PHF19
ENSCAFG00000012537	PHLDB1
ENSCAFG00000004757	PHLDB3
ENSCAFG00000000070	PHLPP1
ENSCAFG00000004486	PICALM
ENSCAFG00000011865	PIGM
ENSCAFG00000000083	PIGN
ENSCAFG00000011476	PITPNC1
ENSCAFG00000014734	PKD1L1
ENSCAFG00000020217	PKD1L3
ENSCAFG00000000785	PKDREJ
ENSCAFG00000002165	PKHD1
ENSCAFG00000010484	PKP2
ENSCAFG00000006497	PKP3
ENSCAFG00000012981	PLA2G3
ENSCAFG00000013778	PLA2G4A
ENSCAFG00000005225	PLB1
ENSCAFG00000013924	PLCD3
ENSCAFG00000008746	PLCH1
ENSCAFG00000019405	PLCH2
ENSCAFG00000001433	PLEC
ENSCAFG00000011169	PLEKHS1
ENSCAFG00000015323	PLIN4
ENSCAFG00000006975	PLK2
ENSCAFG00000008782	PLLP
ENSCAFG00000008159	PLSCR4
ENSCAFG00000019587	PLXNA3
ENSCAFG00000000080	PMEL17
ENSCAFG00000028605	PNPLA4
ENSCAFG00000003661	PNPLA8
ENSCAFG00000008186	POLE4
ENSCAFG00000002377	POLR1E
ENSCAFG00000032620	POM121L2
ENSCAFG00000006073	POSTN
ENSCAFG00000002075	PPAPDC2
ENSCAFG00000010994	PPFIBP1
ENSCAFG00000000337	PPM1H
ENSCAFG00000002626	PPP1R12C
ENSCAFG00000029756	PPP1R1A
ENSCAFG00000018536	PPP6C
ENSCAFG00000002608	PPP6R1
ENSCAFG00000010164	PRDM10
ENSCAFG00000023076	PRDM12
ENSCAFG00000010223	PRDM15
ENSCAFG00000004179	PRDM5
ENSCAFG00000013691	PRG4
ENSCAFG00000006804	PRICKLE2
ENSCAFG00000014823	PRKCI
ENSCAFG00000012268	PRLH
ENSCAFG00000004493	PROC
ENSCAFG00000029145	PROKR1
ENSCAFG00000008623	PRPH
ENSCAFG00000031577	PRR33
ENSCAFG00000029912	PRRT4
ENSCAFG00000002947	PRSS35
ENSCAFG00000008120	PRSS55
ENSCAFG00000018689	PSPN
ENSCAFG00000016300	PTGER1
ENSCAFG00000013703	PTH2R
ENSCAFG00000032426	PTPMT1
ENSCAFG00000009427	PTPN13
ENSCAFG00000000446	PTPRB
ENSCAFG00000002611	PTPRH
ENSCAFG00000019291	PUSL1
ENSCAFG00000009350	PYROXD2
ENSCAFG00000004156	QRFPR
ENSCAFG00000012717	QSOX1
ENSCAFG00000006176	RAB11FIP1
ENSCAFG00000008938	RAB11FIP5
ENSCAFG00000006072	RAB20
ENSCAFG00000011125	RAB3GAP2
ENSCAFG00000005922	RAC3
ENSCAFG00000000867	RAD50
ENSCAFG00000010120	RAD54L2
ENSCAFG00000016092	RADIL
ENSCAFG00000019869	RALGDS
ENSCAFG00000016935	RANBP17
ENSCAFG00000032290	RAPGEFL1
ENSCAFG00000014046	RASAL2
ENSCAFG00000008744	RASGRF2
ENSCAFG00000014863	RBM10
ENSCAFG00000010785	RBM20
ENSCAFG00000012357	RBM44
ENSCAFG00000023697	RBP3
ENSCAFG00000015410	RCSD1
ENSCAFG00000001244	REEP2
ENSCAFG00000020109	RFWD3
ENSCAFG00000016511	RFX1
ENSCAFG00000007290	RGS7BP
ENSCAFG00000019203	RILP
ENSCAFG00000012803	RIN1
ENSCAFG00000007745	RIOK2
ENSCAFG00000000423	RMND1
ENSCAFG00000005470	RNF169
ENSCAFG00000000555	RNF19A
ENSCAFG00000010404	RNF19B
ENSCAFG00000005675	RNF213
ENSCAFG00000024796	RNH1
ENSCAFG00000007903	ROBO1
ENSCAFG00000011115	ROBO3
ENSCAFG00000008114	RP1L1
ENSCAFG00000009577	RPAP1
ENSCAFG00000012879	RPL18A
ENSCAFG00000011417	RPL4
ENSCAFG00000012408	RPS6KA1
ENSCAFG00000010835	RRP15
ENSCAFG00000010621	RRP1B
ENSCAFG00000006476	RRP8
ENSCAFG00000010060	RRP9
ENSCAFG00000000664	RSPH3
ENSCAFG00000008789	RSPRY1
ENSCAFG00000017154	RTBDN
ENSCAFG00000013040	RTEL1
ENSCAFG00000013889	RTP4
ENSCAFG00000014631	RUNDC1
ENSCAFG00000007880	RWDD4
ENSCAFG00000008056	RYR3
ENSCAFG00000029787	SAAL1
ENSCAFG00000013997	SACM1L
ENSCAFG00000000013	SALL3
ENSCAFG00000016496	SAMD1
ENSCAFG00000029881	SAMD14
ENSCAFG00000014755	SAMD7
ENSCAFG00000009304	SCAF11
ENSCAFG00000005056	SCN10A
ENSCAFG00000029322	SCN2B
ENSCAFG00000007600	SCN8A
ENSCAFG00000017690	SCNN1G
ENSCAFG00000007092	SCUBE2
ENSCAFG00000015803	SDCCAG8
ENSCAFG00000015832	SDHB
ENSCAFG00000016192	SDK1
ENSCAFG00000016402	SEL1L3
ENSCAFG00000002180	SEMA4D
ENSCAFG00000013925	SEMA6D
ENSCAFG00000012763	SEPN1
ENSCAFG00000001952	SEPT10
ENSCAFG00000023050	SERPINB13
ENSCAFG00000030335	SERPINB9
ENSCAFG00000005386	SERPINH1
ENSCAFG00000023129	SERTAD2
ENSCAFG00000011694	SEZ6L
ENSCAFG00000015753	SFTPD
ENSCAFG00000012567	SH3BGRL3
ENSCAFG00000014543	SH3TC1
ENSCAFG00000002924	SHANK1
ENSCAFG00000010458	SHANK2
ENSCAFG00000017182	SHE
ENSCAFG00000010966	SHOX
ENSCAFG00000019344	SHPK
ENSCAFG00000014397	SI
ENSCAFG00000006505	SIGIRR
ENSCAFG00000013350	SIPA1
ENSCAFG00000004394	SIX5
ENSCAFG00000005656	SLC15A1
ENSCAFG00000006831	SLC15A4
ENSCAFG00000004201	SLC1A5
ENSCAFG00000014367	SLC22A12
ENSCAFG00000003892	SLC22A16
ENSCAFG00000019845	SLC22A31
ENSCAFG00000002161	SLC25A13
ENSCAFG00000018643	SLC25A23
ENSCAFG00000019730	SLC25A33
ENSCAFG00000017900	SLC25A47
ENSCAFG00000000252	SLC26A10
ENSCAFG00000017442	SLC27A3
ENSCAFG00000014983	SLC2A2
ENSCAFG00000013059	SLC2A4RG
ENSCAFG00000015634	SLC2A9
ENSCAFG00000017902	SLC36A3
ENSCAFG00000016572	SLC39A9
ENSCAFG00000002538	SLC3A1
ENSCAFG00000019194	SLC43A2
ENSCAFG00000020108	SLC44A3
ENSCAFG00000000658	SLC44A4
ENSCAFG00000019681	SLC45A1
ENSCAFG00000018831	SLC45A2
ENSCAFG00000003063	SLC46A2
ENSCAFG00000008684	SLC4A5
ENSCAFG00000003982	SLC5A9
ENSCAFG00000019901	SLC7A5
ENSCAFG00000012377	SLCO1C1
ENSCAFG00000017027	SLIT3
ENSCAFG00000024140	SMIM3
ENSCAFG00000000868	SMOC2
ENSCAFG00000006411	SMPD1
ENSCAFG00000001002	SMPDL3A
ENSCAFG00000012922	SMTN
ENSCAFG00000001548	SNAPC3
ENSCAFG00000012816	SNED1
ENSCAFG00000004899	SNX17
ENSCAFG00000009955	SNX19
ENSCAFG00000003059	SNX30
ENSCAFG00000013251	SNX32
ENSCAFG00000016629	SOCS7
ENSCAFG00000009371	SORBS3
ENSCAFG00000006973	SOX12
ENSCAFG00000025327	SOX17
ENSCAFG00000004374	SOX9
ENSCAFG00000009613	SP-C
ENSCAFG00000009828	SPATA19
ENSCAFG00000015900	SPATA21
ENSCAFG00000011938	SPATC1L
ENSCAFG00000018081	SPECC1
ENSCAFG00000015503	SPEG
ENSCAFG00000023237	SPN
ENSCAFG00000005920	SPRED3
ENSCAFG00000005260	SPRY2
ENSCAFG00000019495	SPSB3
ENSCAFG00000001013	SREBF2
ENSCAFG00000000345	SRGAP1
ENSCAFG00000012942	SRMS
ENSCAFG00000003095	SRSF10
ENSCAFG00000001494	SSMEM1
ENSCAFG00000011392	SSPN
ENSCAFG00000001509	SSTR3
ENSCAFG00000009273	STAB1
ENSCAFG00000000201	STAC3
ENSCAFG00000006294	STARD13
ENSCAFG00000005625	STK24
ENSCAFG00000002795	STK31
ENSCAFG00000012286	STRADB
ENSCAFG00000011287	STS
ENSCAFG00000018306	STXBP2
ENSCAFG00000023398	SULT1C3
ENSCAFG00000009330	SV2C
ENSCAFG00000000445	SYNE1
ENSCAFG00000015819	SYNE2
ENSCAFG00000017714	SYNE3
ENSCAFG00000009041	SYNJ1
ENSCAFG00000009393	SYT13
ENSCAFG00000000961	SYT17
ENSCAFG00000010058	SYT8
ENSCAFG00000012169	SYTL1
ENSCAFG00000004500	SYTL2
ENSCAFG00000012494	TACC2
ENSCAFG00000019962	TAF1C
ENSCAFG00000005005	TAMM41
ENSCAFG00000015143	TAPBPL
ENSCAFG00000015148	TAPT1
ENSCAFG00000016208	TBC1D1
ENSCAFG00000014503	TBX1
ENSCAFG00000015268	TBX19
ENSCAFG00000019351	TCEB2
ENSCAFG00000010878	TCERG1L
ENSCAFG00000000978	TCF20
ENSCAFG00000030077	TCHH
ENSCAFG00000011493	TCTA
ENSCAFG00000001987	TCTE1
ENSCAFG00000015522	TEAD4
ENSCAFG00000015408	TECPR1
ENSCAFG00000016276	TECR
ENSCAFG00000011819	TECTA
ENSCAFG00000007105	TENC1
ENSCAFG00000004731	TENM4
ENSCAFG00000031082	TEPP
ENSCAFG00000010876	TET2
ENSCAFG00000031107	TEX22
ENSCAFG00000006540	TF
ENSCAFG00000001128	TG
ENSCAFG00000002463	THADA
ENSCAFG00000031771	THAP10
ENSCAFG00000008975	THBS4
ENSCAFG00000008351	TLR2
ENSCAFG00000016172	TLR6
ENSCAFG00000010503	TM2D3
ENSCAFG00000011183	TM7SF3
ENSCAFG00000006675	TMC2
ENSCAFG00000010030	TMCC2
ENSCAFG00000013483	TMEM120A
ENSCAFG00000006812	TMEM132D
ENSCAFG00000000655	TMEM181
ENSCAFG00000009493	TMEM194B
ENSCAFG00000023122	TMEM217
ENSCAFG00000002629	TMEM247
ENSCAFG00000001941	TMEM63B
ENSCAFG00000001113	TMEM71
ENSCAFG00000002802	TMPRSS11A
ENSCAFG00000008337	TMPRSS15
ENSCAFG00000001512	TMPRSS6
ENSCAFG00000014626	TMX1
ENSCAFG00000000043	TMX3
ENSCAFG00000003426	TNC
ENSCAFG00000000075	TNFRSF11A
ENSCAFG00000019673	TNFRSF9
ENSCAFG00000016618	TNFSF13
ENSCAFG00000017226	TNPO2
ENSCAFG00000001255	TNRC6B
ENSCAFG00000000751	TNXB
ENSCAFG00000001717	TOM1
ENSCAFG00000013929	TOR3A
ENSCAFG00000017766	TPGS2
ENSCAFG00000003217	TPO
ENSCAFG00000005474	TPPP2
ENSCAFG00000007075	TPX2
ENSCAFG00000030514	TRAM1L1
ENSCAFG00000011754	TRAPPC2
ENSCAFG00000001181	TRAPPC9
ENSCAFG00000012200	TRIM10
ENSCAFG00000012000	TRIM29
ENSCAFG00000006444	TRIM3
ENSCAFG00000025025	TRIM34
ENSCAFG00000025380	TRIM38
ENSCAFG00000006848	TRIM44
ENSCAFG00000001480	TRIOBP
ENSCAFG00000011936	TRPM8
ENSCAFG00000001574	TSPO2
ENSCAFG00000001839	TTBK1
ENSCAFG00000023605	TTC24
ENSCAFG00000000784	TTC38
ENSCAFG00000020284	TTLL11
ENSCAFG00000000909	TTLL12
ENSCAFG00000014025	TTN
ENSCAFG00000018890	TXNDC11
ENSCAFG00000001891	UBAP2
ENSCAFG00000028880	UBD
ENSCAFG00000010110	UBE3A
ENSCAFG00000013099	UCKL1
ENSCAFG00000009323	UEVLD
ENSCAFG00000002836	UGT2A3
ENSCAFG00000015890	UNC13C
ENSCAFG00000001572	UNC5CL
ENSCAFG00000013772	UNC80
ENSCAFG00000011794	UNCX
ENSCAFG00000019581	UNKL
ENSCAFG00000013843	UPB1
ENSCAFG00000004839	UPF2
ENSCAFG00000010731	USH2A
ENSCAFG00000005524	USP36
ENSCAFG00000007689	VAMP5
ENSCAFG00000000454	VARS2
ENSCAFG00000012376	VASH2
ENSCAFG00000013441	VENTX
ENSCAFG00000008893	VEPH1
ENSCAFG00000024382	VPREB1
ENSCAFG00000016397	VPS13D
ENSCAFG00000023923	VSIG10L
ENSCAFG00000007631	VSTM2B
ENSCAFG00000002358	VWA3B
ENSCAFG00000012926	WBP11
ENSCAFG00000008450	WDR17
ENSCAFG00000009916	WDR3
ENSCAFG00000020213	WDR38
ENSCAFG00000004878	WDR86
ENSCAFG00000019956	WFDC1
ENSCAFG00000016006	WIZ
ENSCAFG00000002266	WNK2
ENSCAFG00000006410	WRN
ENSCAFG00000011461	WWC3
ENSCAFG00000011091	XG
ENSCAFG00000028862	XIRP1
ENSCAFG00000011682	XIRP2
ENSCAFG00000018290	XRCC3
ENSCAFG00000014390	XRCC5
ENSCAFG00000001043	XRCC6
ENSCAFG00000014517	ZBBX
ENSCAFG00000000714	ZBED4
ENSCAFG00000011719	ZBED9
ENSCAFG00000020165	ZBTB34
ENSCAFG00000016341	ZBTB4
ENSCAFG00000013065	ZBTB46
ENSCAFG00000029343	ZBTB7C
ENSCAFG00000007155	ZC3H8
ENSCAFG00000019907	ZCCHC14
ENSCAFG00000000073	ZCCHC2
ENSCAFG00000013389	ZDBF2
ENSCAFG00000011646	ZFHX2
ENSCAFG00000020243	ZFHX3
ENSCAFG00000019173	ZFR2
ENSCAFG00000014866	ZFYVE28
ENSCAFG00000025091	ZKSCAN4
ENSCAFG00000011536	ZKSCAN8
ENSCAFG00000032633	ZNF283
ENSCAFG00000012078	ZNF311
ENSCAFG00000007460	ZNF341
ENSCAFG00000007986	ZNF366
ENSCAFG00000006524	ZNF382
ENSCAFG00000015731	ZNF385C
ENSCAFG00000000022	ZNF407
ENSCAFG00000032282	ZNF420
ENSCAFG00000029455	ZNF469
ENSCAFG00000032376	ZNF485
ENSCAFG00000030125	ZNF572
ENSCAFG00000030117	ZNF599
ENSCAFG00000029079	ZNF614
ENSCAFG00000032330	ZNF628
ENSCAFG00000020190	ZNF644
ENSCAFG00000003152	ZNF672
ENSCAFG00000032029	ZNF677
ENSCAFG00000016625	ZNF689
ENSCAFG00000031646	ZNF696
ENSCAFG00000002372	ZNF8
ENSCAFG00000004539	ZNF862
ENSCAFG00000016604	ZSWIM4
ENSCAFG00000003615	ZYX
ENSCAFG00000015219	ZZEF1
ENSCAFG00000025199	cOR10A3
