# Supplementary material for: Functional and evolutionary analysis of Korean bob-tailed native dog using whole-genome sequencing data
Source: Sci Rep. 2017 Dec 11;7:17303. doi: 10.1038/s41598-017-17817-w (PMC5725459; doi:10.1038/s41598-017-17817-w)
Supplement: Supplementary file 4 — Supplementary Table 3 [file 41598_2017_17817_MOESM4_ESM.xlsx]

## Sheet: Sheet1
Supplementary Table 3. Results of gene enrichment analysis of Donggyeong dog-specific genes
Analysis Type:	PANTHER Overrepresentation Test (release 20170413)
Annotation Version and Release Date:	PANTHER version 11.1 Released 2016-10-24
Analyzed List:	Client Text Box Input (Canis familiaris)
Reference List:	Canis familiaris (all genes in database)
Bonferroni correction:	TRUE
Bonferroni count:	241
PANTHER GO-Slim Biological Process	Canis familiaris - REFLIST (19692)	Client Text Box Input (1780)	Client Text Box Input (expected)	Client Text Box Input (over/under)	Client Text Box Input (fold Enrichment)	Client Text Box Input (P-value)	Fraction (%)
sensory perception of chemical stimulus (GO:0007606)	533	87	48.18	+	1.81	4.9e-05	0.0488764
sensory perception of smell (GO:0007608)	394	64	35.61	+	1.8	0.00224	0.0359551
sensory perception (GO:0007600)	757	108	68.43	+	1.58	0.000919	0.0606742
neurological system process (GO:0050877)	1226	159	110.82	+	1.43	0.00117	0.0893258
system process (GO:0003008)	1444	181	130.53	+	1.39	0.00184	0.101685
Unclassified (UNCLASSIFIED)	7990	776	722.23	+	1.07	0	0.435955
metabolic process (GO:0008152)	6497	500	587.28	-	0.85	0.00112	0.280899
cellular protein modification process (GO:0006464)	892	44	80.63	-	0.55	0.000957	0.0247191
Analysis Type:	PANTHER Overrepresentation Test (release 20170413)
Annotation Version and Release Date:	PANTHER version 11.1 Released 2016-10-24
Analyzed List:	Client Text Box Input (Canis familiaris)
Reference List:	Canis familiaris (all genes in database)
Bonferroni correction:	TRUE
Bonferroni count:	176
PANTHER GO-Slim Molecular Function	Canis familiaris - REFLIST (19692)	Client Text Box Input (1780)	Client Text Box Input (expected)	Client Text Box Input (over/under)	Client Text Box Input (fold Enrichment)	Client Text Box Input (P-value)	Fraction (%)
translation elongation factor activity (GO:0003746)	65	24	5.88	+	4.08	2.72e-06	0.0134831
translation regulator activity (GO:0045182)	114	26	10.3	+	2.52	0.00476	0.0146067
receptor activity (GO:0004872)	1391	177	125.74	+	1.41	0.000729	0.0994382
Unclassified (UNCLASSIFIED)	9235	859	834.77	+	1.03	0	0.482584
catalytic activity (GO:0003824)	4901	365	443.01	-	0.82	0.00128	0.205056
transferase activity (GO:0016740)	1476	92	133.42	-	0.69	0.00957	0.0516854
Analysis Type:	PANTHER Overrepresentation Test (release 20170413)
Annotation Version and Release Date:	PANTHER version 11.1 Released 2016-10-24
Analyzed List:	Client Text Box Input (Canis familiaris)
Reference List:	Canis familiaris (all genes in database)
Bonferroni correction:	TRUE
Bonferroni count:	60
PANTHER GO-Slim Cellular Component	Canis familiaris - REFLIST (19692)	Client Text Box Input (1780)	Client Text Box Input (expected)	Client Text Box Input (over/under)	Client Text Box Input (fold Enrichment)	Client Text Box Input (P-value)	Fraction (%)
Unclassified (UNCLASSIFIED)	13541	1206	1224	-	0.99	0	0.677528
protein complex (GO:0043234)	1030	54	93.1	-	0.58	0.000293	0.0303371
