# Supplementary material for: Functional and evolutionary analysis of Korean bob-tailed native dog using whole-genome sequencing data
Source: Sci Rep. 2017 Dec 11;7:17303. doi: 10.1038/s41598-017-17817-w (PMC5725459; doi:10.1038/s41598-017-17817-w)
Supplement: Supplementary file 5 — Supplementary Table 4 [file 41598_2017_17817_MOESM5_ESM.xlsx]

## Sheet: Sheet1
Supplementary Table 4. Lists of tail-, non-tail-specific and common genes
Tail-specific genes	Gene symbols		Non-tail-specific genes	Gene symbols		Tail and non-tail common genes	Gene symbols
ENSCAFG00000000621	CLIC1		ENSCAFG00000000641	HSP70		ENSCAFG00000000431	FRS2
ENSCAFG00000001049	PMM1		ENSCAFG00000005817	LIN7A		ENSCAFG00000000641	HSP70
ENSCAFG00000001762	TMEM229A		ENSCAFG00000006927	PRR13		ENSCAFG00000001231	LOC102153257
ENSCAFG00000004095	EHD2		ENSCAFG00000007484	SNRNP35		ENSCAFG00000001305	FBP1
ENSCAFG00000004745	RPS8		ENSCAFG00000007689	VAMP5		ENSCAFG00000001324	ATF4
ENSCAFG00000005560	FLRT3		ENSCAFG00000008748	MANBAL		ENSCAFG00000002078	TNFRSF21
ENSCAFG00000007279	PDE7A		ENSCAFG00000011274	SV2B		ENSCAFG00000002792	RAD23B
ENSCAFG00000009300	TESC		ENSCAFG00000014610	RND2		ENSCAFG00000002953	HOXA6
ENSCAFG00000010141	MKRN3		ENSCAFG00000015509	STAT5B		ENSCAFG00000004095	EHD2
ENSCAFG00000010255	KCNJ5		ENSCAFG00000015615	HCRT		ENSCAFG00000004707	ZNF404
ENSCAFG00000012523	CLDN4		ENSCAFG00000015834	EEF1G		ENSCAFG00000004910	C1QL2
ENSCAFG00000012788	C25H2orf54		ENSCAFG00000017014	KCTD13		ENSCAFG00000005972	ALX1
ENSCAFG00000014420	ANAPC16		ENSCAFG00000017031	MRPL27		ENSCAFG00000006595	CCNB1
ENSCAFG00000017380	HDX		ENSCAFG00000025091	ZKSCAN4		ENSCAFG00000006973	SOX12
ENSCAFG00000019010	PMM2		ENSCAFG00000029524	RPL39		ENSCAFG00000007044	HNRNPF
ENSCAFG00000019600	SSTR5		ENSCAFG00000029677	-		ENSCAFG00000007117	EIF4B
ENSCAFG00000023552	LOC482570		ENSCAFG00000030512	-		ENSCAFG00000007689	VAMP5
ENSCAFG00000024989	OR51G2		ENSCAFG00000030785	-		ENSCAFG00000007769	LOC100686102
ENSCAFG00000029260	LOC611496		ENSCAFG00000030946	-		ENSCAFG00000008152	TCEB1
ENSCAFG00000029389	LOC100687441		ENSCAFG00000013053	-		ENSCAFG00000010069	IQCF5
ENSCAFG00000030275	ZNF140					ENSCAFG00000011068	FOXN3
ENSCAFG00000030839	PNRC1					ENSCAFG00000012180	DVL3
ENSCAFG00000030903	cOR10H9					ENSCAFG00000014579	PRDX6
ENSCAFG00000030979	LOC484323					ENSCAFG00000014814	COPS6
ENSCAFG00000031543	LOC100682670					ENSCAFG00000015362	BRI3
ENSCAFG00000032563	NKIRAS2					ENSCAFG00000015467	CHRM1
ENSCAFG00000029959	-					ENSCAFG00000015615	HCRT
ENSCAFG00000017449	-					ENSCAFG00000015832	SDHB
ENSCAFG00000005724	-					ENSCAFG00000016075	GPR173
ENSCAFG00000024235	-					ENSCAFG00000017123	RASL12
ENSCAFG00000024332	-					ENSCAFG00000017791	LOC102153296
ENSCAFG00000028878	-					ENSCAFG00000018041	WDR20
ENSCAFG00000029078	-					ENSCAFG00000030962	ZNF524
ENSCAFG00000030477	-					ENSCAFG00000031184	SCGB2A2
ENSCAFG00000030790	-					ENSCAFG00000031270	UQCC2
ENSCAFG00000031668	-					ENSCAFG00000031737	LOC488291
ENSCAFG00000032491	-					ENSCAFG00000032185	OR52J3
ENSCAFG00000032584	-					ENSCAFG00000032190	LOC608253
ENSCAFG00000030853	-					ENSCAFG00000019427	MOB3A
						ENSCAFG00000020294	HAS3
						ENSCAFG00000023169	OR1L4
						ENSCAFG00000023337	LOC607487
						ENSCAFG00000024039	LOC100683360
						ENSCAFG00000024604	LOC611068
						ENSCAFG00000025091	ZKSCAN4
						ENSCAFG00000025503	OR10Q1
						ENSCAFG00000028935	LOC610616
						ENSCAFG00000029194	LOC100687696
						ENSCAFG00000029260	LOC611496
						ENSCAFG00000029445	LOC488253
						ENSCAFG00000012926	WBP11
						ENSCAFG00000024377	CAFA-T2R12
						ENSCAFG00000029478	LOC491436
						ENSCAFG00000029524	RPL39
						ENSCAFG00000029572	TRDV3
						ENSCAFG00000029759	LOC488297
						ENSCAFG00000029997	OR08G08
						ENSCAFG00000030158	LOC609000
						ENSCAFG00000030275	ZNF140
						ENSCAFG00000030365	LOC100686543
						ENSCAFG00000030672	LOC491511
						ENSCAFG00000011783	-
						ENSCAFG00000007716	-
						ENSCAFG00000005922	-
						ENSCAFG00000004303	-
						ENSCAFG00000001564	-
						ENSCAFG00000000662	-
						ENSCAFG00000012398	-
						ENSCAFG00000012879	-
						ENSCAFG00000014107	-
						ENSCAFG00000019182	-
						ENSCAFG00000024295	-
						ENSCAFG00000024332	-
						ENSCAFG00000024399	-
						ENSCAFG00000029106	-
						ENSCAFG00000029456	-
						ENSCAFG00000029910	-
						ENSCAFG00000030010	-
						ENSCAFG00000030049	-
						ENSCAFG00000030161	-
						ENSCAFG00000030313	-
						ENSCAFG00000030502	-
						ENSCAFG00000030946	-
						ENSCAFG00000031456	-
						ENSCAFG00000031554	-
						ENSCAFG00000031947	-
						ENSCAFG00000032057	-
						ENSCAFG00000032258	-
						ENSCAFG00000032341	-
						ENSCAFG00000032491	-
						ENSCAFG00000032547	-
						ENSCAFG00000032584	-
						ENSCAFG00000002440	-
						ENSCAFG00000003684	-
						ENSCAFG00000000632	-
						ENSCAFG00000030497	-
						ENSCAFG00000028926	-
						ENSCAFG00000018713	-
