# Supplementary material for: Functional and evolutionary analysis of Korean bob-tailed native dog using whole-genome sequencing data
Source: Sci Rep. 2017 Dec 11;7:17303. doi: 10.1038/s41598-017-17817-w (PMC5725459; doi:10.1038/s41598-017-17817-w)
Supplement: Supplementary file 6 — Supplementary Table 5 [file 41598_2017_17817_MOESM6_ESM.xlsx]

## Sheet: Tail-specific
Supplementary Table 5. Results of gene enrichment analysis of tail-, non-tail-specific and common specific genes
Analysis Type:	PANTHER Overrepresentation Test (release 20170413)
Annotation Version and Release Date:	PANTHER version 11.1 Released 2016-10-24
Analyzed List:	Client Text Box Input (Canis familiaris)
Reference List:	Canis familiaris (all genes in database)
Bonferroni correction:	TRUE
Bonferroni count:	241
PANTHER GO-Slim Biological Process	Canis familiaris - REFLIST (19692)	Client Text Box Input (23)	Client Text Box Input (expected)	Client Text Box Input (over/under)	Client Text Box Input (fold Enrichment)	Client Text Box Input (P-value)
regulation of gene expression, epigenetic (GO:0040029)	50	6	0.11	+	56.26	3.13e-07
chromatin organization (GO:0006325)	250	6	0.53	+	11.25	0.00358
regulation of nucleobase-containing compound metabolic process (GO:0019219)	462	9	0.99	+	9.13	0.000115
organelle organization (GO:0006996)	764	8	1.63	+	4.91	0.0447
biosynthetic process (GO:0009058)	1559	14	3.33	+	4.21	0.000571
nitrogen compound metabolic process (GO:0006807)	1937	13	4.13	+	3.15	0.0316
Unclassified (UNCLASSIFIED)	7990	9	17.04	-	0.53	0
PANTHER GO-Slim Molecular funcion
No results
Analysis Type:	PANTHER Overrepresentation Test (release 20170413)
Annotation Version and Release Date:	PANTHER version 11.1 Released 2016-10-24
Analyzed List:	Client Text Box Input (Canis familiaris)
Reference List:	Canis familiaris (all genes in database)
Bonferroni correction:	TRUE
Bonferroni count:	60
PANTHER GO-Slim Cellular Component	Canis familiaris - REFLIST (19692)	Client Text Box Input (23)	Client Text Box Input (expected)	Client Text Box Input (over/under)	Client Text Box Input (fold Enrichment)	Client Text Box Input (P-value)
nuclear chromosome (GO:0000228)	110	6	0.23	+	25.57	8.05e-06
chromosome (GO:0005694)	142	6	0.3	+	19.81	3.54e-05
Unclassified (UNCLASSIFIED)	13541	22	28.88	-	0.76	0

## Sheet: Non-tail-specific
Analysis Type:	PANTHER Overrepresentation Test (release 20170413)
Annotation Version and Release Date:	PANTHER version 11.1 Released 2016-10-24
Analyzed List:	Client Text Box Input (Canis familiaris)
Reference List:	Canis familiaris (all genes in database)
Bonferroni correction:	TRUE
Bonferroni count:	241
PANTHER GO-Slim Biological Process	Canis familiaris - REFLIST (19692)	Client Text Box Input (23)	Client Text Box Input (expected)	Client Text Box Input (over/under)	Client Text Box Input (fold Enrichment)	Client Text Box Input (P-value)
translation (GO:0006412)	429	5	0.5	+	9.98	0.0287
Unclassified (UNCLASSIFIED)	7990	9	9.33	-	0.96	0
Analysis Type:	PANTHER Overrepresentation Test (release 20170413)
Annotation Version and Release Date:	PANTHER version 11.1 Released 2016-10-24
Analyzed List:	Client Text Box Input (Canis familiaris)
Reference List:	Canis familiaris (all genes in database)
Bonferroni correction:	TRUE
Bonferroni count:	176
PANTHER GO-Slim Molecular Function	Canis familiaris - REFLIST (19692)	Client Text Box Input (23)	Client Text Box Input (expected)	Client Text Box Input (over/under)	Client Text Box Input (fold Enrichment)	Client Text Box Input (P-value)
structural constituent of ribosome (GO:0003735)	341	6	0.4	+	15.06	0.000372
RNA binding (GO:0003723)	349	6	0.41	+	14.72	0.000425
Unclassified (UNCLASSIFIED)	9235	10	10.79	-	0.93	0
Analysis Type:	PANTHER Overrepresentation Test (release 20170413)
Annotation Version and Release Date:	PANTHER version 11.1 Released 2016-10-24
Analyzed List:	Client Text Box Input (Canis familiaris)
Reference List:	Canis familiaris (all genes in database)
Bonferroni correction:	TRUE
Bonferroni count:	60
PANTHER GO-Slim Cellular Component	Canis familiaris - REFLIST (19692)	Client Text Box Input (23)	Client Text Box Input (expected)	Client Text Box Input (over/under)	Client Text Box Input (fold Enrichment)	Client Text Box Input (P-value)
ribosome (GO:0005840)	264	5	0.31	+	16.22	0.000715
ribonucleoprotein complex (GO:0030529)	479	6	0.56	+	10.72	0.000878
cytosol (GO:0005829)	483	5	0.56	+	8.86	0.0124
macromolecular complex (GO:0032991)	1474	8	1.72	+	4.65	0.0104
Unclassified (UNCLASSIFIED)	13541	14	15.82	-	0.89	0

## Sheet: Common
Analysis Type:	PANTHER Overrepresentation Test (release 20170413)
Annotation Version and Release Date:	PANTHER version 11.1 Released 2016-10-24
Analyzed List:	Client Text Box Input (Canis familiaris)
Reference List:	Canis familiaris (all genes in database)
Bonferroni correction:	TRUE
Bonferroni count:	241
PANTHER GO-Slim Biological Process	Canis familiaris - REFLIST (19692)	Client Text Box Input (103)	Client Text Box Input (expected)	Client Text Box Input (over/under)	Client Text Box Input (fold Enrichment)	Client Text Box Input (P-value)
regulation of gene expression, epigenetic (GO:0040029)	50	7	0.26	+	26.77	2.63e-06
chromatin organization (GO:0006325)	250	9	1.31	+	6.88	0.00177
sensory perception of chemical stimulus (GO:0007606)	533	14	2.79	+	5.02	0.000195
sensory perception (GO:0007600)	757	14	3.96	+	3.54	0.0102
neurological system process (GO:0050877)	1226	18	6.41	+	2.81	0.0156
regulation of biological process (GO:0050789)	1840	26	9.62	+	2.7	0.000514
biosynthetic process (GO:0009058)	1559	20	8.15	+	2.45	0.037
single-multicellular organism process (GO:0044707)	1787	22	9.35	+	2.35	0.0296
multicellular organismal process (GO:0032501)	1796	22	9.39	+	2.34	0.0319
biological regulation (GO:0065007)	2206	26	11.54	+	2.25	0.0128
Unclassified (UNCLASSIFIED)	7990	34	41.79	-	0.81	0
Analysis Type:	PANTHER Overrepresentation Test (release 20170413)
Annotation Version and Release Date:	PANTHER version 11.1 Released 2016-10-24
Analyzed List:	Client Text Box Input (Canis familiaris)
Reference List:	Canis familiaris (all genes in database)
Bonferroni correction:	TRUE
Bonferroni count:	176
PANTHER GO-Slim Molecular Function	Canis familiaris - REFLIST (19692)	Client Text Box Input (103)	Client Text Box Input (expected)	Client Text Box Input (over/under)	Client Text Box Input (fold Enrichment)	Client Text Box Input (P-value)
structural constituent of ribosome (GO:0003735)	341	10	1.78	+	5.61	0.00232
signal transducer activity (GO:0004871)	798	16	4.17	+	3.83	0.000726
nucleic acid binding (GO:0003676)	2144	25	11.21	+	2.23	0.0161
Unclassified (UNCLASSIFIED)	9235	39	48.3	-	0.81	0
Analysis Type:	PANTHER Overrepresentation Test (release 20170413)
Annotation Version and Release Date:	PANTHER version 11.1 Released 2016-10-24
Analyzed List:	Client Text Box Input (Canis familiaris)
Reference List:	Canis familiaris (all genes in database)
Bonferroni correction:	TRUE
Bonferroni count:	60
PANTHER GO-Slim Cellular Component	Canis familiaris - REFLIST (19692)	Client Text Box Input (103)	Client Text Box Input (expected)	Client Text Box Input (over/under)	Client Text Box Input (fold Enrichment)	Client Text Box Input (P-value)
nuclear chromosome (GO:0000228)	110	8	0.58	+	13.9	8.44e-06
chromosome (GO:0005694)	142	8	0.74	+	10.77	5.68e-05
ribosome (GO:0005840)	264	9	1.38	+	6.52	0.000678
ribonucleoprotein complex (GO:0030529)	479	12	2.51	+	4.79	0.000506
cytosol (GO:0005829)	483	10	2.53	+	3.96	0.014
macromolecular complex (GO:0032991)	1474	19	7.71	+	2.46	0.013
Unclassified (UNCLASSIFIED)	13541	59	70.83	-	0.83	0
