# Supplementary material for: Functional and evolutionary analysis of Korean bob-tailed native dog using whole-genome sequencing data
Source: Sci Rep. 2017 Dec 11;7:17303. doi: 10.1038/s41598-017-17817-w (PMC5725459; doi:10.1038/s41598-017-17817-w)
Supplement: Supplementary file 7 — Supplementary Table 6 [file 41598_2017_17817_MOESM7_ESM.xlsx]

## Sheet: Top 5% of extended proteins
Supplementary Table 6. Lists of the top 5% of tail-, non-tail-specific and common proteins after extension.
Top 5% of tail-specific extended proteins	Top 5% of non-tail-specific extended proteins	Top 5% of common extended proteins
ENSCAFP00000000881	ENSCAFP00000000903	ENSCAFP00000000625
ENSCAFP00000001479	ENSCAFP00000008700	ENSCAFP00000000881
ENSCAFP00000002564	ENSCAFP00000010296	ENSCAFP00000000903
ENSCAFP00000004112	ENSCAFP00000011111	ENSCAFP00000001479
ENSCAFP00000006067	ENSCAFP00000011409	ENSCAFP00000001692
ENSCAFP00000007071	ENSCAFP00000012864	ENSCAFP00000001764
ENSCAFP00000008560	ENSCAFP00000016624	ENSCAFP00000001869
ENSCAFP00000010803	ENSCAFP00000017555	ENSCAFP00000001900
ENSCAFP00000013672	ENSCAFP00000019217	ENSCAFP00000002564
ENSCAFP00000015051	ENSCAFP00000021549	ENSCAFP00000003059
ENSCAFP00000018445	ENSCAFP00000022915	ENSCAFP00000004112
ENSCAFP00000018508	ENSCAFP00000022949	ENSCAFP00000004125
ENSCAFP00000018815	ENSCAFP00000023285	ENSCAFP00000004377
ENSCAFP00000021281	ENSCAFP00000025048	ENSCAFP00000005489
ENSCAFP00000025607	ENSCAFP00000025072	ENSCAFP00000005748
ENSCAFP00000025713	ENSCAFP00000031934	ENSCAFP00000006067
ENSCAFP00000028063	ENSCAFP00000037833	ENSCAFP00000006393
ENSCAFP00000028988	ENSCAFP00000038370	ENSCAFP00000007020
ENSCAFP00000031147	ENSCAFP00000038711	ENSCAFP00000007071
ENSCAFP00000031611	ENSCAFP00000038943	ENSCAFP00000007315
ENSCAFP00000032964	ENSCAFP00000039536	ENSCAFP00000008560
ENSCAFP00000034288	ENSCAFP00000016040	ENSCAFP00000008700
ENSCAFP00000035473	ENSCAFP00000009045	ENSCAFP00000008868
ENSCAFP00000036349	ENSCAFP00000013756	ENSCAFP00000008953
ENSCAFP00000036932	ENSCAFP00000021243	ENSCAFP00000010296
ENSCAFP00000036957	ENSCAFP00000005637	ENSCAFP00000010358
ENSCAFP00000038720	ENSCAFP00000024081	ENSCAFP00000010469
ENSCAFP00000039260	ENSCAFP00000019515	ENSCAFP00000010575
ENSCAFP00000039620	ENSCAFP00000026847	ENSCAFP00000010803
ENSCAFP00000039631	ENSCAFP00000018646	ENSCAFP00000011111
ENSCAFP00000039694	ENSCAFP00000019493	ENSCAFP00000011409
ENSCAFP00000040890	ENSCAFP00000017535	ENSCAFP00000012003
ENSCAFP00000041020	ENSCAFP00000017386	ENSCAFP00000012864
ENSCAFP00000041220	ENSCAFP00000029518	ENSCAFP00000013672
ENSCAFP00000041453	ENSCAFP00000027440	ENSCAFP00000014802
ENSCAFP00000041553	ENSCAFP00000038088	ENSCAFP00000015051
ENSCAFP00000041946	ENSCAFP00000001563	ENSCAFP00000015533
ENSCAFP00000042198	ENSCAFP00000006004	ENSCAFP00000016624
ENSCAFP00000042436	ENSCAFP00000030020	ENSCAFP00000017326
ENSCAFP00000042463	ENSCAFP00000027791	ENSCAFP00000017555
ENSCAFP00000042505	ENSCAFP00000038946	ENSCAFP00000017997
ENSCAFP00000043068	ENSCAFP00000002016	ENSCAFP00000018272
ENSCAFP00000027726	ENSCAFP00000005370	ENSCAFP00000018405
ENSCAFP00000015234	ENSCAFP00000002162	ENSCAFP00000018445
ENSCAFP00000012955	ENSCAFP00000008411	ENSCAFP00000018508
ENSCAFP00000021140	ENSCAFP00000037687	ENSCAFP00000018815
ENSCAFP00000015032	ENSCAFP00000029029	ENSCAFP00000019076
ENSCAFP00000003072	ENSCAFP00000018209	ENSCAFP00000019217
ENSCAFP00000029652	ENSCAFP00000004166	ENSCAFP00000021281
ENSCAFP00000032143	ENSCAFP00000021257	ENSCAFP00000021488
ENSCAFP00000026549	ENSCAFP00000005827	ENSCAFP00000021549
ENSCAFP00000022880	ENSCAFP00000038680	ENSCAFP00000021831
ENSCAFP00000012208	ENSCAFP00000008184	ENSCAFP00000022624
ENSCAFP00000035961	ENSCAFP00000012345	ENSCAFP00000022772
ENSCAFP00000020540	ENSCAFP00000027021	ENSCAFP00000022915
ENSCAFP00000024410	ENSCAFP00000013461	ENSCAFP00000022949
ENSCAFP00000017978	ENSCAFP00000014017	ENSCAFP00000023278
ENSCAFP00000013825	ENSCAFP00000013981	ENSCAFP00000023285
ENSCAFP00000021839	ENSCAFP00000006002	ENSCAFP00000025048
ENSCAFP00000015652	ENSCAFP00000008784	ENSCAFP00000025072
ENSCAFP00000020854	ENSCAFP00000018985	ENSCAFP00000025220
ENSCAFP00000042295	ENSCAFP00000022628	ENSCAFP00000025607
ENSCAFP00000011282	ENSCAFP00000012162	ENSCAFP00000025713
ENSCAFP00000006843	ENSCAFP00000024687	ENSCAFP00000026221
ENSCAFP00000017266	ENSCAFP00000005284	ENSCAFP00000026655
ENSCAFP00000020823	ENSCAFP00000000446	ENSCAFP00000027605
ENSCAFP00000007993	ENSCAFP00000024672	ENSCAFP00000028063
ENSCAFP00000008690	ENSCAFP00000016281	ENSCAFP00000028722
ENSCAFP00000020216	ENSCAFP00000026026	ENSCAFP00000028988
ENSCAFP00000018117	ENSCAFP00000022862	ENSCAFP00000030096
ENSCAFP00000009724	ENSCAFP00000009988	ENSCAFP00000031105
ENSCAFP00000005278	ENSCAFP00000008632	ENSCAFP00000031138
ENSCAFP00000014249	ENSCAFP00000040505	ENSCAFP00000031147
ENSCAFP00000026045	ENSCAFP00000017869	ENSCAFP00000031382
ENSCAFP00000021810	ENSCAFP00000018940	ENSCAFP00000031488
ENSCAFP00000026968	ENSCAFP00000022858	ENSCAFP00000031611
ENSCAFP00000007875	ENSCAFP00000029837	ENSCAFP00000031934
ENSCAFP00000006235	ENSCAFP00000029507	ENSCAFP00000032376
ENSCAFP00000003331	ENSCAFP00000027039	ENSCAFP00000032701
ENSCAFP00000024544	ENSCAFP00000013264	ENSCAFP00000032911
ENSCAFP00000024193	ENSCAFP00000006101	ENSCAFP00000032964
ENSCAFP00000001725	ENSCAFP00000007655	ENSCAFP00000033054
ENSCAFP00000040407	ENSCAFP00000000264	ENSCAFP00000033198
ENSCAFP00000036077	ENSCAFP00000036127	ENSCAFP00000033601
ENSCAFP00000010558	ENSCAFP00000009625	ENSCAFP00000034288
ENSCAFP00000012213	ENSCAFP00000018746	ENSCAFP00000034923
ENSCAFP00000012409	ENSCAFP00000041040	ENSCAFP00000034924
ENSCAFP00000011229	ENSCAFP00000042872	ENSCAFP00000035473
ENSCAFP00000028810	ENSCAFP00000035629	ENSCAFP00000035542
ENSCAFP00000038464	ENSCAFP00000001764	ENSCAFP00000035746
ENSCAFP00000024511	ENSCAFP00000018168	ENSCAFP00000035826
ENSCAFP00000037508	ENSCAFP00000032653	ENSCAFP00000035870
ENSCAFP00000033114	ENSCAFP00000028357	ENSCAFP00000036005
ENSCAFP00000039913	ENSCAFP00000007679	ENSCAFP00000036148
ENSCAFP00000041361	ENSCAFP00000015542	ENSCAFP00000036180
ENSCAFP00000036322	ENSCAFP00000003724	ENSCAFP00000036328
ENSCAFP00000033119	ENSCAFP00000022733	ENSCAFP00000036349
ENSCAFP00000033733	ENSCAFP00000020711	ENSCAFP00000036698
ENSCAFP00000037888	ENSCAFP00000038933	ENSCAFP00000036888
ENSCAFP00000036424	ENSCAFP00000025697	ENSCAFP00000036932
ENSCAFP00000023753	ENSCAFP00000015146	ENSCAFP00000036957
ENSCAFP00000034113	ENSCAFP00000007587	ENSCAFP00000037070
ENSCAFP00000015533	ENSCAFP00000034812	ENSCAFP00000037218
ENSCAFP00000041984	ENSCAFP00000041826	ENSCAFP00000037618
ENSCAFP00000038664	ENSCAFP00000038012	ENSCAFP00000037716
ENSCAFP00000022345	ENSCAFP00000029595	ENSCAFP00000037833
ENSCAFP00000041084	ENSCAFP00000003572	ENSCAFP00000038050
ENSCAFP00000042942	ENSCAFP00000025501	ENSCAFP00000038370
ENSCAFP00000033890	ENSCAFP00000036039	ENSCAFP00000038557
ENSCAFP00000016675	ENSCAFP00000039113	ENSCAFP00000038618
ENSCAFP00000036635	ENSCAFP00000002440	ENSCAFP00000038699
ENSCAFP00000040141	ENSCAFP00000026957	ENSCAFP00000038711
ENSCAFP00000041233	ENSCAFP00000042139	ENSCAFP00000038720
ENSCAFP00000040042	ENSCAFP00000020415	ENSCAFP00000038943
ENSCAFP00000013122	ENSCAFP00000029137	ENSCAFP00000038984
ENSCAFP00000001333	ENSCAFP00000006042	ENSCAFP00000039013
ENSCAFP00000042648	ENSCAFP00000005023	ENSCAFP00000039105
ENSCAFP00000005060	ENSCAFP00000025368	ENSCAFP00000039260
ENSCAFP00000019126	ENSCAFP00000029881	ENSCAFP00000039398
ENSCAFP00000033017	ENSCAFP00000001940	ENSCAFP00000039458
ENSCAFP00000036225	ENSCAFP00000041408	ENSCAFP00000039536
ENSCAFP00000024156	ENSCAFP00000028191	ENSCAFP00000039620
ENSCAFP00000014964	ENSCAFP00000014878	ENSCAFP00000039623
ENSCAFP00000042834	ENSCAFP00000015013	ENSCAFP00000039631
ENSCAFP00000031020	ENSCAFP00000042792	ENSCAFP00000039694
ENSCAFP00000037435	ENSCAFP00000001585	ENSCAFP00000039750
ENSCAFP00000033563	ENSCAFP00000039568	ENSCAFP00000040770
ENSCAFP00000037324	ENSCAFP00000037928	ENSCAFP00000040849
ENSCAFP00000042617	ENSCAFP00000028407	ENSCAFP00000040890
ENSCAFP00000036545	ENSCAFP00000013652	ENSCAFP00000040950
ENSCAFP00000034229	ENSCAFP00000017146	ENSCAFP00000041020
ENSCAFP00000038752	ENSCAFP00000024403	ENSCAFP00000041220
ENSCAFP00000040694	ENSCAFP00000040983	ENSCAFP00000041312
ENSCAFP00000043106	ENSCAFP00000034218	ENSCAFP00000041435
ENSCAFP00000029356	ENSCAFP00000008230	ENSCAFP00000041453
ENSCAFP00000033576	ENSCAFP00000029980	ENSCAFP00000041553
ENSCAFP00000028348	ENSCAFP00000030328	ENSCAFP00000041701
ENSCAFP00000014239	ENSCAFP00000039369	ENSCAFP00000041845
ENSCAFP00000042731	ENSCAFP00000037332	ENSCAFP00000041905
ENSCAFP00000020466	ENSCAFP00000043112	ENSCAFP00000041946
ENSCAFP00000042809	ENSCAFP00000030830	ENSCAFP00000042094
ENSCAFP00000002167	ENSCAFP00000032961	ENSCAFP00000042096
ENSCAFP00000021609	ENSCAFP00000007594	ENSCAFP00000042156
ENSCAFP00000014261	ENSCAFP00000018057	ENSCAFP00000042198
ENSCAFP00000037704	ENSCAFP00000031345	ENSCAFP00000042333
ENSCAFP00000016683	ENSCAFP00000019318	ENSCAFP00000042436
ENSCAFP00000041436	ENSCAFP00000019306	ENSCAFP00000042463
ENSCAFP00000024262	ENSCAFP00000006557	ENSCAFP00000042505
ENSCAFP00000030135	ENSCAFP00000028105	ENSCAFP00000042727
ENSCAFP00000016461	ENSCAFP00000040436	ENSCAFP00000042795
ENSCAFP00000013634	ENSCAFP00000040512	ENSCAFP00000042869
ENSCAFP00000002794	ENSCAFP00000035538	ENSCAFP00000042879
ENSCAFP00000024872	ENSCAFP00000039224	ENSCAFP00000043068
ENSCAFP00000021085	ENSCAFP00000041028	ENSCAFP00000027726
ENSCAFP00000028529	ENSCAFP00000024170	ENSCAFP00000014958
ENSCAFP00000028652	ENSCAFP00000039354	ENSCAFP00000007679
ENSCAFP00000003008	ENSCAFP00000001059	ENSCAFP00000011048
ENSCAFP00000023022	ENSCAFP00000041510	ENSCAFP00000003720
ENSCAFP00000029000	ENSCAFP00000036948	ENSCAFP00000003203
ENSCAFP00000011546	ENSCAFP00000021745	ENSCAFP00000013032
ENSCAFP00000020647	ENSCAFP00000031886	ENSCAFP00000027347
ENSCAFP00000003005	ENSCAFP00000000897	ENSCAFP00000010834
ENSCAFP00000021588	ENSCAFP00000042437	ENSCAFP00000031822
ENSCAFP00000028316	ENSCAFP00000019016	ENSCAFP00000016040
ENSCAFP00000039082	ENSCAFP00000008737	ENSCAFP00000017829
ENSCAFP00000032182	ENSCAFP00000039133	ENSCAFP00000015234
ENSCAFP00000036032	ENSCAFP00000002433	ENSCAFP00000012955
ENSCAFP00000012966	ENSCAFP00000003864	ENSCAFP00000039963
ENSCAFP00000023751	ENSCAFP00000001886	ENSCAFP00000032704
ENSCAFP00000039672	ENSCAFP00000038970	ENSCAFP00000012208
ENSCAFP00000012936	ENSCAFP00000037640	ENSCAFP00000035961
ENSCAFP00000036941	ENSCAFP00000041554	ENSCAFP00000020540
ENSCAFP00000008147	ENSCAFP00000005870	ENSCAFP00000024410
ENSCAFP00000021881	ENSCAFP00000037729	ENSCAFP00000021140
ENSCAFP00000042593	ENSCAFP00000035331	ENSCAFP00000015032
ENSCAFP00000037643	ENSCAFP00000029847	ENSCAFP00000015681
ENSCAFP00000014226	ENSCAFP00000032459	ENSCAFP00000009045
ENSCAFP00000028558	ENSCAFP00000042696	ENSCAFP00000026549
ENSCAFP00000032712	ENSCAFP00000040371	ENSCAFP00000003072
ENSCAFP00000018448	ENSCAFP00000035705	ENSCAFP00000029652
ENSCAFP00000003703	ENSCAFP00000039401	ENSCAFP00000042090
ENSCAFP00000000819	ENSCAFP00000039246	ENSCAFP00000013756
ENSCAFP00000032998	ENSCAFP00000010223	ENSCAFP00000016249
ENSCAFP00000040155	ENSCAFP00000034751	ENSCAFP00000032143
ENSCAFP00000028798	ENSCAFP00000017986	ENSCAFP00000022880
ENSCAFP00000031258	ENSCAFP00000025086	ENSCAFP00000017978
ENSCAFP00000034910	ENSCAFP00000005417	ENSCAFP00000021839
ENSCAFP00000042949	ENSCAFP00000040722	ENSCAFP00000015652
ENSCAFP00000039005	ENSCAFP00000032247	ENSCAFP00000013825
ENSCAFP00000016408	ENSCAFP00000021714	ENSCAFP00000020854
ENSCAFP00000018770	ENSCAFP00000040194	ENSCAFP00000008184
ENSCAFP00000015013	ENSCAFP00000035407	ENSCAFP00000018209
ENSCAFP00000039037	ENSCAFP00000038065	ENSCAFP00000014017
ENSCAFP00000040983	ENSCAFP00000034125	ENSCAFP00000013981
ENSCAFP00000034218	ENSCAFP00000006393	ENSCAFP00000006002
ENSCAFP00000037462	ENSCAFP00000002914	ENSCAFP00000008784
ENSCAFP00000025501	ENSCAFP00000010376	ENSCAFP00000018985
ENSCAFP00000036039	ENSCAFP00000001346	ENSCAFP00000022628
ENSCAFP00000039113	ENSCAFP00000031064	ENSCAFP00000012162
ENSCAFP00000008052	ENSCAFP00000025130	ENSCAFP00000029941
ENSCAFP00000028268	ENSCAFP00000037108	ENSCAFP00000007566
ENSCAFP00000020765	ENSCAFP00000036648	ENSCAFP00000005934
ENSCAFP00000001940	ENSCAFP00000026378	ENSCAFP00000035240
ENSCAFP00000041408	ENSCAFP00000024349	ENSCAFP00000022385
ENSCAFP00000011832	ENSCAFP00000026650	ENSCAFP00000016281
ENSCAFP00000041667	ENSCAFP00000041965	ENSCAFP00000022862
ENSCAFP00000039494	ENSCAFP00000037182	ENSCAFP00000026026
ENSCAFP00000042114	ENSCAFP00000040586	ENSCAFP00000000107
ENSCAFP00000041353	ENSCAFP00000002594	ENSCAFP00000022395
ENSCAFP00000043104	ENSCAFP00000042580	ENSCAFP00000035998
ENSCAFP00000041613	ENSCAFP00000018680	ENSCAFP00000029535
ENSCAFP00000041920	ENSCAFP00000034599	ENSCAFP00000042295
ENSCAFP00000010642	ENSCAFP00000033774	ENSCAFP00000019126
ENSCAFP00000001538	ENSCAFP00000033209	ENSCAFP00000033017
ENSCAFP00000006064	ENSCAFP00000037434	ENSCAFP00000036225
ENSCAFP00000018061	ENSCAFP00000036159	ENSCAFP00000037435
ENSCAFP00000015076	ENSCAFP00000007160	ENSCAFP00000033563
ENSCAFP00000017783	ENSCAFP00000024618	ENSCAFP00000037324
ENSCAFP00000013079	ENSCAFP00000003111	ENSCAFP00000042617
ENSCAFP00000014604	ENSCAFP00000008052	ENSCAFP00000036545
ENSCAFP00000018143	ENSCAFP00000027708	ENSCAFP00000034229
ENSCAFP00000023285	ENSCAFP00000038842	ENSCAFP00000038752
ENSCAFP00000042930	ENSCAFP00000042746	ENSCAFP00000040694
ENSCAFP00000040792	ENSCAFP00000042484	ENSCAFP00000043106
ENSCAFP00000038794	ENSCAFP00000039292	ENSCAFP00000027739
ENSCAFP00000042267	ENSCAFP00000039408	ENSCAFP00000005389
ENSCAFP00000022672	ENSCAFP00000041844	ENSCAFP00000038876
ENSCAFP00000012396	ENSCAFP00000035902	ENSCAFP00000036077
ENSCAFP00000007656	ENSCAFP00000005040	ENSCAFP00000021683
ENSCAFP00000028734	ENSCAFP00000043133	ENSCAFP00000036519
ENSCAFP00000004338	ENSCAFP00000035104	ENSCAFP00000037508
ENSCAFP00000026185	ENSCAFP00000042537	ENSCAFP00000033114
ENSCAFP00000029425	ENSCAFP00000030683	ENSCAFP00000039913
ENSCAFP00000004570	ENSCAFP00000042431	ENSCAFP00000041361
ENSCAFP00000004707	ENSCAFP00000038887	ENSCAFP00000034113
ENSCAFP00000030231	ENSCAFP00000004853	ENSCAFP00000041984
ENSCAFP00000005616	ENSCAFP00000036939	ENSCAFP00000038664
ENSCAFP00000022598	ENSCAFP00000040853	ENSCAFP00000022345
ENSCAFP00000029795	ENSCAFP00000038393	ENSCAFP00000041084
ENSCAFP00000027551	ENSCAFP00000037396	ENSCAFP00000042942
ENSCAFP00000014011	ENSCAFP00000033898	ENSCAFP00000008981
ENSCAFP00000011233	ENSCAFP00000041713	ENSCAFP00000038464
ENSCAFP00000029346	ENSCAFP00000038628	ENSCAFP00000036322
ENSCAFP00000004456	ENSCAFP00000008560	ENSCAFP00000033119
ENSCAFP00000015235	ENSCAFP00000041715	ENSCAFP00000033733
ENSCAFP00000035634	ENSCAFP00000042472	ENSCAFP00000037888
ENSCAFP00000041751	ENSCAFP00000035746	ENSCAFP00000036424
ENSCAFP00000023338	ENSCAFP00000042051	ENSCAFP00000033890
ENSCAFP00000015279	ENSCAFP00000025713	ENSCAFP00000016675
ENSCAFP00000029454	ENSCAFP00000034417	ENSCAFP00000036635
ENSCAFP00000041868	ENSCAFP00000038795	ENSCAFP00000040141
ENSCAFP00000001888	ENSCAFP00000030971	ENSCAFP00000041233
ENSCAFP00000039329	ENSCAFP00000022565	ENSCAFP00000040042
ENSCAFP00000037938	ENSCAFP00000026075	ENSCAFP00000011282
ENSCAFP00000009963	ENSCAFP00000041088	ENSCAFP00000028407
ENSCAFP00000012980	ENSCAFP00000043184	ENSCAFP00000016971
ENSCAFP00000002268	ENSCAFP00000041246	ENSCAFP00000042014
ENSCAFP00000018569	ENSCAFP00000002393	ENSCAFP00000012498
ENSCAFP00000041760	ENSCAFP00000003097	ENSCAFP00000025984
ENSCAFP00000034160	ENSCAFP00000012903	ENSCAFP00000021243
ENSCAFP00000036793	ENSCAFP00000018770	ENSCAFP00000005637
ENSCAFP00000021395	ENSCAFP00000027467	ENSCAFP00000021714
ENSCAFP00000024773	ENSCAFP00000014423	ENSCAFP00000024081
ENSCAFP00000021714	ENSCAFP00000022438	ENSCAFP00000005151
ENSCAFP00000029881	ENSCAFP00000022374	ENSCAFP00000018770
ENSCAFP00000002440	ENSCAFP00000031353	ENSCAFP00000019515
ENSCAFP00000029980	ENSCAFP00000026321	ENSCAFP00000010982
ENSCAFP00000024264	ENSCAFP00000005941	ENSCAFP00000039037
ENSCAFP00000031693	ENSCAFP00000005934	ENSCAFP00000017809
ENSCAFP00000042923	ENSCAFP00000029381	ENSCAFP00000026847
ENSCAFP00000014113	ENSCAFP00000035187	ENSCAFP00000018646
ENSCAFP00000036256	ENSCAFP00000037936	ENSCAFP00000019493
ENSCAFP00000036956	ENSCAFP00000039037	ENSCAFP00000008052
ENSCAFP00000005529	ENSCAFP00000027127	ENSCAFP00000017535
ENSCAFP00000036490	ENSCAFP00000021200	ENSCAFP00000017386
ENSCAFP00000038601	ENSCAFP00000038923	ENSCAFP00000029518
ENSCAFP00000038626	ENSCAFP00000027709	ENSCAFP00000027440
ENSCAFP00000026144	ENSCAFP00000039467	ENSCAFP00000006049
ENSCAFP00000030404	ENSCAFP00000010452	ENSCAFP00000038088
ENSCAFP00000040064	ENSCAFP00000015048	ENSCAFP00000001563
ENSCAFP00000040544	ENSCAFP00000007917	ENSCAFP00000006004
ENSCAFP00000028105	ENSCAFP00000015667	ENSCAFP00000030020
ENSCAFP00000040436	ENSCAFP00000007071	ENSCAFP00000040155
ENSCAFP00000041028	ENSCAFP00000042191	ENSCAFP00000015055
ENSCAFP00000040512	ENSCAFP00000027899	ENSCAFP00000027791
ENSCAFP00000036948	ENSCAFP00000029535	ENSCAFP00000013012
ENSCAFP00000024170	ENSCAFP00000022653	ENSCAFP00000002433
ENSCAFP00000039354	ENSCAFP00000005164	ENSCAFP00000011832
ENSCAFP00000035538	ENSCAFP00000020924	ENSCAFP00000021696
ENSCAFP00000001059	ENSCAFP00000038847	ENSCAFP00000031353
ENSCAFP00000041510	ENSCAFP00000000244	ENSCAFP00000025501
ENSCAFP00000039224	ENSCAFP00000002178	ENSCAFP00000036039
ENSCAFP00000021745	ENSCAFP00000041465	ENSCAFP00000039113
ENSCAFP00000031886	ENSCAFP00000029421	ENSCAFP00000013334
ENSCAFP00000025130	ENSCAFP00000015630	ENSCAFP00000027275
ENSCAFP00000040194	ENSCAFP00000007785	ENSCAFP00000038946
ENSCAFP00000035407	ENSCAFP00000009276	ENSCAFP00000038309
ENSCAFP00000037108	ENSCAFP00000013045	ENSCAFP00000021903
ENSCAFP00000036648	ENSCAFP00000043196	ENSCAFP00000005370
ENSCAFP00000038065	ENSCAFP00000018659	ENSCAFP00000002016
ENSCAFP00000034125	ENSCAFP00000008630	ENSCAFP00000008908
ENSCAFP00000006393	ENSCAFP00000027454	ENSCAFP00000037687
ENSCAFP00000030328	ENSCAFP00000014004	ENSCAFP00000002162
ENSCAFP00000039369	ENSCAFP00000041306	ENSCAFP00000008411
ENSCAFP00000037332	ENSCAFP00000040643	ENSCAFP00000022867
ENSCAFP00000033886	ENSCAFP00000036659	ENSCAFP00000029029
ENSCAFP00000024349	ENSCAFP00000042600	ENSCAFP00000006843
ENSCAFP00000036726	ENSCAFP00000009149	ENSCAFP00000001118
ENSCAFP00000041965	ENSCAFP00000010018	ENSCAFP00000024203
ENSCAFP00000043112	ENSCAFP00000011832	ENSCAFP00000029376
ENSCAFP00000032961	ENSCAFP00000039494	ENSCAFP00000011619
ENSCAFP00000029381	ENSCAFP00000041667	ENSCAFP00000010405
ENSCAFP00000035187	ENSCAFP00000041920	ENSCAFP00000015013
ENSCAFP00000024373	ENSCAFP00000042114	ENSCAFP00000019101
ENSCAFP00000040511	ENSCAFP00000041613	ENSCAFP00000007273
ENSCAFP00000030830	ENSCAFP00000009204	ENSCAFP00000014262
ENSCAFP00000005417	ENSCAFP00000010642	ENSCAFP00000011257
ENSCAFP00000008630	ENSCAFP00000041353	ENSCAFP00000040983
ENSCAFP00000018057	ENSCAFP00000043104	ENSCAFP00000034218
ENSCAFP00000031345	ENSCAFP00000014829	ENSCAFP00000011412
ENSCAFP00000039798	ENSCAFP00000012811	ENSCAFP00000020216
ENSCAFP00000042580	ENSCAFP00000043038	ENSCAFP00000032150
ENSCAFP00000040722	ENSCAFP00000013074	ENSCAFP00000005827
ENSCAFP00000032247	ENSCAFP00000030914	ENSCAFP00000004166
ENSCAFP00000000042	ENSCAFP00000024264	ENSCAFP00000021257
ENSCAFP00000020002	ENSCAFP00000024464	ENSCAFP00000031020
ENSCAFP00000042660	ENSCAFP00000025264	ENSCAFP00000027021
ENSCAFP00000000379	ENSCAFP00000034850	ENSCAFP00000038680
ENSCAFP00000037301	ENSCAFP00000026100	ENSCAFP00000042834
ENSCAFP00000036159	ENSCAFP00000036022	ENSCAFP00000012345
ENSCAFP00000007160	ENSCAFP00000041030	ENSCAFP00000001940
ENSCAFP00000034011	ENSCAFP00000038868	ENSCAFP00000041408
ENSCAFP00000032473	ENSCAFP00000036787	ENSCAFP00000009724
ENSCAFP00000035508	ENSCAFP00000037235	ENSCAFP00000007875
ENSCAFP00000008906	ENSCAFP00000042965	ENSCAFP00000017266
ENSCAFP00000021561	ENSCAFP00000030998	ENSCAFP00000013461
ENSCAFP00000005899	ENSCAFP00000025668	ENSCAFP00000020823
ENSCAFP00000015963	ENSCAFP00000028253	ENSCAFP00000041760
ENSCAFP00000034946	ENSCAFP00000025741	ENSCAFP00000007993
ENSCAFP00000040955	ENSCAFP00000016670	ENSCAFP00000008690
ENSCAFP00000038797	ENSCAFP00000025956	ENSCAFP00000013922
ENSCAFP00000036947	ENSCAFP00000004844	ENSCAFP00000034160
ENSCAFP00000037062	ENSCAFP00000037218	ENSCAFP00000036793
ENSCAFP00000038711	ENSCAFP00000022289	ENSCAFP00000012308
ENSCAFP00000030914	ENSCAFP00000003827	ENSCAFP00000024193
ENSCAFP00000037218	ENSCAFP00000022094	ENSCAFP00000001725
ENSCAFP00000022289	ENSCAFP00000042358	ENSCAFP00000016377
ENSCAFP00000034080	ENSCAFP00000036684	ENSCAFP00000007423
ENSCAFP00000033877	ENSCAFP00000041052	ENSCAFP00000040407
ENSCAFP00000013045	ENSCAFP00000037721	ENSCAFP00000028798
ENSCAFP00000043196	ENSCAFP00000041328	ENSCAFP00000010558
ENSCAFP00000040643	ENSCAFP00000039338	ENSCAFP00000011229
ENSCAFP00000036659	ENSCAFP00000033982	ENSCAFP00000007641
ENSCAFP00000042600	ENSCAFP00000015750	ENSCAFP00000015542
ENSCAFP00000000270	ENSCAFP00000040304	ENSCAFP00000031258
ENSCAFP00000001886	ENSCAFP00000005899	ENSCAFP00000034910
ENSCAFP00000035705	ENSCAFP00000002355	ENSCAFP00000042949
ENSCAFP00000039401	ENSCAFP00000036115	ENSCAFP00000039005
ENSCAFP00000039246	ENSCAFP00000040718	ENSCAFP00000012409
ENSCAFP00000013093	ENSCAFP00000037478	ENSCAFP00000012213
ENSCAFP00000025264	ENSCAFP00000038121	ENSCAFP00000024262
ENSCAFP00000038847	ENSCAFP00000037014	ENSCAFP00000030135
ENSCAFP00000041030	ENSCAFP00000036899	ENSCAFP00000028810
ENSCAFP00000034850	ENSCAFP00000031902	ENSCAFP00000003724
ENSCAFP00000026100	ENSCAFP00000021533	ENSCAFP00000041821
ENSCAFP00000036022	ENSCAFP00000003613	ENSCAFP00000005060
ENSCAFP00000042358	ENSCAFP00000040328	ENSCAFP00000023753
ENSCAFP00000036684	ENSCAFP00000040217	ENSCAFP00000030230
ENSCAFP00000041052	ENSCAFP00000021345	ENSCAFP00000020765
ENSCAFP00000037721	ENSCAFP00000029246	ENSCAFP00000005077
ENSCAFP00000041328	ENSCAFP00000034080	ENSCAFP00000010324
ENSCAFP00000039338	ENSCAFP00000033877	ENSCAFP00000007587
ENSCAFP00000038868	ENSCAFP00000010478	ENSCAFP00000016706
ENSCAFP00000036787	ENSCAFP00000000714	ENSCAFP00000004135
ENSCAFP00000037235	ENSCAFP00000040923	ENSCAFP00000003629
ENSCAFP00000042965	ENSCAFP00000038975	ENSCAFP00000005131
ENSCAFP00000018709	ENSCAFP00000025718	ENSCAFP00000037136
ENSCAFP00000042485	ENSCAFP00000015107	ENSCAFP00000005284
ENSCAFP00000015630	ENSCAFP00000017672	ENSCAFP00000010860
ENSCAFP00000037138	ENSCAFP00000039730	ENSCAFP00000013122
ENSCAFP00000029246	ENSCAFP00000039615	ENSCAFP00000024687
ENSCAFP00000029847	ENSCAFP00000037976	ENSCAFP00000018117
ENSCAFP00000032459	ENSCAFP00000001046	ENSCAFP00000026957
ENSCAFP00000036933	ENSCAFP00000008437	ENSCAFP00000041667
ENSCAFP00000034989	ENSCAFP00000036362	ENSCAFP00000039494
ENSCAFP00000033174	ENSCAFP00000037171	ENSCAFP00000042114
ENSCAFP00000039730	ENSCAFP00000013064	ENSCAFP00000041920
ENSCAFP00000039615	ENSCAFP00000038507	ENSCAFP00000041613
ENSCAFP00000034599	ENSCAFP00000032817	ENSCAFP00000010642
ENSCAFP00000033774	ENSCAFP00000001253	ENSCAFP00000041353
ENSCAFP00000033209	ENSCAFP00000002485	ENSCAFP00000043104
ENSCAFP00000037434	ENSCAFP00000020337	ENSCAFP00000028191
ENSCAFP00000031429	ENSCAFP00000025190	ENSCAFP00000024672
ENSCAFP00000007594	ENSCAFP00000001176	ENSCAFP00000000446
ENSCAFP00000041081	ENSCAFP00000004016	ENSCAFP00000034812
ENSCAFP00000008230	ENSCAFP00000039752	ENSCAFP00000005278
ENSCAFP00000040923	ENSCAFP00000022283	ENSCAFP00000014249
ENSCAFP00000038975	ENSCAFP00000012251	ENSCAFP00000026045
ENSCAFP00000019016	ENSCAFP00000039171	ENSCAFP00000008230
ENSCAFP00000042437	ENSCAFP00000012284	ENSCAFP00000021810
ENSCAFP00000003226	ENSCAFP00000038685	ENSCAFP00000026968
ENSCAFP00000036459	ENSCAFP00000027987	ENSCAFP00000006235
ENSCAFP00000038952	ENSCAFP00000025774	ENSCAFP00000004016
ENSCAFP00000040127	ENSCAFP00000034973	ENSCAFP00000042139
ENSCAFP00000038384	ENSCAFP00000031382	ENSCAFP00000038933
ENSCAFP00000033982	ENSCAFP00000006339	ENSCAFP00000003572
ENSCAFP00000041626	ENSCAFP00000034694	ENSCAFP00000006938
ENSCAFP00000042560	ENSCAFP00000032208	ENSCAFP00000003331
ENSCAFP00000041969	ENSCAFP00000001668	ENSCAFP00000024544
ENSCAFP00000037199	ENSCAFP00000002357	ENSCAFP00000008312
ENSCAFP00000041064	ENSCAFP00000022654	ENSCAFP00000009988
ENSCAFP00000038157	ENSCAFP00000020505	ENSCAFP00000010874
ENSCAFP00000036275	ENSCAFP00000003038	ENSCAFP00000008632
ENSCAFP00000037712	ENSCAFP00000001223	ENSCAFP00000042792
ENSCAFP00000038851	ENSCAFP00000001523	ENSCAFP00000010625
ENSCAFP00000042650	ENSCAFP00000035390	ENSCAFP00000040505
ENSCAFP00000035042	ENSCAFP00000036557	ENSCAFP00000028348
ENSCAFP00000043166	ENSCAFP00000026651	ENSCAFP00000024511
ENSCAFP00000042831	ENSCAFP00000022395	ENSCAFP00000012705
ENSCAFP00000038524	ENSCAFP00000027967	ENSCAFP00000028768
ENSCAFP00000042027	ENSCAFP00000004064	ENSCAFP00000019306
ENSCAFP00000006488	ENSCAFP00000000139	ENSCAFP00000003864
ENSCAFP00000036019	ENSCAFP00000017792	ENSCAFP00000017869
ENSCAFP00000033484	ENSCAFP00000006021	ENSCAFP00000042580
ENSCAFP00000036777	ENSCAFP00000024079	ENSCAFP00000004270
ENSCAFP00000037669	ENSCAFP00000009468	ENSCAFP00000027611
ENSCAFP00000038640	ENSCAFP00000007922	ENSCAFP00000003785
ENSCAFP00000041098	ENSCAFP00000009852	ENSCAFP00000032957
ENSCAFP00000040736	ENSCAFP00000027832	ENSCAFP00000024249
ENSCAFP00000041182	ENSCAFP00000018967	ENSCAFP00000007772
ENSCAFP00000039628	ENSCAFP00000017620	ENSCAFP00000017025
ENSCAFP00000042624	ENSCAFP00000016006	ENSCAFP00000018439
ENSCAFP00000034930	ENSCAFP00000023435	ENSCAFP00000042867
ENSCAFP00000040018	ENSCAFP00000012030	ENSCAFP00000018940
ENSCAFP00000038103	ENSCAFP00000006955	ENSCAFP00000022858
ENSCAFP00000010156	ENSCAFP00000028798	ENSCAFP00000001333
ENSCAFP00000040584	ENSCAFP00000040155	ENSCAFP00000016461
ENSCAFP00000040608	ENSCAFP00000031258	ENSCAFP00000029837
ENSCAFP00000038817	ENSCAFP00000034910	ENSCAFP00000036710
ENSCAFP00000031105	ENSCAFP00000042949	ENSCAFP00000029507
ENSCAFP00000042804	ENSCAFP00000039005	ENSCAFP00000027039
ENSCAFP00000032720	ENSCAFP00000016183	ENSCAFP00000024156
ENSCAFP00000038448	ENSCAFP00000001250	ENSCAFP00000000897
ENSCAFP00000037200	ENSCAFP00000026084	ENSCAFP00000013264
ENSCAFP00000031064	ENSCAFP00000033637	ENSCAFP00000038847
ENSCAFP00000040718	ENSCAFP00000024579	ENSCAFP00000028268
ENSCAFP00000040304	ENSCAFP00000005218	ENSCAFP00000030914
ENSCAFP00000018663	ENSCAFP00000017588	ENSCAFP00000042648
ENSCAFP00000011149	ENSCAFP00000006049	ENSCAFP00000029356
ENSCAFP00000037478	ENSCAFP00000000624	ENSCAFP00000013634
ENSCAFP00000023405	ENSCAFP00000028415	ENSCAFP00000007982
ENSCAFP00000031934	ENSCAFP00000028446	ENSCAFP00000025264
ENSCAFP00000039406	ENSCAFP00000003376	ENSCAFP00000033982
ENSCAFP00000017413	ENSCAFP00000000330	ENSCAFP00000033576
ENSCAFP00000037646	ENSCAFP00000010824	ENSCAFP00000014964
ENSCAFP00000024618	ENSCAFP00000032164	ENSCAFP00000006101
ENSCAFP00000010376	ENSCAFP00000002766	ENSCAFP00000007655
ENSCAFP00000014004	ENSCAFP00000020511	ENSCAFP00000000264
ENSCAFP00000041306	ENSCAFP00000016537	ENSCAFP00000011935
ENSCAFP00000025619	ENSCAFP00000021192	ENSCAFP00000040718
ENSCAFP00000038685	ENSCAFP00000038131	ENSCAFP00000036127
ENSCAFP00000042906	ENSCAFP00000040359	ENSCAFP00000041436
ENSCAFP00000036474	ENSCAFP00000028257	ENSCAFP00000031933
ENSCAFP00000003757	ENSCAFP00000043103	ENSCAFP00000005531
ENSCAFP00000039752	ENSCAFP00000008754	ENSCAFP00000014878
ENSCAFP00000022283	ENSCAFP00000016748	ENSCAFP00000032653
ENSCAFP00000012251	ENSCAFP00000024565	ENSCAFP00000009625
ENSCAFP00000039171	ENSCAFP00000018893	ENSCAFP00000020415
ENSCAFP00000038283	ENSCAFP00000009627	ENSCAFP00000037540
ENSCAFP00000027987	ENSCAFP00000041868	ENSCAFP00000015507
ENSCAFP00000025774	ENSCAFP00000007846	ENSCAFP00000020711
ENSCAFP00000031382	ENSCAFP00000009620	ENSCAFP00000002440
ENSCAFP00000034973	ENSCAFP00000015342	ENSCAFP00000038121
ENSCAFP00000006339	ENSCAFP00000028680	ENSCAFP00000027874
ENSCAFP00000034694	ENSCAFP00000001703	ENSCAFP00000022733
ENSCAFP00000032208	ENSCAFP00000018044	ENSCAFP00000029881
ENSCAFP00000001668	ENSCAFP00000036677	ENSCAFP00000031277
ENSCAFP00000022025	ENSCAFP00000014111	ENSCAFP00000036115
ENSCAFP00000040014	ENSCAFP00000011322	ENSCAFP00000009245
ENSCAFP00000042191	ENSCAFP00000007423	ENSCAFP00000018746
ENSCAFP00000041559	ENSCAFP00000013586	ENSCAFP00000004844
ENSCAFP00000040550	ENSCAFP00000007641	ENSCAFP00000029980
ENSCAFP00000034112	ENSCAFP00000015307	ENSCAFP00000011683
ENSCAFP00000036054	ENSCAFP00000041132	ENSCAFP00000041826
ENSCAFP00000028100	ENSCAFP00000006846	ENSCAFP00000027040
ENSCAFP00000001357	ENSCAFP00000043222	ENSCAFP00000035219
ENSCAFP00000003864	ENSCAFP00000030916	ENSCAFP00000030328
ENSCAFP00000039925	ENSCAFP00000023983	ENSCAFP00000039369
ENSCAFP00000026651	ENSCAFP00000026284	ENSCAFP00000037332
ENSCAFP00000003434	ENSCAFP00000014389	ENSCAFP00000014953
ENSCAFP00000040043	ENSCAFP00000013198	ENSCAFP00000038012
ENSCAFP00000037158	ENSCAFP00000004376	ENSCAFP00000015343
ENSCAFP00000011852	ENSCAFP00000017760	ENSCAFP00000000270
ENSCAFP00000040447	ENSCAFP00000028268	ENSCAFP00000030830
ENSCAFP00000038666	ENSCAFP00000008959	ENSCAFP00000014239
ENSCAFP00000033307	ENSCAFP00000036103	ENSCAFP00000018057
ENSCAFP00000041592	ENSCAFP00000001024	ENSCAFP00000031345
ENSCAFP00000037260	ENSCAFP00000016887	ENSCAFP00000028105
ENSCAFP00000034053	ENSCAFP00000028282	ENSCAFP00000040436
ENSCAFP00000031266	ENSCAFP00000000900	ENSCAFP00000025619
ENSCAFP00000032002	ENSCAFP00000009585	ENSCAFP00000041028
ENSCAFP00000002516	ENSCAFP00000012041	ENSCAFP00000040512
ENSCAFP00000036302	ENSCAFP00000030106	ENSCAFP00000021745
ENSCAFP00000034711	ENSCAFP00000012583	ENSCAFP00000031886
ENSCAFP00000031054	ENSCAFP00000040421	ENSCAFP00000036948
ENSCAFP00000038121	ENSCAFP00000030920	ENSCAFP00000024170
ENSCAFP00000002355	ENSCAFP00000037334	ENSCAFP00000039354
ENSCAFP00000007082	ENSCAFP00000020893	ENSCAFP00000035538
ENSCAFP00000036115	ENSCAFP00000031020	ENSCAFP00000001059
ENSCAFP00000036899	ENSCAFP00000040052	ENSCAFP00000041510
ENSCAFP00000037014	ENSCAFP00000004418	ENSCAFP00000039224
ENSCAFP00000040328	ENSCAFP00000039552	ENSCAFP00000002355
ENSCAFP00000031902	ENSCAFP00000024002	ENSCAFP00000038970
ENSCAFP00000021533	ENSCAFP00000007760	ENSCAFP00000000739
ENSCAFP00000003613	ENSCAFP00000005250	ENSCAFP00000041323
ENSCAFP00000040217	ENSCAFP00000011497	ENSCAFP00000009649
ENSCAFP00000004844	ENSCAFP00000042834	ENSCAFP00000002167
ENSCAFP00000002393	ENSCAFP00000040846	ENSCAFP00000015285
ENSCAFP00000002594	ENSCAFP00000041552	ENSCAFP00000042731
ENSCAFP00000022387	ENSCAFP00000043083	ENSCAFP00000016537
ENSCAFP00000035363	ENSCAFP00000029074	ENSCAFP00000020466
ENSCAFP00000031951	ENSCAFP00000030174	ENSCAFP00000029137
ENSCAFP00000026378	ENSCAFP00000009109	ENSCAFP00000042809
ENSCAFP00000010468	ENSCAFP00000012820	ENSCAFP00000013919
ENSCAFP00000008389	ENSCAFP00000004730	ENSCAFP00000039568
ENSCAFP00000009204	ENSCAFP00000025551	ENSCAFP00000037928
ENSCAFP00000021200	ENSCAFP00000004111	ENSCAFP00000026373
ENSCAFP00000038923	ENSCAFP00000036340	ENSCAFP00000006042
ENSCAFP00000037182	ENSCAFP00000018079	ENSCAFP00000007594
ENSCAFP00000040586	ENSCAFP00000000475	ENSCAFP00000011322
ENSCAFP00000036647	ENSCAFP00000000410	ENSCAFP00000036819
ENSCAFP00000021531	ENSCAFP00000014991	ENSCAFP00000030390
ENSCAFP00000018261	ENSCAFP00000023514	ENSCAFP00000001886
ENSCAFP00000004796	ENSCAFP00000018703	ENSCAFP00000019016
ENSCAFP00000016894	ENSCAFP00000042230	ENSCAFP00000042437
ENSCAFP00000003111	ENSCAFP00000005334	ENSCAFP00000006557
ENSCAFP00000029421	ENSCAFP00000041975	ENSCAFP00000037014
ENSCAFP00000012811	ENSCAFP00000041240	ENSCAFP00000036899
ENSCAFP00000037822	ENSCAFP00000006176	ENSCAFP00000040328
ENSCAFP00000040547	ENSCAFP00000035506	ENSCAFP00000031902
ENSCAFP00000020146	ENSCAFP00000020071	ENSCAFP00000021533
ENSCAFP00000036557	ENSCAFP00000013464	ENSCAFP00000003613
ENSCAFP00000007567	ENSCAFP00000003217	ENSCAFP00000040217
ENSCAFP00000020465	ENSCAFP00000037233	ENSCAFP00000029595
ENSCAFP00000004587	ENSCAFP00000041847	ENSCAFP00000038685
ENSCAFP00000004995	ENSCAFP00000028444	ENSCAFP00000005023
ENSCAFP00000013535	ENSCAFP00000000137	ENSCAFP00000003683
ENSCAFP00000015904	ENSCAFP00000013643	ENSCAFP00000017449
ENSCAFP00000037035	ENSCAFP00000002591	ENSCAFP00000029847
ENSCAFP00000011506	ENSCAFP00000020366	ENSCAFP00000032459
ENSCAFP00000036860	ENSCAFP00000013636	ENSCAFP00000008224
ENSCAFP00000019638	ENSCAFP00000017381	ENSCAFP00000016108
ENSCAFP00000006305	ENSCAFP00000029286	ENSCAFP00000013277
ENSCAFP00000004516	ENSCAFP00000004154	ENSCAFP00000001880
ENSCAFP00000038427	ENSCAFP00000000479	ENSCAFP00000006011
ENSCAFP00000006163	ENSCAFP00000008396	ENSCAFP00000021609
ENSCAFP00000017381	ENSCAFP00000035824	ENSCAFP00000001357
ENSCAFP00000020273	ENSCAFP00000039055	ENSCAFP00000035705
ENSCAFP00000037067	ENSCAFP00000021791	ENSCAFP00000039401
ENSCAFP00000001721	ENSCAFP00000043131	ENSCAFP00000039246
ENSCAFP00000014839	ENSCAFP00000039878	ENSCAFP00000008737
ENSCAFP00000037130	ENSCAFP00000032974	ENSCAFP00000039133
ENSCAFP00000030916	ENSCAFP00000022772	ENSCAFP00000014261
ENSCAFP00000004135	ENSCAFP00000014669	ENSCAFP00000018569
ENSCAFP00000000460	ENSCAFP00000039988	ENSCAFP00000040790
ENSCAFP00000037746	ENSCAFP00000010444	ENSCAFP00000043112
ENSCAFP00000015948	ENSCAFP00000023420	ENSCAFP00000032961
ENSCAFP00000030937	ENSCAFP00000000224	ENSCAFP00000037704
ENSCAFP00000002534	ENSCAFP00000022941	ENSCAFP00000016683
ENSCAFP00000008349	ENSCAFP00000020552	ENSCAFP00000039925
ENSCAFP00000023722	ENSCAFP00000032854	ENSCAFP00000003650
ENSCAFP00000027121	ENSCAFP00000001300	ENSCAFP00000021172
ENSCAFP00000012917	ENSCAFP00000038061	ENSCAFP00000025368
ENSCAFP00000026835	ENSCAFP00000013685	ENSCAFP00000013479
ENSCAFP00000015855	ENSCAFP00000033257	ENSCAFP00000000979
ENSCAFP00000017760	ENSCAFP00000036196	ENSCAFP00000005417
ENSCAFP00000012195	ENSCAFP00000006603	ENSCAFP00000003434
ENSCAFP00000041442	ENSCAFP00000006582	ENSCAFP00000040043
ENSCAFP00000021236	ENSCAFP00000025475	ENSCAFP00000040722
ENSCAFP00000039055	ENSCAFP00000037189	ENSCAFP00000032247
ENSCAFP00000041382	ENSCAFP00000025466	ENSCAFP00000006064
ENSCAFP00000039997	ENSCAFP00000035652	ENSCAFP00000025130
ENSCAFP00000010070	ENSCAFP00000010434	ENSCAFP00000001538
ENSCAFP00000010824	ENSCAFP00000025872	ENSCAFP00000015076
ENSCAFP00000023373	ENSCAFP00000010437	ENSCAFP00000018061
ENSCAFP00000006717	ENSCAFP00000008395	ENSCAFP00000014604
ENSCAFP00000043131	ENSCAFP00000043168	ENSCAFP00000018143
ENSCAFP00000039552	ENSCAFP00000008792	ENSCAFP00000017783
ENSCAFP00000034611	ENSCAFP00000035940	ENSCAFP00000013079
ENSCAFP00000020323	ENSCAFP00000013316	ENSCAFP00000037108
ENSCAFP00000041333	ENSCAFP00000008727	ENSCAFP00000036648
ENSCAFP00000021232	ENSCAFP00000007741	ENSCAFP00000024872
ENSCAFP00000037041	ENSCAFP00000014826	ENSCAFP00000021085
ENSCAFP00000020071	ENSCAFP00000000358	ENSCAFP00000013074
ENSCAFP00000039878	ENSCAFP00000017912	ENSCAFP00000002794
ENSCAFP00000030920	ENSCAFP00000017324	ENSCAFP00000028529
ENSCAFP00000021547	ENSCAFP00000015579	ENSCAFP00000018541
ENSCAFP00000032015	ENSCAFP00000039762	ENSCAFP00000022990
ENSCAFP00000041119	ENSCAFP00000038171	ENSCAFP00000036647
ENSCAFP00000002873	ENSCAFP00000002268	ENSCAFP00000028652
ENSCAFP00000015443	ENSCAFP00000020765	ENSCAFP00000003008
ENSCAFP00000042819	ENSCAFP00000008559	ENSCAFP00000023022
ENSCAFP00000031374	ENSCAFP00000036329	ENSCAFP00000029000
ENSCAFP00000002872	ENSCAFP00000034764	ENSCAFP00000011546
ENSCAFP00000002089	ENSCAFP00000018694	ENSCAFP00000003005
ENSCAFP00000005250	ENSCAFP00000019945	ENSCAFP00000024349
ENSCAFP00000041132	ENSCAFP00000019279	ENSCAFP00000020647
ENSCAFP00000026284	ENSCAFP00000034562	ENSCAFP00000021588
ENSCAFP00000041961	ENSCAFP00000040199	ENSCAFP00000036159
ENSCAFP00000034355	ENSCAFP00000018768	ENSCAFP00000007160
ENSCAFP00000012583	ENSCAFP00000008195	ENSCAFP00000042267
ENSCAFP00000019429	ENSCAFP00000039955	ENSCAFP00000041965
ENSCAFP00000007485	ENSCAFP00000005265	ENSCAFP00000006551
ENSCAFP00000004418	ENSCAFP00000020955	ENSCAFP00000037822
ENSCAFP00000007600	ENSCAFP00000011871	ENSCAFP00000028316
ENSCAFP00000004154	ENSCAFP00000022387	ENSCAFP00000012312
ENSCAFP00000030106	ENSCAFP00000002660	ENSCAFP00000041868
ENSCAFP00000017323	ENSCAFP00000031951	ENSCAFP00000036032
ENSCAFP00000020893	ENSCAFP00000035363	ENSCAFP00000022988
ENSCAFP00000013464	ENSCAFP00000032051	ENSCAFP00000011478
ENSCAFP00000025254	ENSCAFP00000016081	ENSCAFP00000012903
ENSCAFP00000018310	ENSCAFP00000006249	ENSCAFP00000021395
ENSCAFP00000020344	ENSCAFP00000018533	ENSCAFP00000034599
ENSCAFP00000002591	ENSCAFP00000012805	ENSCAFP00000033774
ENSCAFP00000020334	ENSCAFP00000008051	ENSCAFP00000033209
ENSCAFP00000021791	ENSCAFP00000032829	ENSCAFP00000037434
ENSCAFP00000021542	ENSCAFP00000028198	ENSCAFP00000040194
ENSCAFP00000006935	ENSCAFP00000018645	ENSCAFP00000035407
ENSCAFP00000030641	ENSCAFP00000035410	ENSCAFP00000038065
ENSCAFP00000020442	ENSCAFP00000037451	ENSCAFP00000034125
ENSCAFP00000026975	ENSCAFP00000039454	ENSCAFP00000031064
ENSCAFP00000029624	ENSCAFP00000031421	ENSCAFP00000029381
ENSCAFP00000039111	ENSCAFP00000018692	ENSCAFP00000035187
ENSCAFP00000003210	ENSCAFP00000016630	ENSCAFP00000008630
ENSCAFP00000040673	ENSCAFP00000001185	ENSCAFP00000024264
ENSCAFP00000028441	ENSCAFP00000042397	ENSCAFP00000039082
ENSCAFP00000018526	ENSCAFP00000038071	ENSCAFP00000032182
ENSCAFP00000015121	ENSCAFP00000004013	ENSCAFP00000012966
ENSCAFP00000026216	ENSCAFP00000029368	ENSCAFP00000023751
ENSCAFP00000012528	ENSCAFP00000023329	ENSCAFP00000012825
ENSCAFP00000019242	ENSCAFP00000029995	ENSCAFP00000039672
ENSCAFP00000039347	ENSCAFP00000030153	ENSCAFP00000015630
ENSCAFP00000010492	ENSCAFP00000041037	ENSCAFP00000020140
ENSCAFP00000040693	ENSCAFP00000037479	ENSCAFP00000012936
ENSCAFP00000027484	ENSCAFP00000036815	ENSCAFP00000036941
ENSCAFP00000000020	ENSCAFP00000039977	ENSCAFP00000008147
ENSCAFP00000036624	ENSCAFP00000036045	ENSCAFP00000021881
ENSCAFP00000034480	ENSCAFP00000042247	ENSCAFP00000013045
ENSCAFP00000039975	ENSCAFP00000035736	ENSCAFP00000043196
ENSCAFP00000039091	ENSCAFP00000018521	ENSCAFP00000042593
ENSCAFP00000005350	ENSCAFP00000002763	ENSCAFP00000037643
ENSCAFP00000017975	ENSCAFP00000016648	ENSCAFP00000014226
ENSCAFP00000012527	ENSCAFP00000033192	ENSCAFP00000024618
ENSCAFP00000041062	ENSCAFP00000018454	ENSCAFP00000028558
ENSCAFP00000033096	ENSCAFP00000026792	ENSCAFP00000032712
ENSCAFP00000005785	ENSCAFP00000019758	ENSCAFP00000018448
ENSCAFP00000035391	ENSCAFP00000041344	ENSCAFP00000003703
ENSCAFP00000033543	ENSCAFP00000010204	ENSCAFP00000000819
ENSCAFP00000005744	ENSCAFP00000014676	ENSCAFP00000032998
ENSCAFP00000011575	ENSCAFP00000019617	ENSCAFP00000040643
ENSCAFP00000037708	ENSCAFP00000023966	ENSCAFP00000036659
ENSCAFP00000019724	ENSCAFP00000030189	ENSCAFP00000042600
ENSCAFP00000019725	ENSCAFP00000021718	ENSCAFP00000034850
ENSCAFP00000015819	ENSCAFP00000017574	ENSCAFP00000026100
ENSCAFP00000008247	ENSCAFP00000017612	ENSCAFP00000036022
ENSCAFP00000019721	ENSCAFP00000008899	ENSCAFP00000016408
ENSCAFP00000033224	ENSCAFP00000035868	ENSCAFP00000003370
ENSCAFP00000035502	ENSCAFP00000027158	ENSCAFP00000005899
ENSCAFP00000012574	ENSCAFP00000022549	ENSCAFP00000042358
ENSCAFP00000005257		ENSCAFP00000036684
ENSCAFP00000034210		ENSCAFP00000041052
ENSCAFP00000032029		ENSCAFP00000037721
ENSCAFP00000005254		ENSCAFP00000041328
ENSCAFP00000019460		ENSCAFP00000039338
ENSCAFP00000003543		ENSCAFP00000040726
ENSCAFP00000039156		ENSCAFP00000041030
ENSCAFP00000004660		ENSCAFP00000034080
ENSCAFP00000032831		ENSCAFP00000033877
ENSCAFP00000033571		ENSCAFP00000038868
ENSCAFP00000025721		ENSCAFP00000036787
ENSCAFP00000033081		ENSCAFP00000037235
ENSCAFP00000011529		ENSCAFP00000042965
ENSCAFP00000005631		ENSCAFP00000014004
ENSCAFP00000027708		ENSCAFP00000028257
ENSCAFP00000038842		ENSCAFP00000041306
ENSCAFP00000042746		ENSCAFP00000003445
ENSCAFP00000001346		ENSCAFP00000006929
ENSCAFP00000042484		ENSCAFP00000041169
ENSCAFP00000039292		ENSCAFP00000040304
ENSCAFP00000039408		ENSCAFP00000012980
		ENSCAFP00000012826
		ENSCAFP00000026840
		ENSCAFP00000027127
		ENSCAFP00000003484
		ENSCAFP00000019790
		ENSCAFP00000007651
		ENSCAFP00000037478
		ENSCAFP00000000826
		ENSCAFP00000042930
		ENSCAFP00000040792
		ENSCAFP00000038794
		ENSCAFP00000040923
		ENSCAFP00000038975
		ENSCAFP00000029246
		ENSCAFP00000037462
		ENSCAFP00000039730
		ENSCAFP00000039615
		ENSCAFP00000008215
		ENSCAFP00000010376
		ENSCAFP00000042191
		ENSCAFP00000005770
		ENSCAFP00000001888
		ENSCAFP00000022289
		ENSCAFP00000039329
		ENSCAFP00000037938
		ENSCAFP00000036231
		ENSCAFP00000038624
		ENSCAFP00000007480
		ENSCAFP00000040622
		ENSCAFP00000026103
		ENSCAFP00000039230
		ENSCAFP00000020225
		ENSCAFP00000021345
		ENSCAFP00000033886
		ENSCAFP00000031693
		ENSCAFP00000042923
		ENSCAFP00000036956
		ENSCAFP00000005529
		ENSCAFP00000036256
		ENSCAFP00000036490
		ENSCAFP00000038601
		ENSCAFP00000038626
		ENSCAFP00000026144
		ENSCAFP00000030404
		ENSCAFP00000040064
		ENSCAFP00000040544
		ENSCAFP00000036726
		ENSCAFP00000014113
		ENSCAFP00000020002
		ENSCAFP00000042660
		ENSCAFP00000000379
		ENSCAFP00000037301
		ENSCAFP00000002393
		ENSCAFP00000034011
		ENSCAFP00000032473
		ENSCAFP00000035508
		ENSCAFP00000008906
		ENSCAFP00000024373
		ENSCAFP00000006738
		ENSCAFP00000040511
		ENSCAFP00000021561
		ENSCAFP00000039798
		ENSCAFP00000015963
		ENSCAFP00000034946
		ENSCAFP00000013505
		ENSCAFP00000006714
		ENSCAFP00000002268
		ENSCAFP00000002470
		ENSCAFP00000018709
		ENSCAFP00000042485
		ENSCAFP00000025086
		ENSCAFP00000024579
		ENSCAFP00000000042
		ENSCAFP00000013093
		ENSCAFP00000037481
		ENSCAFP00000037138
		ENSCAFP00000003226
		ENSCAFP00000036459
		ENSCAFP00000038952
		ENSCAFP00000040127
		ENSCAFP00000038384
		ENSCAFP00000041626
		ENSCAFP00000042560
		ENSCAFP00000041969
		ENSCAFP00000037199
		ENSCAFP00000041064
		ENSCAFP00000038157
		ENSCAFP00000036275
		ENSCAFP00000037712
		ENSCAFP00000038851
		ENSCAFP00000042650
		ENSCAFP00000035042
		ENSCAFP00000043166
		ENSCAFP00000042831
		ENSCAFP00000038524
		ENSCAFP00000042027
		ENSCAFP00000006488
		ENSCAFP00000036019
		ENSCAFP00000033484
		ENSCAFP00000036777
		ENSCAFP00000037669
		ENSCAFP00000038640
		ENSCAFP00000041098
		ENSCAFP00000040736
		ENSCAFP00000041182
		ENSCAFP00000039628
		ENSCAFP00000042624
		ENSCAFP00000034930
