# Supplementary material for: Functional and evolutionary analysis of Korean bob-tailed native dog using whole-genome sequencing data
Source: Sci Rep. 2017 Dec 11;7:17303. doi: 10.1038/s41598-017-17817-w (PMC5725459; doi:10.1038/s41598-017-17817-w)
Supplement: Supplementary file 8 — Supplementary Table 7 [file 41598_2017_17817_MOESM8_ESM.xlsx]

## Sheet: Supplementary Table 7
Supplementary Table 7. Lists of the protein-protein interactions in Fig. 2A						Present/absent of orthologous protein-protein interactions
Orthologous group ID	Ensembl Protein ID of dog	Protein types corresponding to Fig S2.	Orthologous group ID	Ensembl Protein ID of dog	Protein types corresponding to Fig S2.	Dog	Cat	Horse	Pig	Cow
EOG8CVKHM	ENSCAFP00000000020	T	EOG8QNR4S	ENSCAFP00000000460	T	1	0	0	0	0		Column C and F	Column G ~ K
EOG8CVKHM	ENSCAFP00000000020	T	EOG8QNR4S	ENSCAFP00000001721	T	1	0	0	0	0		T: Tail	1: present
EOG8CVKHM	ENSCAFP00000000020	T	EOG8QNR4S	ENSCAFP00000002534	T	1	0	0	0	0		N: Non-tail	0: absent
EOG8CVKHM	ENSCAFP00000000020	T	EOG85TGXN	ENSCAFP00000002591	TN	1	0	0	0	0		C: Common
EOG8CVKHM	ENSCAFP00000000020	T	EOG83R6Z5	ENSCAFP00000002873	T	1	0	0	0	0
EOG8CVKHM	ENSCAFP00000000020	T	EOG80CMSD	ENSCAFP00000003210	T	1	0	0	0	0
EOG8CVKHM	ENSCAFP00000000020	T	EOG83FM7D	ENSCAFP00000004135	TC	1	0	0	0	0
EOG8CVKHM	ENSCAFP00000000020	T	EOG8ZW8MG	ENSCAFP00000004418	TN	1	0	0	0	0
EOG8CVKHM	ENSCAFP00000000020	T	EOG818FZX	ENSCAFP00000004516	T	1	0	0	0	0
EOG8CVKHM	ENSCAFP00000000020	T	EOG8M68SR	ENSCAFP00000004587	T	1	0	0	0	0
EOG8CVKHM	ENSCAFP00000000020	T	EOG870XSF	ENSCAFP00000004995	T	1	0	0	0	0
EOG8CVKHM	ENSCAFP00000000020	T	EOG8Z39QD	ENSCAFP00000005250	TN	1	0	0	0	0
EOG8CVKHM	ENSCAFP00000000020	T	EOG8DV8VN	ENSCAFP00000005350	T	1	0	0	0	0
EOG8CVKHM	ENSCAFP00000000020	T	EOG8J14JV	ENSCAFP00000005785	T	1	0	0	0	0
EOG8CVKHM	ENSCAFP00000000020	T	EOG8T4H5J	ENSCAFP00000006163	T	1	0	0	0	0
EOG8CVKHM	ENSCAFP00000000020	T	EOG869V44	ENSCAFP00000006717	T	1	0	0	0	0
EOG8CVKHM	ENSCAFP00000000020	T	EOG8DNJDX	ENSCAFP00000006935	T	1	0	0	0	0
EOG8CVKHM	ENSCAFP00000000020	T	EOG80S3R3	ENSCAFP00000007485	T	1	0	0	0	0
EOG8CVKHM	ENSCAFP00000000020	T	EOG8Z0FG9	ENSCAFP00000007567	T	1	0	0	0	0
EOG8CVKHM	ENSCAFP00000000020	T	EOG8R7ZM7	ENSCAFP00000007600	T	1	0	0	0	0
EOG8CVKHM	ENSCAFP00000000020	T	EOG8NCQP9	ENSCAFP00000008247	T	1	0	0	0	0
EOG8CVKHM	ENSCAFP00000000020	T	EOG8QNR4S	ENSCAFP00000008349	T	1	0	0	0	0
EOG8CVKHM	ENSCAFP00000000020	T	EOG8V46JG	ENSCAFP00000010070	T	1	0	0	0	0
EOG8CVKHM	ENSCAFP00000000020	T	EOG8P8JTT	ENSCAFP00000010492	T	1	0	0	0	0
EOG8CVKHM	ENSCAFP00000000020	T	EOG8K6KFC	ENSCAFP00000010824	TN	1	0	0	0	0
EOG8CVKHM	ENSCAFP00000000020	T	EOG84BFBR	ENSCAFP00000011506	T	1	0	0	0	0
EOG8CVKHM	ENSCAFP00000000020	T	EOG8HB1W2	ENSCAFP00000011575	T	1	0	0	0	0
EOG8CVKHM	ENSCAFP00000000020	T	EOG85B4RR	ENSCAFP00000012195	T	1	0	0	0	0
EOG8CVKHM	ENSCAFP00000000020	T	EOG8ZW8MQ	ENSCAFP00000012527	T	1	0	0	0	0
EOG8CVKHM	ENSCAFP00000000020	T	EOG8N07QH	ENSCAFP00000012528	T	1	0	0	0	0
EOG8CVKHM	ENSCAFP00000000020	T	EOG85F101	ENSCAFP00000012574	T	1	0	0	0	0
EOG8CVKHM	ENSCAFP00000000020	T	EOG82VCR2	ENSCAFP00000012583	TN	1	0	0	0	0
EOG8CVKHM	ENSCAFP00000000020	T	EOG8XPTRB	ENSCAFP00000012917	T	1	0	0	0	0
EOG8CVKHM	ENSCAFP00000000020	T	EOG8R53D3	ENSCAFP00000013464	TN	1	0	0	0	0
EOG8CVKHM	ENSCAFP00000000020	T	EOG870XSF	ENSCAFP00000013535	T	1	0	0	0	0
EOG8CVKHM	ENSCAFP00000000020	T	EOG84QX8J	ENSCAFP00000014839	T	1	0	0	0	0
EOG8CVKHM	ENSCAFP00000000020	T	EOG8Z9267	ENSCAFP00000015121	T	1	0	0	0	0
EOG8CVKHM	ENSCAFP00000000020	T	EOG8J9R9G	ENSCAFP00000015443	T	1	0	0	0	0
EOG8CVKHM	ENSCAFP00000000020	T	EOG808RJN	ENSCAFP00000015819	T	1	0	0	0	0
EOG8CVKHM	ENSCAFP00000000020	T	EOG8MKRSS	ENSCAFP00000015855	T	1	1	1	0	1
EOG8CVKHM	ENSCAFP00000000020	T	EOG87SWQ3	ENSCAFP00000015904	T	1	0	0	0	0
EOG8CVKHM	ENSCAFP00000000020	T	EOG8FR423	ENSCAFP00000017323	T	1	0	0	0	0
EOG8CVKHM	ENSCAFP00000000020	T	EOG883HD3	ENSCAFP00000017381	TN	1	0	0	0	0
EOG8CVKHM	ENSCAFP00000000020	T	EOG8RJK9V	ENSCAFP00000017760	TN	1	0	0	0	0
EOG8CVKHM	ENSCAFP00000000020	T	EOG8DRDNQ	ENSCAFP00000017975	T	1	0	0	0	0
EOG8CVKHM	ENSCAFP00000000020	T	EOG8TB7MV	ENSCAFP00000019242	T	1	0	0	0	0
EOG8CVKHM	ENSCAFP00000000020	T	EOG8K9FNV	ENSCAFP00000019429	T	1	0	0	0	0
EOG8CVKHM	ENSCAFP00000000020	T	EOG8ZKNXC	ENSCAFP00000019460	T	1	0	0	0	0
EOG8CVKHM	ENSCAFP00000000020	T	EOG8ZKNWP	ENSCAFP00000019638	T	1	0	0	0	0
EOG8CVKHM	ENSCAFP00000000020	T	EOG879JH2	ENSCAFP00000020071	TN	1	0	0	0	0
EOG8CVKHM	ENSCAFP00000000020	T	EOG8RFQ32	ENSCAFP00000020146	T	1	0	0	0	0
EOG8CVKHM	ENSCAFP00000000020	T	EOG890BKJ	ENSCAFP00000020273	T	1	0	0	0	0
EOG8CVKHM	ENSCAFP00000000020	T	EOG8RBTVB	ENSCAFP00000020323	T	1	0	0	0	0
EOG8CVKHM	ENSCAFP00000000020	T	EOG8RBTVB	ENSCAFP00000020334	T	1	0	0	0	0
EOG8CVKHM	ENSCAFP00000000020	T	EOG85XC61	ENSCAFP00000020344	T	1	0	0	0	0
EOG8CVKHM	ENSCAFP00000000020	T	EOG8J9R8D	ENSCAFP00000020442	T	1	0	0	0	0
EOG8CVKHM	ENSCAFP00000000020	T	EOG8XPTS7	ENSCAFP00000020465	T	1	0	0	0	0
EOG8CVKHM	ENSCAFP00000000020	T	EOG8WDHN3	ENSCAFP00000020466	TC	1	0	0	0	0
EOG8CVKHM	ENSCAFP00000000020	T	EOG8QZBWJ	ENSCAFP00000020893	TN	1	0	0	0	0
EOG8CVKHM	ENSCAFP00000000020	T	EOG83FM7D	ENSCAFP00000021232	T	1	0	0	0	0
EOG8CVKHM	ENSCAFP00000000020	T	EOG8S1XJP	ENSCAFP00000021236	T	1	0	0	0	0
EOG8CVKHM	ENSCAFP00000000020	T	EOG8FXVJ2	ENSCAFP00000021542	T	1	0	0	0	0
EOG8CVKHM	ENSCAFP00000000020	T	EOG8FXVJ2	ENSCAFP00000021547	T	1	0	0	0	0
EOG8CVKHM	ENSCAFP00000000020	T	EOG8578HS	ENSCAFP00000023373	T	1	0	0	0	0
EOG8CVKHM	ENSCAFP00000000020	T	EOG8ZW8MJ	ENSCAFP00000023722	T	1	0	0	0	0
EOG8CVKHM	ENSCAFP00000000020	T	EOG80W003	ENSCAFP00000024156	TC	1	0	0	0	0
EOG8CVKHM	ENSCAFP00000000020	T	EOG8NW2VV	ENSCAFP00000025254	T	1	0	0	0	0
EOG8CVKHM	ENSCAFP00000000020	T	EOG8TMVBH	ENSCAFP00000026284	TN	1	0	0	0	0
EOG8CVKHM	ENSCAFP00000000020	T	EOG8PRX27	ENSCAFP00000026835	T	1	0	0	0	0
EOG8CVKHM	ENSCAFP00000000020	T	EOG89KK11	ENSCAFP00000026975	T	1	0	0	0	0
EOG8CVKHM	ENSCAFP00000000020	T	EOG8DFSWX	ENSCAFP00000027484	T	1	0	0	0	0
EOG8CVKHM	ENSCAFP00000000020	T	EOG8S7P0H	ENSCAFP00000028441	T	1	0	0	0	0
EOG8CVKHM	ENSCAFP00000000020	T	EOG80W003	ENSCAFP00000029356	TC	1	0	0	0	0
EOG8CVKHM	ENSCAFP00000000020	T	EOG880N5Z	ENSCAFP00000029624	T	1	0	0	0	0
EOG8CVKHM	ENSCAFP00000000020	T	EOG8PP1SG	ENSCAFP00000030106	TN	1	0	0	0	0
EOG8CVKHM	ENSCAFP00000000020	T	EOG84BFBJ	ENSCAFP00000030916	TN	1	0	0	0	0
EOG8CVKHM	ENSCAFP00000000020	T	EOG8MKRRQ	ENSCAFP00000030937	T	1	0	0	0	0
EOG8CVKHM	ENSCAFP00000000020	T	EOG8GF6RM	ENSCAFP00000032015	T	1	0	0	0	0
EOG8CVKHM	ENSCAFP00000000020	T	EOG8GF6QP	ENSCAFP00000032029	T	1	0	0	0	0
EOG8CVKHM	ENSCAFP00000000020	T	EOG8KM2CX	ENSCAFP00000033543	T	1	0	0	0	0
EOG8CVKHM	ENSCAFP00000000020	T	EOG80W003	ENSCAFP00000033576	TC	1	0	0	0	0
EOG8CVKHM	ENSCAFP00000000020	T	EOG8JMC0R	ENSCAFP00000034355	T	1	0	0	0	0
EOG8CVKHM	ENSCAFP00000000020	T	EOG8P2TCX	ENSCAFP00000034480	T	1	0	0	0	0
EOG8CVKHM	ENSCAFP00000000020	T	EOG844PVJ	ENSCAFP00000035391	T	1	0	0	0	0
EOG8CVKHM	ENSCAFP00000000020	T	EOG8GXJXC	ENSCAFP00000035502	T	1	0	0	0	0
EOG8CVKHM	ENSCAFP00000000020	T	EOG8J9R82	ENSCAFP00000036624	T	1	0	0	0	0
EOG8CVKHM	ENSCAFP00000000020	T	EOG880N68	ENSCAFP00000036860	T	1	0	0	0	0
EOG8CVKHM	ENSCAFP00000000020	T	EOG88KVMH	ENSCAFP00000037035	T	1	0	0	0	0
EOG8CVKHM	ENSCAFP00000000020	T	EOG8STWD7	ENSCAFP00000037067	T	1	0	0	0	0
EOG8CVKHM	ENSCAFP00000000020	T	EOG8CNV2N	ENSCAFP00000037130	T	1	0	0	0	0
EOG8CVKHM	ENSCAFP00000000020	T	EOG8Z39QF	ENSCAFP00000037746	T	1	0	0	0	0
EOG8CVKHM	ENSCAFP00000000020	T	EOG880N64	ENSCAFP00000039055	TN	1	0	0	0	0
EOG8CVKHM	ENSCAFP00000000020	T	EOG890BKM	ENSCAFP00000039091	T	1	0	0	0	0
EOG8CVKHM	ENSCAFP00000000020	T	EOG8NPBD1	ENSCAFP00000039111	T	1	0	0	0	0
EOG8CVKHM	ENSCAFP00000000020	T	EOG8Z65Z3	ENSCAFP00000039347	T	1	0	0	0	0
EOG8CVKHM	ENSCAFP00000000020	T	EOG8J14JN	ENSCAFP00000039552	TN	1	0	0	0	0
EOG8CVKHM	ENSCAFP00000000020	T	EOG8C5GTZ	ENSCAFP00000039878	TN	1	0	0	0	0
EOG8CVKHM	ENSCAFP00000000020	T	EOG8P2TCX	ENSCAFP00000039975	T	1	0	0	0	0
EOG8CVKHM	ENSCAFP00000000020	T	EOG812QFX	ENSCAFP00000040673	T	1	0	0	0	0
EOG8CVKHM	ENSCAFP00000000020	T	EOG8WM844	ENSCAFP00000041119	T	1	0	0	0	0
EOG8CVKHM	ENSCAFP00000000020	T	EOG8K3Q5P	ENSCAFP00000041132	TN	1	0	0	0	0
EOG8CVKHM	ENSCAFP00000000020	T	EOG8DFSXS	ENSCAFP00000041333	T	1	0	0	0	0
EOG8CVKHM	ENSCAFP00000000020	T	EOG8P8JTH	ENSCAFP00000041961	T	1	0	0	0	0
EOG8CVKHM	ENSCAFP00000000020	T	EOG818FZZ	ENSCAFP00000042834	TNC	1	0	0	0	0
EOG85MRGP	ENSCAFP00000000042	TC	EOG8VT97J	ENSCAFP00000000379	TC	1	1	1	0	1
EOG85MRGP	ENSCAFP00000000042	TC	EOG82VCSK	ENSCAFP00000001059	TNC	1	1	1	0	0
EOG85MRGP	ENSCAFP00000000042	TC	EOG8NGKXT	ENSCAFP00000001346	TN	1	1	1	0	0
EOG85MRGP	ENSCAFP00000000042	TC	EOG8617FD	ENSCAFP00000001668	TN	1	1	1	1	0
EOG85MRGP	ENSCAFP00000000042	TC	EOG85QMQ9	ENSCAFP00000001888	TC	1	1	1	0	0
EOG85MRGP	ENSCAFP00000000042	TC	EOG8B5SG6	ENSCAFP00000002355	TNC	1	1	1	1	0
EOG85MRGP	ENSCAFP00000000042	TC	EOG8QRMF3	ENSCAFP00000002393	TNC	1	1	1	0	0
EOG85MRGP	ENSCAFP00000000042	TC	EOG8B8NPX	ENSCAFP00000002440	TNC	1	1	1	0	1
EOG85MRGP	ENSCAFP00000000042	TC	EOG812QGG	ENSCAFP00000002516	T	1	1	1	0	0
EOG85MRGP	ENSCAFP00000000042	TC	EOG866ZWV	ENSCAFP00000002594	TN	1	1	1	0	0
EOG85MRGP	ENSCAFP00000000042	TC	EOG8617DF	ENSCAFP00000003111	TN	0	1	1	0	0
EOG85MRGP	ENSCAFP00000000042	TC	EOG8B5SG6	ENSCAFP00000003613	TNC	1	1	1	1	0
EOG85MRGP	ENSCAFP00000000042	TC	EOG8WT0MP	ENSCAFP00000003757	T	1	1	1	0	1
EOG85MRGP	ENSCAFP00000000042	TC	EOG8GXJXZ	ENSCAFP00000003864	TNC	1	1	1	0	1
EOG85MRGP	ENSCAFP00000000042	TC	EOG8Q2HRZ	ENSCAFP00000004112	TC	1	1	1	0	1
EOG85MRGP	ENSCAFP00000000042	TC	EOG8Q2HRZ	ENSCAFP00000004660	T	1	1	1	0	1
EOG85MRGP	ENSCAFP00000000042	TC	EOG8QVGNH	ENSCAFP00000004730	N	0	1	1	0	0
EOG85MRGP	ENSCAFP00000000042	TC	EOG80CMT2	ENSCAFP00000004844	TNC	1	1	1	0	1
EOG85MRGP	ENSCAFP00000000042	TC	EOG8QRMDQ	ENSCAFP00000005417	TNC	1	1	1	0	1
EOG85MRGP	ENSCAFP00000000042	TC	EOG8C8C3F	ENSCAFP00000005899	TNC	1	1	1	0	1
EOG85MRGP	ENSCAFP00000000042	TC	EOG8617FD	ENSCAFP00000006339	TN	1	1	1	1	0
EOG85MRGP	ENSCAFP00000000042	TC	EOG8KH656	ENSCAFP00000006393	TNC	1	1	1	1	0
EOG85MRGP	ENSCAFP00000000042	TC	EOG81CB60	ENSCAFP00000007594	TNC	1	1	1	0	1
EOG85MRGP	ENSCAFP00000000042	TC	EOG8HB1WK	ENSCAFP00000008630	TNC	1	1	1	0	1
EOG85MRGP	ENSCAFP00000000042	TC	EOG8VT97J	ENSCAFP00000008906	TC	1	1	1	0	1
EOG85MRGP	ENSCAFP00000000042	TC	EOG8QZBWD	ENSCAFP00000009204	TN	1	1	1	0	0
EOG85MRGP	ENSCAFP00000000042	TC	EOG870XTH	ENSCAFP00000010156	T	1	1	1	1	0
EOG85MRGP	ENSCAFP00000000042	TC	EOG8NS6N9	ENSCAFP00000010376	TNC	1	1	1	0	1
EOG85MRGP	ENSCAFP00000000042	TC	EOG85HW6N	ENSCAFP00000010468	T	0	1	1	0	0
EOG85MRGP	ENSCAFP00000000042	TC	EOG8WQ4CC	ENSCAFP00000010642	TNC	1	1	1	1	0
EOG85MRGP	ENSCAFP00000000042	TC	EOG8Q2HRZ	ENSCAFP00000011529	T	1	1	1	0	1
EOG85MRGP	ENSCAFP00000000042	TC	EOG8WQ4CC	ENSCAFP00000011832	TNC	1	1	1	1	0
EOG85MRGP	ENSCAFP00000000042	TC	EOG8N8VFN	ENSCAFP00000011852	T	1	1	1	1	0
EOG85MRGP	ENSCAFP00000000042	TC	EOG8617FD	ENSCAFP00000012251	TN	1	1	1	1	0
EOG85MRGP	ENSCAFP00000000042	TC	EOG82RHJ8	ENSCAFP00000012811	TN	1	1	1	0	0
EOG85MRGP	ENSCAFP00000000042	TC	EOG803134	ENSCAFP00000013045	TNC	1	1	1	0	1
EOG85MRGP	ENSCAFP00000000042	TC	EOG88SM4D	ENSCAFP00000015963	TC	1	1	1	0	1
EOG85MRGP	ENSCAFP00000000042	TC	EOG8BCHZ3	ENSCAFP00000016894	T	0	1	1	0	0
EOG85MRGP	ENSCAFP00000000042	TC	EOG87M580	ENSCAFP00000018057	TNC	1	1	1	0	1
EOG85MRGP	ENSCAFP00000000042	TC	EOG8RNFKX	ENSCAFP00000018261	T	1	1	1	1	0
EOG85MRGP	ENSCAFP00000000042	TC	EOG8CRQ97	ENSCAFP00000018680	N	1	1	1	0	0
EOG85MRGP	ENSCAFP00000000042	TC	EOG89CTJ6	ENSCAFP00000018770	TNC	1	1	1	0	1
EOG85MRGP	ENSCAFP00000000042	TC	EOG8VX5GH	ENSCAFP00000019306	NC	0	1	0	0	0
EOG85MRGP	ENSCAFP00000000042	TC	EOG8VT97J	ENSCAFP00000020002	TC	1	1	1	0	1
EOG85MRGP	ENSCAFP00000000042	TC	EOG8JWZP2	ENSCAFP00000020765	TNC	0	1	1	0	0
EOG85MRGP	ENSCAFP00000000042	TC	EOG8DV8XJ	ENSCAFP00000021200	TN	1	1	1	0	0
EOG85MRGP	ENSCAFP00000000042	TC	EOG8B5SG6	ENSCAFP00000021533	TNC	1	1	1	1	0
EOG85MRGP	ENSCAFP00000000042	TC	EOG88SM4D	ENSCAFP00000021561	TC	1	1	1	0	1
EOG85MRGP	ENSCAFP00000000042	TC	EOG82VCSK	ENSCAFP00000021745	TNC	1	1	1	0	0
EOG85MRGP	ENSCAFP00000000042	TC	EOG890BMD	ENSCAFP00000022025	T	1	1	1	0	1
EOG85MRGP	ENSCAFP00000000042	TC	EOG8QG0Q6	ENSCAFP00000022387	TN	1	1	1	0	0
EOG85MRGP	ENSCAFP00000000042	TC	EOG84N239	ENSCAFP00000023405	T	1	1	1	0	0
EOG85MRGP	ENSCAFP00000000042	TC	EOG82VCSK	ENSCAFP00000024170	TNC	1	1	1	0	0
EOG85MRGP	ENSCAFP00000000042	TC	EOG81CB6J	ENSCAFP00000024349	TNC	1	1	1	0	1
EOG85MRGP	ENSCAFP00000000042	TC	EOG869V4Q	ENSCAFP00000024618	TNC	1	1	1	0	0
EOG85MRGP	ENSCAFP00000000042	TC	EOG8H49DK	ENSCAFP00000025264	TNC	1	1	1	1	0
EOG85MRGP	ENSCAFP00000000042	TC	EOG81G6DN	ENSCAFP00000025501	TNC	1	1	1	1	0
EOG85MRGP	ENSCAFP00000000042	TC	EOG841TNW	ENSCAFP00000025619	TC	1	1	1	1	0
EOG85MRGP	ENSCAFP00000000042	TC	EOG8Q2HRZ	ENSCAFP00000025721	T	1	1	1	0	1
EOG85MRGP	ENSCAFP00000000042	TC	EOG8617FD	ENSCAFP00000025774	TN	1	1	1	1	0
EOG85MRGP	ENSCAFP00000000042	TC	EOG8H1F5Z	ENSCAFP00000026100	TNC	1	1	1	1	0
EOG85MRGP	ENSCAFP00000000042	TC	EOG8C5GVT	ENSCAFP00000026144	TC	1	1	1	0	1
EOG85MRGP	ENSCAFP00000000042	TC	EOG8CG3K1	ENSCAFP00000026378	TN	1	1	1	0	0
EOG85MRGP	ENSCAFP00000000042	TC	EOG89KK1R	ENSCAFP00000027708	TN	1	1	1	1	0
EOG85MRGP	ENSCAFP00000000042	TC	EOG82VCSK	ENSCAFP00000028105	TNC	1	1	1	0	0
EOG85MRGP	ENSCAFP00000000042	TC	EOG8Z39PD	ENSCAFP00000028268	TNC	0	1	1	0	0
EOG85MRGP	ENSCAFP00000000042	TC	EOG8617DW	ENSCAFP00000028798	TNC	1	1	1	1	0
EOG85MRGP	ENSCAFP00000000042	TC	EOG85B4RG	ENSCAFP00000029246	TNC	1	1	1	0	1
EOG85MRGP	ENSCAFP00000000042	TC	EOG84N232	ENSCAFP00000029381	TNC	1	1	1	0	1
EOG85MRGP	ENSCAFP00000000042	TC	EOG8KM2D4	ENSCAFP00000029847	TNC	1	1	1	0	1
EOG85MRGP	ENSCAFP00000000042	TC	EOG8S7P0P	ENSCAFP00000029881	TNC	1	1	1	0	0
EOG85MRGP	ENSCAFP00000000042	TC	EOG8DFSZP	ENSCAFP00000030328	TNC	1	1	1	0	0
EOG85MRGP	ENSCAFP00000000042	TC	EOG8C5GVT	ENSCAFP00000030404	TC	1	1	1	0	1
EOG85MRGP	ENSCAFP00000000042	TC	EOG87M580	ENSCAFP00000030830	TNC	1	1	1	0	1
EOG85MRGP	ENSCAFP00000000042	TC	EOG8CG3K9	ENSCAFP00000031064	TNC	1	1	1	0	0
EOG85MRGP	ENSCAFP00000000042	TC	EOG870XTH	ENSCAFP00000031105	TC	1	1	1	1	0
EOG85MRGP	ENSCAFP00000000042	TC	EOG8617DW	ENSCAFP00000031258	TNC	1	1	1	1	0
EOG85MRGP	ENSCAFP00000000042	TC	EOG8N8VFN	ENSCAFP00000031266	T	1	1	1	1	0
EOG85MRGP	ENSCAFP00000000042	TC	EOG87M580	ENSCAFP00000031345	TNC	1	1	1	0	1
EOG85MRGP	ENSCAFP00000000042	TC	EOG8N3406	ENSCAFP00000031429	T	1	1	1	0	0
EOG85MRGP	ENSCAFP00000000042	TC	EOG8C5GVT	ENSCAFP00000031693	TC	1	1	1	0	1
EOG85MRGP	ENSCAFP00000000042	TC	EOG82VCSK	ENSCAFP00000031886	TNC	1	1	1	0	0
EOG85MRGP	ENSCAFP00000000042	TC	EOG8B5SG6	ENSCAFP00000031902	TNC	1	1	1	1	0
EOG85MRGP	ENSCAFP00000000042	TC	EOG8K6KFH	ENSCAFP00000031934	TNC	1	1	1	0	1
EOG85MRGP	ENSCAFP00000000042	TC	EOG8QG0Q6	ENSCAFP00000031951	TN	1	1	1	0	0
EOG85MRGP	ENSCAFP00000000042	TC	EOG8N8VFN	ENSCAFP00000032002	T	1	1	1	1	0
EOG85MRGP	ENSCAFP00000000042	TC	EOG8617FD	ENSCAFP00000032208	TN	1	1	1	1	0
EOG85MRGP	ENSCAFP00000000042	TC	EOG8KM2D4	ENSCAFP00000032459	TNC	1	1	1	0	1
EOG85MRGP	ENSCAFP00000000042	TC	EOG8Q2HRZ	ENSCAFP00000032831	T	1	1	1	0	1
EOG85MRGP	ENSCAFP00000000042	TC	EOG8Q2HRZ	ENSCAFP00000033081	T	1	1	1	0	1
EOG85MRGP	ENSCAFP00000000042	TC	EOG8KM2D4	ENSCAFP00000033209	TNC	1	1	1	0	1
EOG85MRGP	ENSCAFP00000000042	TC	EOG8B2X7C	ENSCAFP00000033307	T	1	1	1	0	1
EOG85MRGP	ENSCAFP00000000042	TC	EOG8Q2HRZ	ENSCAFP00000033571	T	1	1	1	0	1
EOG85MRGP	ENSCAFP00000000042	TC	EOG8KM2D4	ENSCAFP00000033774	TNC	1	1	1	0	1
EOG85MRGP	ENSCAFP00000000042	TC	EOG8PG9B6	ENSCAFP00000033877	TNC	1	1	1	0	1
EOG85MRGP	ENSCAFP00000000042	TC	EOG8VT97J	ENSCAFP00000034011	TC	1	1	1	0	1
EOG85MRGP	ENSCAFP00000000042	TC	EOG8N8VFN	ENSCAFP00000034053	T	1	1	1	1	0
EOG85MRGP	ENSCAFP00000000042	TC	EOG8PG9B6	ENSCAFP00000034080	TNC	1	1	1	0	1
EOG85MRGP	ENSCAFP00000000042	TC	EOG8KH656	ENSCAFP00000034125	TNC	1	1	1	1	0
EOG85MRGP	ENSCAFP00000000042	TC	EOG8KM2D4	ENSCAFP00000034599	TNC	1	1	1	0	1
EOG85MRGP	ENSCAFP00000000042	TC	EOG8617FD	ENSCAFP00000034694	TN	1	1	1	1	0
EOG85MRGP	ENSCAFP00000000042	TC	EOG812QGG	ENSCAFP00000034711	T	1	1	1	0	0
EOG85MRGP	ENSCAFP00000000042	TC	EOG8H1F5Z	ENSCAFP00000034850	TNC	1	1	1	1	0
EOG85MRGP	ENSCAFP00000000042	TC	EOG8617DW	ENSCAFP00000034910	TNC	1	1	1	1	0
EOG85MRGP	ENSCAFP00000000042	TC	EOG88SM4D	ENSCAFP00000034946	TC	1	1	1	0	1
EOG85MRGP	ENSCAFP00000000042	TC	EOG8617FD	ENSCAFP00000034973	TN	1	1	1	1	0
EOG85MRGP	ENSCAFP00000000042	TC	EOG84N232	ENSCAFP00000035187	TNC	1	1	1	0	1
EOG85MRGP	ENSCAFP00000000042	TC	EOG8QG0Q6	ENSCAFP00000035363	TN	1	1	1	0	0
EOG85MRGP	ENSCAFP00000000042	TC	EOG8KH656	ENSCAFP00000035407	TNC	1	1	1	1	0
EOG85MRGP	ENSCAFP00000000042	TC	EOG8VT97J	ENSCAFP00000035508	TC	1	1	1	0	1
EOG85MRGP	ENSCAFP00000000042	TC	EOG82VCSK	ENSCAFP00000035538	TNC	1	1	1	0	0
EOG85MRGP	ENSCAFP00000000042	TC	EOG8H1F5Z	ENSCAFP00000036022	TNC	1	1	1	1	0
EOG85MRGP	ENSCAFP00000000042	TC	EOG81G6DN	ENSCAFP00000036039	TNC	1	1	1	1	0
EOG85MRGP	ENSCAFP00000000042	TC	EOG8B5SG6	ENSCAFP00000036115	TNC	1	1	1	1	0
EOG85MRGP	ENSCAFP00000000042	TC	EOG8C5GVT	ENSCAFP00000036256	TC	1	1	1	0	1
EOG85MRGP	ENSCAFP00000000042	TC	EOG8N8VFN	ENSCAFP00000036302	T	1	1	1	1	0
EOG85MRGP	ENSCAFP00000000042	TC	EOG841TNW	ENSCAFP00000036474	T	1	1	1	1	0
EOG85MRGP	ENSCAFP00000000042	TC	EOG8C5GVT	ENSCAFP00000036490	TC	1	1	1	0	1
EOG85MRGP	ENSCAFP00000000042	TC	EOG82VCS6	ENSCAFP00000036557	TN	1	1	1	0	0
EOG85MRGP	ENSCAFP00000000042	TC	EOG803134	ENSCAFP00000036659	TNC	1	1	1	0	1
EOG85MRGP	ENSCAFP00000000042	TC	EOG8H1F5Z	ENSCAFP00000036684	TNC	1	1	1	1	0
EOG85MRGP	ENSCAFP00000000042	TC	EOG8H49DK	ENSCAFP00000036787	TNC	1	1	1	1	0
EOG85MRGP	ENSCAFP00000000042	TC	EOG8B5SG6	ENSCAFP00000036899	TNC	1	1	1	1	0
EOG85MRGP	ENSCAFP00000000042	TC	EOG8H1F66	ENSCAFP00000036933	T	1	1	1	0	1
EOG85MRGP	ENSCAFP00000000042	TC	EOG89KK1R	ENSCAFP00000036939	N	1	1	1	1	0
EOG85MRGP	ENSCAFP00000000042	TC	EOG82VCSK	ENSCAFP00000036948	TNC	1	1	1	0	0
EOG85MRGP	ENSCAFP00000000042	TC	EOG8B5SG6	ENSCAFP00000037014	TNC	1	1	1	1	0
EOG85MRGP	ENSCAFP00000000042	TC	EOG8H1F66	ENSCAFP00000037138	TC	1	1	1	0	1
EOG85MRGP	ENSCAFP00000000042	TC	EOG8BZRCD	ENSCAFP00000037182	TN	1	1	1	0	0
EOG85MRGP	ENSCAFP00000000042	TC	EOG870XTH	ENSCAFP00000037200	T	1	1	1	1	0
EOG85MRGP	ENSCAFP00000000042	TC	EOG8H49DK	ENSCAFP00000037235	TNC	1	1	1	1	0
EOG85MRGP	ENSCAFP00000000042	TC	EOG8N8VFN	ENSCAFP00000037260	T	1	1	1	1	0
EOG85MRGP	ENSCAFP00000000042	TC	EOG8VT97J	ENSCAFP00000037301	TC	1	1	1	0	1
EOG85MRGP	ENSCAFP00000000042	TC	EOG8DFSZP	ENSCAFP00000037332	TNC	1	1	1	0	0
EOG85MRGP	ENSCAFP00000000042	TC	EOG8KM2D4	ENSCAFP00000037434	TNC	1	1	1	0	1
EOG85MRGP	ENSCAFP00000000042	TC	EOG85QMQ9	ENSCAFP00000037938	TC	0	1	1	0	0
EOG85MRGP	ENSCAFP00000000042	TC	EOG8KH656	ENSCAFP00000038065	TNC	1	1	1	1	0
EOG85MRGP	ENSCAFP00000000042	TC	EOG870XTH	ENSCAFP00000038103	T	1	1	1	1	0
EOG85MRGP	ENSCAFP00000000042	TC	EOG8B5SG6	ENSCAFP00000038121	TNC	1	1	1	1	0
EOG85MRGP	ENSCAFP00000000042	TC	EOG89KK1R	ENSCAFP00000038393	N	1	1	1	1	0
EOG85MRGP	ENSCAFP00000000042	TC	EOG870XTH	ENSCAFP00000038448	T	1	1	1	1	0
EOG85MRGP	ENSCAFP00000000042	TC	EOG8C5GVT	ENSCAFP00000038601	TC	1	1	1	0	1
EOG85MRGP	ENSCAFP00000000042	TC	EOG8C5GVT	ENSCAFP00000038626	TC	1	1	1	0	1
EOG85MRGP	ENSCAFP00000000042	TC	EOG870XTH	ENSCAFP00000038817	T	1	1	1	1	0
EOG85MRGP	ENSCAFP00000000042	TC	EOG89KK1R	ENSCAFP00000038842	TN	1	1	1	1	0
EOG85MRGP	ENSCAFP00000000042	TC	EOG8DV8XJ	ENSCAFP00000038923	TN	1	1	1	0	0
EOG85MRGP	ENSCAFP00000000042	TC	EOG84BFCT	ENSCAFP00000038975	TNC	1	1	1	0	1
EOG85MRGP	ENSCAFP00000000042	TC	EOG8617DW	ENSCAFP00000039005	TNC	1	1	1	1	0
EOG85MRGP	ENSCAFP00000000042	TC	EOG8QVGNG	ENSCAFP00000039037	TNC	1	1	1	0	0
EOG85MRGP	ENSCAFP00000000042	TC	EOG81G6DN	ENSCAFP00000039113	TNC	1	1	1	1	0
EOG85MRGP	ENSCAFP00000000042	TC	EOG82VCSK	ENSCAFP00000039224	TNC	1	1	1	0	0
EOG85MRGP	ENSCAFP00000000042	TC	EOG89KK1R	ENSCAFP00000039292	TN	1	1	1	1	0
EOG85MRGP	ENSCAFP00000000042	TC	EOG85QMQ9	ENSCAFP00000039329	TC	0	1	1	0	0
EOG85MRGP	ENSCAFP00000000042	TC	EOG8H1F5Z	ENSCAFP00000039338	TNC	1	1	1	1	0
EOG85MRGP	ENSCAFP00000000042	TC	EOG82VCSK	ENSCAFP00000039354	TNC	1	1	1	0	0
EOG85MRGP	ENSCAFP00000000042	TC	EOG8DFSZP	ENSCAFP00000039369	TNC	1	1	1	0	0
EOG85MRGP	ENSCAFP00000000042	TC	EOG8K6KFH	ENSCAFP00000039406	T	1	1	1	0	1
EOG85MRGP	ENSCAFP00000000042	TC	EOG8WQ4CC	ENSCAFP00000039494	TNC	1	1	1	1	0
EOG85MRGP	ENSCAFP00000000042	TC	EOG85B4RG	ENSCAFP00000039615	TNC	1	1	1	0	1
EOG85MRGP	ENSCAFP00000000042	TC	EOG85B4RG	ENSCAFP00000039730	TNC	1	1	1	0	1
EOG85MRGP	ENSCAFP00000000042	TC	EOG8B2X7C	ENSCAFP00000040043	TC	1	1	1	0	1
EOG85MRGP	ENSCAFP00000000042	TC	EOG8617DW	ENSCAFP00000040155	TNC	1	1	1	1	0
EOG85MRGP	ENSCAFP00000000042	TC	EOG8KH656	ENSCAFP00000040194	TNC	1	1	1	1	0
EOG85MRGP	ENSCAFP00000000042	TC	EOG8B5SG6	ENSCAFP00000040328	TNC	1	1	1	1	0
EOG85MRGP	ENSCAFP00000000042	TC	EOG82VCSK	ENSCAFP00000040436	TNC	1	1	1	0	0
EOG85MRGP	ENSCAFP00000000042	TC	EOG8N8VFN	ENSCAFP00000040447	T	1	1	1	1	0
EOG85MRGP	ENSCAFP00000000042	TC	EOG82VCSK	ENSCAFP00000040512	TNC	1	1	1	0	0
EOG85MRGP	ENSCAFP00000000042	TC	EOG8C5GVT	ENSCAFP00000040544	TC	1	1	1	0	1
EOG85MRGP	ENSCAFP00000000042	TC	EOG8P8JVJ	ENSCAFP00000040547	T	1	1	1	1	0
EOG85MRGP	ENSCAFP00000000042	TC	EOG870XTH	ENSCAFP00000040584	T	1	1	1	1	0
EOG85MRGP	ENSCAFP00000000042	TC	EOG8BZRCD	ENSCAFP00000040586	TN	1	1	1	0	0
EOG85MRGP	ENSCAFP00000000042	TC	EOG870XTH	ENSCAFP00000040608	T	1	1	1	1	0
EOG85MRGP	ENSCAFP00000000042	TC	EOG803134	ENSCAFP00000040643	TNC	1	1	1	0	1
EOG85MRGP	ENSCAFP00000000042	TC	EOG84BFCT	ENSCAFP00000040923	TNC	1	1	1	0	1
EOG85MRGP	ENSCAFP00000000042	TC	EOG82VCSK	ENSCAFP00000041028	TNC	1	1	1	0	0
EOG85MRGP	ENSCAFP00000000042	TC	EOG8H49DK	ENSCAFP00000041030	TNC	1	1	1	1	0
EOG85MRGP	ENSCAFP00000000042	TC	EOG8N3406	ENSCAFP00000041081	T	1	1	1	0	0
EOG85MRGP	ENSCAFP00000000042	TC	EOG89KK1R	ENSCAFP00000041088	N	1	1	1	1	0
EOG85MRGP	ENSCAFP00000000042	TC	EOG8H1F5Z	ENSCAFP00000041328	TNC	1	1	1	1	0
EOG85MRGP	ENSCAFP00000000042	TC	EOG8WQ4CC	ENSCAFP00000041353	TNC	1	1	1	1	0
EOG85MRGP	ENSCAFP00000000042	TC	EOG82VCSK	ENSCAFP00000041510	TNC	1	1	1	0	0
EOG85MRGP	ENSCAFP00000000042	TC	EOG8B2X7C	ENSCAFP00000041592	T	1	1	1	0	1
EOG85MRGP	ENSCAFP00000000042	TC	EOG8WQ4CC	ENSCAFP00000041613	TNC	1	1	1	1	0
EOG85MRGP	ENSCAFP00000000042	TC	EOG8WQ4CC	ENSCAFP00000041667	TNC	1	1	1	1	0
EOG85MRGP	ENSCAFP00000000042	TC	EOG89KK1R	ENSCAFP00000041844	N	1	1	1	1	0
EOG85MRGP	ENSCAFP00000000042	TC	EOG85QMQ9	ENSCAFP00000041868	TNC	1	1	1	0	0
EOG85MRGP	ENSCAFP00000000042	TC	EOG8WQ4CC	ENSCAFP00000041920	TNC	1	1	1	1	0
EOG85MRGP	ENSCAFP00000000042	TC	EOG81CB6J	ENSCAFP00000041965	TNC	1	1	1	0	1
EOG85MRGP	ENSCAFP00000000042	TC	EOG8WQ4CC	ENSCAFP00000042114	TNC	1	1	1	1	0
EOG85MRGP	ENSCAFP00000000042	TC	EOG8H1F5Z	ENSCAFP00000042358	TNC	1	1	1	1	0
EOG85MRGP	ENSCAFP00000000042	TC	EOG89KK1R	ENSCAFP00000042484	TN	1	1	1	1	0
EOG85MRGP	ENSCAFP00000000042	TC	EOG803134	ENSCAFP00000042600	TNC	1	1	1	0	1
EOG85MRGP	ENSCAFP00000000042	TC	EOG8VT97J	ENSCAFP00000042660	TC	1	1	1	0	1
EOG85MRGP	ENSCAFP00000000042	TC	EOG89KK1R	ENSCAFP00000042746	TN	1	1	1	1	0
EOG85MRGP	ENSCAFP00000000042	TC	EOG8617FD	ENSCAFP00000042869	C	0	1	1	1	0
EOG85MRGP	ENSCAFP00000000042	TC	EOG841TNW	ENSCAFP00000042906	T	1	1	1	1	0
EOG85MRGP	ENSCAFP00000000042	TC	EOG8C5GVT	ENSCAFP00000042923	TC	1	1	1	0	1
EOG85MRGP	ENSCAFP00000000042	TC	EOG8617DW	ENSCAFP00000042949	TNC	1	1	1	1	0
EOG85MRGP	ENSCAFP00000000042	TC	EOG8H49DK	ENSCAFP00000042965	TNC	1	1	1	1	0
EOG85MRGP	ENSCAFP00000000042	TC	EOG8WQ4CC	ENSCAFP00000043104	TNC	1	1	1	1	0
EOG85MRGP	ENSCAFP00000000042	TC	EOG8FXVJF	ENSCAFP00000043112	TNC	1	1	1	1	0
EOG85MRGP	ENSCAFP00000000042	TC	EOG89KK1R	ENSCAFP00000043184	N	1	1	1	1	0
EOG85MRGP	ENSCAFP00000000042	TC	EOG803134	ENSCAFP00000043196	TNC	1	1	1	0	1
EOG81ZJKB	ENSCAFP00000000107	C	EOG8X3M8V	ENSCAFP00000000714	N	1	1	1	0	0
EOG81ZJKB	ENSCAFP00000000107	C	EOG8Q2HQ1	ENSCAFP00000002485	N	1	1	1	0	0
EOG81ZJKB	ENSCAFP00000000107	C	EOG86X2J9	ENSCAFP00000002914	N	1	1	1	0	0
EOG81ZJKB	ENSCAFP00000000107	C	EOG822DT7	ENSCAFP00000003097	N	1	1	1	0	0
EOG81ZJKB	ENSCAFP00000000107	C	EOG8RZ29B	ENSCAFP00000005370	NC	1	0	0	0	0
EOG81ZJKB	ENSCAFP00000000107	C	EOG8H1F4Q	ENSCAFP00000005934	NC	1	1	1	0	0
EOG81ZJKB	ENSCAFP00000000107	C	EOG86HKKS	ENSCAFP00000006021	N	1	1	1	0	0
EOG81ZJKB	ENSCAFP00000000107	C	EOG8S7NZT	ENSCAFP00000007566	C	1	0	1	0	0
EOG81ZJKB	ENSCAFP00000000107	C	EOG8W3WWG	ENSCAFP00000007922	N	1	1	1	0	0
EOG81ZJKB	ENSCAFP00000000107	C	EOG85F0XZ	ENSCAFP00000010018	N	1	1	1	0	0
EOG81ZJKB	ENSCAFP00000000107	C	EOG8T1MWH	ENSCAFP00000010452	N	1	1	1	0	0
EOG81ZJKB	ENSCAFP00000000107	C	EOG8GBBH8	ENSCAFP00000012345	NC	1	0	1	0	0
EOG81ZJKB	ENSCAFP00000000107	C	EOG8M68SK	ENSCAFP00000012903	NC	1	1	1	0	0
EOG81ZJKB	ENSCAFP00000000107	C	EOG8VX5F1	ENSCAFP00000013032	C	1	1	1	0	0
EOG81ZJKB	ENSCAFP00000000107	C	EOG8T1MWH	ENSCAFP00000015667	N	1	1	1	0	0
EOG81ZJKB	ENSCAFP00000000107	C	EOG88SM2H	ENSCAFP00000016006	N	1	1	1	0	0
EOG81ZJKB	ENSCAFP00000000107	C	EOG8VX5FQ	ENSCAFP00000016461	TC	1	1	1	0	0
EOG81ZJKB	ENSCAFP00000000107	C	EOG88WG9X	ENSCAFP00000017792	N	1	1	1	0	0
EOG81ZJKB	ENSCAFP00000000107	C	EOG8RFQ32	ENSCAFP00000020146	T	1	0	0	0	0
EOG81ZJKB	ENSCAFP00000000107	C	EOG85TGWP	ENSCAFP00000020505	N	1	1	1	0	0
EOG81ZJKB	ENSCAFP00000000107	C	EOG8HMNJR	ENSCAFP00000022374	N	1	1	1	0	0
EOG81ZJKB	ENSCAFP00000000107	C	EOG8GQTFD	ENSCAFP00000022385	C	1	0	1	0	0
EOG81ZJKB	ENSCAFP00000000107	C	EOG8B01ZM	ENSCAFP00000023435	N	1	0	1	0	0
EOG81ZJKB	ENSCAFP00000000107	C	EOG8RR9SS	ENSCAFP00000024262	TC	1	1	1	0	0
EOG81ZJKB	ENSCAFP00000000107	C	EOG89KK0F	ENSCAFP00000026084	N	1	1	1	0	0
EOG81ZJKB	ENSCAFP00000000107	C	EOG8NW2TT	ENSCAFP00000026321	N	1	1	1	0	0
EOG81ZJKB	ENSCAFP00000000107	C	EOG86X2J9	ENSCAFP00000026650	N	1	1	1	0	0
EOG81ZJKB	ENSCAFP00000000107	C	EOG88WG9V	ENSCAFP00000026655	C	1	0	1	1	0
EOG81ZJKB	ENSCAFP00000000107	C	EOG8M68SK	ENSCAFP00000027127	NC	1	1	1	0	0
EOG81ZJKB	ENSCAFP00000000107	C	EOG837VPC	ENSCAFP00000027467	N	1	1	1	0	0
EOG81ZJKB	ENSCAFP00000000107	C	EOG8HMNJX	ENSCAFP00000027739	C	1	0	1	0	0
EOG81ZJKB	ENSCAFP00000000107	C	EOG80W003	ENSCAFP00000029356	TC	1	0	0	0	0
EOG81ZJKB	ENSCAFP00000000107	C	EOG812QF0	ENSCAFP00000029535	NC	1	1	1	0	0
EOG81ZJKB	ENSCAFP00000000107	C	EOG8M3DJ0	ENSCAFP00000029941	C	1	0	1	0	0
EOG81ZJKB	ENSCAFP00000000107	C	EOG8RR9SS	ENSCAFP00000030135	TC	1	1	1	0	0
EOG81ZJKB	ENSCAFP00000000107	C	EOG8T1MWH	ENSCAFP00000032817	N	1	1	1	0	0
EOG81ZJKB	ENSCAFP00000000107	C	EOG80W003	ENSCAFP00000033576	TC	1	0	0	0	0
EOG81ZJKB	ENSCAFP00000000107	C	EOG8GQTFD	ENSCAFP00000035240	C	1	0	1	0	0
EOG81ZJKB	ENSCAFP00000000107	C	EOG81G6CQ	ENSCAFP00000037687	NC	1	0	1	0	0
EOG81ZJKB	ENSCAFP00000000107	C	EOG870XRW	ENSCAFP00000039467	N	1	1	1	0	0
EOG8TXG18	ENSCAFP00000000139	N	EOG8XKZGK	ENSCAFP00000000244	N	1	1	1	0	0
EOG8TXG18	ENSCAFP00000000139	N	EOG8TXG1T	ENSCAFP00000000624	N	1	1	1	0	0
EOG8TXG18	ENSCAFP00000000139	N	EOG8QZBWF	ENSCAFP00000001523	N	1	1	1	0	0
EOG8TXG18	ENSCAFP00000000139	N	EOG86X2J9	ENSCAFP00000002914	N	1	1	1	0	0
EOG8TXG18	ENSCAFP00000000139	N	EOG822DT7	ENSCAFP00000003097	N	0	1	0	0	0
EOG8TXG18	ENSCAFP00000000139	N	EOG8XD724	ENSCAFP00000004016	NC	1	1	1	0	0
EOG8TXG18	ENSCAFP00000000139	N	EOG818FZX	ENSCAFP00000004516	T	1	1	1	0	0
EOG8TXG18	ENSCAFP00000000139	N	EOG8Q887J	ENSCAFP00000005060	TC	1	1	1	1	0
EOG8TXG18	ENSCAFP00000000139	N	EOG8DV8VQ	ENSCAFP00000005164	N	1	1	1	0	1
EOG8TXG18	ENSCAFP00000000139	N	EOG8H1F4Q	ENSCAFP00000005934	NC	0	0	1	0	0
EOG8TXG18	ENSCAFP00000000139	N	EOG8TF3V1	ENSCAFP00000011322	NC	1	1	1	0	1
EOG8TXG18	ENSCAFP00000000139	N	EOG8M68SK	ENSCAFP00000012903	NC	1	1	1	0	0
EOG8TXG18	ENSCAFP00000000139	N	EOG8GMZ5T	ENSCAFP00000013074	NC	1	1	1	0	0
EOG8TXG18	ENSCAFP00000000139	N	EOG8VMJRH	ENSCAFP00000014389	N	1	1	1	0	0
EOG8TXG18	ENSCAFP00000000139	N	EOG8MD17W	ENSCAFP00000014423	N	1	1	1	0	0
EOG8TXG18	ENSCAFP00000000139	N	EOG8C2MK0	ENSCAFP00000016537	NC	1	1	1	0	1
EOG8TXG18	ENSCAFP00000000139	N	EOG8BK8C9	ENSCAFP00000020924	N	1	0	1	0	1
EOG8TXG18	ENSCAFP00000000139	N	EOG8GMZ5T	ENSCAFP00000021345	NC	1	1	1	0	0
EOG8TXG18	ENSCAFP00000000139	N	EOG8XH39G	ENSCAFP00000021714	TNC	1	0	0	0	1
EOG8TXG18	ENSCAFP00000000139	N	EOG88H0C0	ENSCAFP00000022438	N	1	1	1	0	0
EOG8TXG18	ENSCAFP00000000139	N	EOG87SWPF	ENSCAFP00000022653	N	1	1	1	0	0
EOG8TXG18	ENSCAFP00000000139	N	EOG87SWPF	ENSCAFP00000022915	NC	1	1	1	0	0
EOG8TXG18	ENSCAFP00000000139	N	EOG8RR9RS	ENSCAFP00000024079	N	1	0	1	1	1
EOG8TXG18	ENSCAFP00000000139	N	EOG837VQF	ENSCAFP00000024579	NC	1	0	0	0	0
EOG8TXG18	ENSCAFP00000000139	N	EOG8GMZ6D	ENSCAFP00000025190	N	1	1	1	0	0
EOG8TXG18	ENSCAFP00000000139	N	EOG86X2J9	ENSCAFP00000026650	N	1	1	1	0	0
EOG8TXG18	ENSCAFP00000000139	N	EOG8M68SK	ENSCAFP00000027127	NC	1	1	1	0	0
EOG8TXG18	ENSCAFP00000000139	N	EOG8HMNKH	ENSCAFP00000027832	N	1	1	1	0	0
EOG8TXG18	ENSCAFP00000000139	N	EOG89GPS0	ENSCAFP00000030020	NC	1	1	1	0	1
EOG8TXG18	ENSCAFP00000000139	N	EOG8PP1SG	ENSCAFP00000030106	TN	1	1	1	0	0
EOG8TXG18	ENSCAFP00000000139	N	EOG8GMZ6D	ENSCAFP00000030998	N	1	1	1	0	0
EOG8TXG18	ENSCAFP00000000139	N	EOG8N3406	ENSCAFP00000031429	T	0	0	0	0	1
EOG8TXG18	ENSCAFP00000000139	N	EOG8MD18K	ENSCAFP00000035390	N	1	1	1	0	0
EOG8TXG18	ENSCAFP00000000139	N	EOG83V35M	ENSCAFP00000040726	C	1	1	1	0	0
EOG8TXG18	ENSCAFP00000000139	N	EOG8N3406	ENSCAFP00000041081	T	0	0	0	0	1
EOG8XKZGK	ENSCAFP00000000244	N	EOG8X3M8V	ENSCAFP00000000714	N	1	1	1	0	0
EOG8XKZGK	ENSCAFP00000000244	N	EOG8VHPHP	ENSCAFP00000001176	N	1	1	1	0	0
EOG8XKZGK	ENSCAFP00000000244	N	EOG837VQG	ENSCAFP00000001223	N	1	1	1	0	0
EOG8XKZGK	ENSCAFP00000000244	N	EOG8P2TCV	ENSCAFP00000001250	N	1	1	1	0	1
EOG8XKZGK	ENSCAFP00000000244	N	EOG81VPD7	ENSCAFP00000001253	N	1	1	1	0	1
EOG8XKZGK	ENSCAFP00000000244	N	EOG8QZBWF	ENSCAFP00000001523	N	1	1	1	0	0
EOG8XKZGK	ENSCAFP00000000244	N	EOG8H49C6	ENSCAFP00000001585	N	1	1	1	0	0
EOG8XKZGK	ENSCAFP00000000244	N	EOG80CMST	ENSCAFP00000002357	N	1	1	1	0	0
EOG8XKZGK	ENSCAFP00000000244	N	EOG8Q2HQ1	ENSCAFP00000002485	N	1	1	1	0	0
EOG8XKZGK	ENSCAFP00000000244	N	EOG8XD724	ENSCAFP00000004016	NC	1	1	1	0	0
EOG8XKZGK	ENSCAFP00000000244	N	EOG841TN4	ENSCAFP00000004064	N	1	1	1	0	0
EOG8XKZGK	ENSCAFP00000000244	N	EOG8DV8VQ	ENSCAFP00000005164	N	1	1	1	0	0
EOG8XKZGK	ENSCAFP00000000244	N	EOG8H1F4Q	ENSCAFP00000005934	NC	1	1	1	0	0
EOG8XKZGK	ENSCAFP00000000244	N	EOG841TNV	ENSCAFP00000005941	N	1	1	1	0	0
EOG8XKZGK	ENSCAFP00000000244	N	EOG86HKKS	ENSCAFP00000006021	N	1	1	1	0	0
EOG8XKZGK	ENSCAFP00000000244	N	EOG84N21G	ENSCAFP00000006049	NC	1	0	1	0	0
EOG8XKZGK	ENSCAFP00000000244	N	EOG8H49DH	ENSCAFP00000006955	N	1	1	1	0	0
EOG8XKZGK	ENSCAFP00000000244	N	EOG8SFDGZ	ENSCAFP00000007917	N	1	1	1	0	0
EOG8XKZGK	ENSCAFP00000000244	N	EOG8W3WWG	ENSCAFP00000007922	N	1	1	1	0	0
EOG8XKZGK	ENSCAFP00000000244	N	EOG8T1MWH	ENSCAFP00000010452	N	1	1	1	0	0
EOG8XKZGK	ENSCAFP00000000244	N	EOG883HFG	ENSCAFP00000010478	N	1	1	1	0	0
EOG8XKZGK	ENSCAFP00000000244	N	EOG8GTPNT	ENSCAFP00000012284	N	1	1	1	0	0
EOG8XKZGK	ENSCAFP00000000244	N	EOG8M68SK	ENSCAFP00000012903	NC	1	1	1	0	0
EOG8XKZGK	ENSCAFP00000000244	N	EOG8GMZ5T	ENSCAFP00000013074	NC	1	1	1	0	0
EOG8XKZGK	ENSCAFP00000000244	N	EOG8MD17W	ENSCAFP00000014423	N	1	1	1	0	0
EOG8XKZGK	ENSCAFP00000000244	N	EOG8K6KF6	ENSCAFP00000015048	N	1	1	1	0	0
EOG8XKZGK	ENSCAFP00000000244	N	EOG8T1MWH	ENSCAFP00000015667	N	1	1	1	0	0
EOG8XKZGK	ENSCAFP00000000244	N	EOG88WG9X	ENSCAFP00000017792	N	1	1	1	0	0
EOG8XKZGK	ENSCAFP00000000244	N	EOG85TGWP	ENSCAFP00000020505	N	1	1	1	0	0
EOG8XKZGK	ENSCAFP00000000244	N	EOG8BK8C9	ENSCAFP00000020924	N	1	1	1	0	0
EOG8XKZGK	ENSCAFP00000000244	N	EOG8GMZ5T	ENSCAFP00000021345	NC	1	1	1	0	0
EOG8XKZGK	ENSCAFP00000000244	N	EOG88H0C0	ENSCAFP00000022438	N	1	0	0	0	0
EOG8XKZGK	ENSCAFP00000000244	N	EOG87SWPF	ENSCAFP00000022653	N	1	0	0	0	0
EOG8XKZGK	ENSCAFP00000000244	N	EOG80CMST	ENSCAFP00000022654	N	1	1	1	0	0
EOG8XKZGK	ENSCAFP00000000244	N	EOG87SWPF	ENSCAFP00000022915	NC	1	0	0	0	0
EOG8XKZGK	ENSCAFP00000000244	N	EOG8B01ZM	ENSCAFP00000023435	N	1	1	1	0	0
EOG8XKZGK	ENSCAFP00000000244	N	EOG8RR9RS	ENSCAFP00000024079	N	1	0	1	0	0
EOG8XKZGK	ENSCAFP00000000244	N	EOG8T1MWK	ENSCAFP00000024565	N	1	1	0	0	0
EOG8XKZGK	ENSCAFP00000000244	N	EOG8CC79X	ENSCAFP00000025086	NC	0	1	1	0	0
EOG8XKZGK	ENSCAFP00000000244	N	EOG8GMZ6D	ENSCAFP00000025190	N	1	1	1	0	0
EOG8XKZGK	ENSCAFP00000000244	N	EOG8F7RV6	ENSCAFP00000025668	N	1	1	1	0	0
EOG8XKZGK	ENSCAFP00000000244	N	EOG8M951C	ENSCAFP00000025741	N	1	1	1	0	1
EOG8XKZGK	ENSCAFP00000000244	N	EOG8936SZ	ENSCAFP00000025956	N	1	1	1	0	1
EOG8XKZGK	ENSCAFP00000000244	N	EOG8NW2TT	ENSCAFP00000026321	N	1	1	1	0	1
EOG8XKZGK	ENSCAFP00000000244	N	EOG8M68SK	ENSCAFP00000027127	NC	1	1	1	0	0
EOG8XKZGK	ENSCAFP00000000244	N	EOG837VPC	ENSCAFP00000027467	N	1	1	1	0	0
EOG8XKZGK	ENSCAFP00000000244	N	EOG8S4SR5	ENSCAFP00000027709	N	1	1	1	0	0
EOG8XKZGK	ENSCAFP00000000244	N	EOG8HMNKH	ENSCAFP00000027832	N	1	1	1	0	0
EOG8XKZGK	ENSCAFP00000000244	N	EOG8K3Q63	ENSCAFP00000027967	N	1	1	1	0	0
EOG8XKZGK	ENSCAFP00000000244	N	EOG89PF7K	ENSCAFP00000028253	N	1	1	1	0	1
EOG8XKZGK	ENSCAFP00000000244	N	EOG83FM58	ENSCAFP00000028407	NC	1	1	1	0	1
EOG8XKZGK	ENSCAFP00000000244	N	EOG812QF0	ENSCAFP00000029535	NC	1	1	1	0	0
EOG8XKZGK	ENSCAFP00000000244	N	EOG8GMZ6D	ENSCAFP00000030998	N	1	1	1	0	0
EOG8XKZGK	ENSCAFP00000000244	N	EOG8T1MWH	ENSCAFP00000032817	N	1	1	1	0	0
EOG8XKZGK	ENSCAFP00000000244	N	EOG85QMNW	ENSCAFP00000033637	N	1	1	1	0	0
EOG8XKZGK	ENSCAFP00000000244	N	EOG8MD18K	ENSCAFP00000035390	N	1	1	1	0	0
EOG8XKZGK	ENSCAFP00000000244	N	EOG86MFV4	ENSCAFP00000037233	N	1	1	1	0	0
EOG8XKZGK	ENSCAFP00000000244	N	EOG8HDX3C	ENSCAFP00000037936	N	1	1	1	0	0
EOG8XKZGK	ENSCAFP00000000244	N	EOG8643NZ	ENSCAFP00000037976	N	1	1	1	0	0
EOG8XKZGK	ENSCAFP00000000244	N	EOG880N6Z	ENSCAFP00000038507	N	1	1	1	0	0
EOG8XKZGK	ENSCAFP00000000244	N	EOG8GBBGK	ENSCAFP00000041465	N	1	1	1	0	0
EOG8XKZGK	ENSCAFP00000000244	N	EOG8P8JTH	ENSCAFP00000041961	T	1	1	1	0	0
EOG80CMSX	ENSCAFP00000000264	NC	EOG8CC7B7	ENSCAFP00000000446	NC	1	0	0	0	0
EOG80CMSX	ENSCAFP00000000264	NC	EOG8DV8X1	ENSCAFP00000006101	NC	1	1	1	1	0
EOG80CMSX	ENSCAFP00000000264	NC	EOG854D7D	ENSCAFP00000006843	TC	1	1	0	0	0
EOG80CMSX	ENSCAFP00000000264	NC	EOG8DV8X1	ENSCAFP00000007655	NC	1	1	1	1	0
EOG80CMSX	ENSCAFP00000000264	NC	EOG8CZFSC	ENSCAFP00000011409	NC	1	1	0	0	0
EOG80CMSX	ENSCAFP00000000264	NC	EOG87WRXN	ENSCAFP00000017266	TC	1	1	1	0	0
EOG80CMSX	ENSCAFP00000000264	NC	EOG8DBXQ9	ENSCAFP00000022858	NC	1	0	0	0	0
EOG80CMSX	ENSCAFP00000000264	NC	EOG85B4RP	ENSCAFP00000036127	NC	1	1	1	0	1
EOG80313P	ENSCAFP00000000270	TC	EOG8VT97J	ENSCAFP00000000379	TC	1	1	1	0	0
EOG80313P	ENSCAFP00000000270	TC	EOG82VCSK	ENSCAFP00000001059	TNC	1	1	1	0	0
EOG80313P	ENSCAFP00000000270	TC	EOG8NGKXT	ENSCAFP00000001346	TN	0	1	1	0	0
EOG80313P	ENSCAFP00000000270	TC	EOG8617FD	ENSCAFP00000001668	TN	1	1	1	1	0
EOG80313P	ENSCAFP00000000270	TC	EOG8N8VFR	ENSCAFP00000001886	TNC	1	1	1	0	0
EOG80313P	ENSCAFP00000000270	TC	EOG85QMQ9	ENSCAFP00000001888	TC	0	0	0	1	0
EOG80313P	ENSCAFP00000000270	TC	EOG8X0R2N	ENSCAFP00000001940	TNC	1	1	1	1	0
EOG80313P	ENSCAFP00000000270	TC	EOG8B5SG6	ENSCAFP00000002355	TNC	1	1	1	1	0
EOG80313P	ENSCAFP00000000270	TC	EOG8QRMF3	ENSCAFP00000002393	TNC	0	1	1	0	0
EOG80313P	ENSCAFP00000000270	TC	EOG8B8NPX	ENSCAFP00000002440	TNC	1	1	1	0	0
EOG80313P	ENSCAFP00000000270	TC	EOG812QGG	ENSCAFP00000002516	T	1	1	1	0	0
EOG80313P	ENSCAFP00000000270	TC	EOG866ZWV	ENSCAFP00000002594	TN	0	1	1	0	0
EOG80313P	ENSCAFP00000000270	TC	EOG8617DF	ENSCAFP00000003111	TN	0	1	1	0	0
EOG80313P	ENSCAFP00000000270	TC	EOG8P5PMJ	ENSCAFP00000003226	TC	1	1	1	0	0
EOG80313P	ENSCAFP00000000270	TC	EOG8NW2V1	ENSCAFP00000003572	NC	0	1	0	0	0
EOG80313P	ENSCAFP00000000270	TC	EOG8B5SG6	ENSCAFP00000003613	TNC	1	1	1	1	0
EOG80313P	ENSCAFP00000000270	TC	EOG8WT0MP	ENSCAFP00000003757	T	1	1	1	0	0
EOG80313P	ENSCAFP00000000270	TC	EOG8GXJXZ	ENSCAFP00000003864	TNC	1	1	1	0	1
EOG80313P	ENSCAFP00000000270	TC	EOG8Q2HRZ	ENSCAFP00000004112	TC	1	1	1	0	0
EOG80313P	ENSCAFP00000000270	TC	EOG8Q2HRZ	ENSCAFP00000004660	T	1	1	1	0	0
EOG80313P	ENSCAFP00000000270	TC	EOG8QVGNH	ENSCAFP00000004730	N	0	1	1	0	0
EOG80313P	ENSCAFP00000000270	TC	EOG80CMT2	ENSCAFP00000004844	TNC	1	1	1	0	1
EOG80313P	ENSCAFP00000000270	TC	EOG8QRMDQ	ENSCAFP00000005417	TNC	1	1	1	0	0
EOG80313P	ENSCAFP00000000270	TC	EOG8C8C3F	ENSCAFP00000005899	TNC	1	1	1	0	1
EOG80313P	ENSCAFP00000000270	TC	EOG8617FD	ENSCAFP00000006339	TN	1	1	1	1	0
EOG80313P	ENSCAFP00000000270	TC	EOG8KH656	ENSCAFP00000006393	TNC	1	1	1	0	0
EOG80313P	ENSCAFP00000000270	TC	EOG8P5PMJ	ENSCAFP00000006488	TC	1	1	1	0	0
EOG80313P	ENSCAFP00000000270	TC	EOG8NKG5J	ENSCAFP00000007082	T	1	1	1	1	0
EOG80313P	ENSCAFP00000000270	TC	EOG89S9HK	ENSCAFP00000008230	TNC	1	1	1	1	0
EOG80313P	ENSCAFP00000000270	TC	EOG8HB1WK	ENSCAFP00000008630	TNC	1	1	1	0	0
EOG80313P	ENSCAFP00000000270	TC	EOG8VT97J	ENSCAFP00000008906	TC	1	1	1	0	0
EOG80313P	ENSCAFP00000000270	TC	EOG8QZBWD	ENSCAFP00000009204	TN	0	1	1	0	0
EOG80313P	ENSCAFP00000000270	TC	EOG870XTH	ENSCAFP00000010156	T	1	1	1	1	0
EOG80313P	ENSCAFP00000000270	TC	EOG8NS6N9	ENSCAFP00000010376	TNC	0	1	1	0	0
EOG80313P	ENSCAFP00000000270	TC	EOG85HW6N	ENSCAFP00000010468	T	0	1	1	0	0
EOG80313P	ENSCAFP00000000270	TC	EOG8WQ4CC	ENSCAFP00000010642	TNC	1	1	1	1	0
EOG80313P	ENSCAFP00000000270	TC	EOG8Q2HRZ	ENSCAFP00000011529	T	1	1	1	0	0
EOG80313P	ENSCAFP00000000270	TC	EOG8WQ4CC	ENSCAFP00000011832	TNC	1	1	1	1	0
EOG80313P	ENSCAFP00000000270	TC	EOG8N8VFN	ENSCAFP00000011852	T	1	1	1	1	0
EOG80313P	ENSCAFP00000000270	TC	EOG8617FD	ENSCAFP00000012251	TN	1	1	1	1	0
EOG80313P	ENSCAFP00000000270	TC	EOG82RHJ8	ENSCAFP00000012811	TN	0	0	1	0	0
EOG80313P	ENSCAFP00000000270	TC	EOG803134	ENSCAFP00000013045	TNC	1	1	1	0	0
EOG80313P	ENSCAFP00000000270	TC	EOG8C8C3M	ENSCAFP00000015630	TNC	1	1	1	1	0
EOG80313P	ENSCAFP00000000270	TC	EOG88SM4D	ENSCAFP00000015963	TC	1	1	1	0	0
EOG80313P	ENSCAFP00000000270	TC	EOG8BCHZ3	ENSCAFP00000016894	T	0	1	1	0	0
EOG80313P	ENSCAFP00000000270	TC	EOG87M580	ENSCAFP00000018057	TNC	1	1	1	0	1
EOG80313P	ENSCAFP00000000270	TC	EOG8RNFKX	ENSCAFP00000018261	T	1	1	1	1	0
EOG80313P	ENSCAFP00000000270	TC	EOG8P5PJM	ENSCAFP00000018694	N	1	0	0	0	0
EOG80313P	ENSCAFP00000000270	TC	EOG80CMTC	ENSCAFP00000018709	TC	1	1	1	1	0
EOG80313P	ENSCAFP00000000270	TC	EOG89CTJ6	ENSCAFP00000018770	TNC	1	1	1	0	1
EOG80313P	ENSCAFP00000000270	TC	EOG8VX5GH	ENSCAFP00000019306	NC	0	1	1	0	0
EOG80313P	ENSCAFP00000000270	TC	EOG8VT97J	ENSCAFP00000020002	TC	1	1	1	0	0
EOG80313P	ENSCAFP00000000270	TC	EOG8JWZP2	ENSCAFP00000020765	TNC	1	1	1	0	0
EOG80313P	ENSCAFP00000000270	TC	EOG8DV8XJ	ENSCAFP00000021200	TN	0	1	1	0	0
EOG80313P	ENSCAFP00000000270	TC	EOG8B5SG6	ENSCAFP00000021533	TNC	1	1	1	1	0
EOG80313P	ENSCAFP00000000270	TC	EOG88SM4D	ENSCAFP00000021561	TC	1	1	1	0	0
EOG80313P	ENSCAFP00000000270	TC	EOG82VCSK	ENSCAFP00000021745	TNC	1	1	1	0	0
EOG80313P	ENSCAFP00000000270	TC	EOG890BMD	ENSCAFP00000022025	T	1	1	1	0	0
EOG80313P	ENSCAFP00000000270	TC	EOG81VPD2	ENSCAFP00000022289	TNC	1	1	1	1	0
EOG80313P	ENSCAFP00000000270	TC	EOG8QG0Q6	ENSCAFP00000022387	TN	0	1	1	0	0
EOG80313P	ENSCAFP00000000270	TC	EOG80S3QS	ENSCAFP00000023285	TNC	0	0	0	1	0
EOG80313P	ENSCAFP00000000270	TC	EOG84N239	ENSCAFP00000023405	T	1	1	1	0	0
EOG80313P	ENSCAFP00000000270	TC	EOG82VCSK	ENSCAFP00000024170	TNC	1	1	1	0	0
EOG80313P	ENSCAFP00000000270	TC	EOG81CB6J	ENSCAFP00000024349	TNC	1	1	1	0	1
EOG80313P	ENSCAFP00000000270	TC	EOG869V4Q	ENSCAFP00000024618	TNC	0	1	1	0	0
EOG80313P	ENSCAFP00000000270	TC	EOG8H49DK	ENSCAFP00000025264	TNC	1	1	1	1	0
EOG80313P	ENSCAFP00000000270	TC	EOG81G6DN	ENSCAFP00000025501	TNC	1	1	1	1	0
EOG80313P	ENSCAFP00000000270	TC	EOG841TNW	ENSCAFP00000025619	TC	1	1	1	1	0
EOG80313P	ENSCAFP00000000270	TC	EOG8Q2HRZ	ENSCAFP00000025721	T	1	1	1	0	0
EOG80313P	ENSCAFP00000000270	TC	EOG8617FD	ENSCAFP00000025774	TN	1	1	1	1	0
EOG80313P	ENSCAFP00000000270	TC	EOG8H1F5Z	ENSCAFP00000026100	TNC	1	1	1	0	0
EOG80313P	ENSCAFP00000000270	TC	EOG8C5GVT	ENSCAFP00000026144	TC	1	1	1	0	1
EOG80313P	ENSCAFP00000000270	TC	EOG8CG3K1	ENSCAFP00000026378	TN	0	1	1	0	0
EOG80313P	ENSCAFP00000000270	TC	EOG89KK1R	ENSCAFP00000027708	TN	1	1	1	1	0
EOG80313P	ENSCAFP00000000270	TC	EOG8PZNHZ	ENSCAFP00000028100	T	1	1	1	0	0
EOG80313P	ENSCAFP00000000270	TC	EOG82VCSK	ENSCAFP00000028105	TNC	1	1	1	0	0
EOG80313P	ENSCAFP00000000270	TC	EOG8Z39PD	ENSCAFP00000028268	TNC	1	1	1	0	0
EOG80313P	ENSCAFP00000000270	TC	EOG85B4RG	ENSCAFP00000029246	TNC	1	1	1	0	0
EOG80313P	ENSCAFP00000000270	TC	EOG84N232	ENSCAFP00000029381	TNC	1	1	1	0	0
EOG80313P	ENSCAFP00000000270	TC	EOG8KM2D4	ENSCAFP00000029847	TNC	1	1	1	0	0
EOG80313P	ENSCAFP00000000270	TC	EOG8S7P0P	ENSCAFP00000029881	TNC	1	1	1	0	0
EOG80313P	ENSCAFP00000000270	TC	EOG8C2MMZ	ENSCAFP00000029980	TNC	1	1	1	1	0
EOG80313P	ENSCAFP00000000270	TC	EOG8DFSZP	ENSCAFP00000030328	TNC	1	1	1	0	0
EOG80313P	ENSCAFP00000000270	TC	EOG8C5GVT	ENSCAFP00000030404	TC	1	1	1	0	1
EOG80313P	ENSCAFP00000000270	TC	EOG87M580	ENSCAFP00000030830	TNC	1	1	1	0	1
EOG80313P	ENSCAFP00000000270	TC	EOG8CG3K9	ENSCAFP00000031064	TNC	0	1	1	0	0
EOG80313P	ENSCAFP00000000270	TC	EOG870XTH	ENSCAFP00000031105	TC	1	1	1	1	0
EOG80313P	ENSCAFP00000000270	TC	EOG8N8VFN	ENSCAFP00000031266	T	1	1	1	1	0
EOG80313P	ENSCAFP00000000270	TC	EOG87M580	ENSCAFP00000031345	TNC	1	1	1	0	1
EOG80313P	ENSCAFP00000000270	TC	EOG8N3406	ENSCAFP00000031429	T	1	1	1	0	0
EOG80313P	ENSCAFP00000000270	TC	EOG8C5GVT	ENSCAFP00000031693	TC	1	1	1	0	1
EOG80313P	ENSCAFP00000000270	TC	EOG82VCSK	ENSCAFP00000031886	TNC	1	1	1	0	0
EOG80313P	ENSCAFP00000000270	TC	EOG8B5SG6	ENSCAFP00000031902	TNC	1	1	1	1	0
EOG80313P	ENSCAFP00000000270	TC	EOG8K6KFH	ENSCAFP00000031934	TNC	1	1	1	0	1
EOG80313P	ENSCAFP00000000270	TC	EOG8QG0Q6	ENSCAFP00000031951	TN	0	1	1	0	0
EOG80313P	ENSCAFP00000000270	TC	EOG8N8VFN	ENSCAFP00000032002	T	1	1	1	1	0
EOG80313P	ENSCAFP00000000270	TC	EOG8617FD	ENSCAFP00000032208	TN	1	1	1	1	0
EOG80313P	ENSCAFP00000000270	TC	EOG8KM2D4	ENSCAFP00000032459	TNC	1	1	1	0	0
EOG80313P	ENSCAFP00000000270	TC	EOG8Q2HRZ	ENSCAFP00000032831	T	1	1	1	0	0
EOG80313P	ENSCAFP00000000270	TC	EOG8Q2HRZ	ENSCAFP00000033081	T	1	1	1	0	0
EOG80313P	ENSCAFP00000000270	TC	EOG8KM2D4	ENSCAFP00000033209	TNC	1	1	1	0	0
EOG80313P	ENSCAFP00000000270	TC	EOG8B2X7C	ENSCAFP00000033307	T	1	1	1	1	0
EOG80313P	ENSCAFP00000000270	TC	EOG8P5PMJ	ENSCAFP00000033484	TC	1	1	1	0	0
EOG80313P	ENSCAFP00000000270	TC	EOG8Q2HRZ	ENSCAFP00000033571	T	1	1	1	0	0
EOG80313P	ENSCAFP00000000270	TC	EOG8KM2D4	ENSCAFP00000033774	TNC	1	1	1	0	0
EOG80313P	ENSCAFP00000000270	TC	EOG8PG9B6	ENSCAFP00000033877	TNC	1	1	1	0	0
EOG80313P	ENSCAFP00000000270	TC	EOG8JDMJB	ENSCAFP00000033886	TC	1	1	1	1	0
EOG80313P	ENSCAFP00000000270	TC	EOG8VT97J	ENSCAFP00000034011	TC	1	1	1	0	0
EOG80313P	ENSCAFP00000000270	TC	EOG8N8VFN	ENSCAFP00000034053	T	1	1	1	1	0
EOG80313P	ENSCAFP00000000270	TC	EOG8PG9B6	ENSCAFP00000034080	TNC	1	1	1	0	0
EOG80313P	ENSCAFP00000000270	TC	EOG8PZNHZ	ENSCAFP00000034112	T	1	1	1	0	0
EOG80313P	ENSCAFP00000000270	TC	EOG8KH656	ENSCAFP00000034125	TNC	1	1	1	0	0
EOG80313P	ENSCAFP00000000270	TC	EOG8KM2D4	ENSCAFP00000034599	TNC	1	1	1	0	0
EOG80313P	ENSCAFP00000000270	TC	EOG8617FD	ENSCAFP00000034694	TN	1	1	1	1	0
EOG80313P	ENSCAFP00000000270	TC	EOG812QGG	ENSCAFP00000034711	T	1	1	1	0	0
EOG80313P	ENSCAFP00000000270	TC	EOG8H1F5Z	ENSCAFP00000034850	TNC	1	1	1	0	0
EOG80313P	ENSCAFP00000000270	TC	EOG88SM4D	ENSCAFP00000034946	TC	1	1	1	0	0
EOG80313P	ENSCAFP00000000270	TC	EOG8617FD	ENSCAFP00000034973	TN	1	1	1	1	0
EOG80313P	ENSCAFP00000000270	TC	EOG84N232	ENSCAFP00000035187	TNC	1	1	1	0	0
EOG80313P	ENSCAFP00000000270	TC	EOG8QG0Q6	ENSCAFP00000035363	TN	0	1	1	0	0
EOG80313P	ENSCAFP00000000270	TC	EOG8KH656	ENSCAFP00000035407	TNC	1	1	1	0	0
EOG80313P	ENSCAFP00000000270	TC	EOG8VT97J	ENSCAFP00000035508	TC	1	1	1	0	0
EOG80313P	ENSCAFP00000000270	TC	EOG82VCSK	ENSCAFP00000035538	TNC	1	1	1	0	0
EOG80313P	ENSCAFP00000000270	TC	EOG8N8VFR	ENSCAFP00000035705	TNC	1	1	1	0	0
EOG80313P	ENSCAFP00000000270	TC	EOG8P5PMJ	ENSCAFP00000036019	TC	1	1	1	0	0
EOG80313P	ENSCAFP00000000270	TC	EOG8H1F5Z	ENSCAFP00000036022	TNC	1	1	1	0	0
EOG80313P	ENSCAFP00000000270	TC	EOG81G6DN	ENSCAFP00000036039	TNC	1	1	1	1	0
EOG80313P	ENSCAFP00000000270	TC	EOG8B5SG6	ENSCAFP00000036115	TNC	1	1	1	1	0
EOG80313P	ENSCAFP00000000270	TC	EOG8C5GVT	ENSCAFP00000036256	TC	1	1	1	0	1
EOG80313P	ENSCAFP00000000270	TC	EOG8P5PMJ	ENSCAFP00000036275	TC	1	1	1	0	0
EOG80313P	ENSCAFP00000000270	TC	EOG8N8VFN	ENSCAFP00000036302	T	1	1	1	1	0
EOG80313P	ENSCAFP00000000270	TC	EOG8P5PMJ	ENSCAFP00000036459	TC	1	1	1	0	0
EOG80313P	ENSCAFP00000000270	TC	EOG841TNW	ENSCAFP00000036474	T	1	1	1	1	0
EOG80313P	ENSCAFP00000000270	TC	EOG8C5GVT	ENSCAFP00000036490	TC	1	1	1	0	1
EOG80313P	ENSCAFP00000000270	TC	EOG82VCS6	ENSCAFP00000036557	TN	1	1	1	0	0
EOG80313P	ENSCAFP00000000270	TC	EOG803134	ENSCAFP00000036659	TNC	1	1	1	0	0
EOG80313P	ENSCAFP00000000270	TC	EOG8H1F5Z	ENSCAFP00000036684	TNC	1	1	1	0	0
EOG80313P	ENSCAFP00000000270	TC	EOG8NCQQ2	ENSCAFP00000036726	TC	1	1	1	1	0
EOG80313P	ENSCAFP00000000270	TC	EOG8P5PMJ	ENSCAFP00000036777	TC	1	1	1	0	0
EOG80313P	ENSCAFP00000000270	TC	EOG8H49DK	ENSCAFP00000036787	TNC	1	1	1	1	0
EOG80313P	ENSCAFP00000000270	TC	EOG8B5SG6	ENSCAFP00000036899	TNC	1	1	1	1	0
EOG80313P	ENSCAFP00000000270	TC	EOG8H1F66	ENSCAFP00000036933	T	1	1	1	0	1
EOG80313P	ENSCAFP00000000270	TC	EOG89KK1R	ENSCAFP00000036939	N	1	1	1	1	0
EOG80313P	ENSCAFP00000000270	TC	EOG82VCSK	ENSCAFP00000036948	TNC	1	1	1	0	0
EOG80313P	ENSCAFP00000000270	TC	EOG8B5SG6	ENSCAFP00000037014	TNC	1	1	1	1	0
EOG80313P	ENSCAFP00000000270	TC	EOG8H1F66	ENSCAFP00000037138	TC	1	1	1	0	1
EOG80313P	ENSCAFP00000000270	TC	EOG8BZRCD	ENSCAFP00000037182	TN	0	1	1	0	0
EOG80313P	ENSCAFP00000000270	TC	EOG870XTH	ENSCAFP00000037200	T	1	1	1	1	0
EOG80313P	ENSCAFP00000000270	TC	EOG81VPD2	ENSCAFP00000037218	TNC	1	1	1	1	0
EOG80313P	ENSCAFP00000000270	TC	EOG8H49DK	ENSCAFP00000037235	TNC	1	1	1	1	0
EOG80313P	ENSCAFP00000000270	TC	EOG8N8VFN	ENSCAFP00000037260	T	1	1	1	1	0
EOG80313P	ENSCAFP00000000270	TC	EOG8VT97J	ENSCAFP00000037301	TC	1	1	1	0	0
EOG80313P	ENSCAFP00000000270	TC	EOG8DFSZP	ENSCAFP00000037332	TNC	1	1	1	0	0
EOG80313P	ENSCAFP00000000270	TC	EOG8KM2D4	ENSCAFP00000037434	TNC	1	1	1	0	0
EOG80313P	ENSCAFP00000000270	TC	EOG8P5PMJ	ENSCAFP00000037669	TC	1	1	1	0	0
EOG80313P	ENSCAFP00000000270	TC	EOG85QMQ9	ENSCAFP00000037938	TC	0	0	0	1	0
EOG80313P	ENSCAFP00000000270	TC	EOG8KH656	ENSCAFP00000038065	TNC	1	1	1	0	0
EOG80313P	ENSCAFP00000000270	TC	EOG870XTH	ENSCAFP00000038103	T	1	1	1	1	0
EOG80313P	ENSCAFP00000000270	TC	EOG8B5SG6	ENSCAFP00000038121	TNC	1	1	1	1	0
EOG80313P	ENSCAFP00000000270	TC	EOG8G7G8W	ENSCAFP00000038283	T	1	1	1	0	0
EOG80313P	ENSCAFP00000000270	TC	EOG8P5PMJ	ENSCAFP00000038384	TC	1	1	1	0	0
EOG80313P	ENSCAFP00000000270	TC	EOG89KK1R	ENSCAFP00000038393	N	1	1	1	1	0
EOG80313P	ENSCAFP00000000270	TC	EOG8MKRSP	ENSCAFP00000038427	T	1	1	1	0	0
EOG80313P	ENSCAFP00000000270	TC	EOG870XTH	ENSCAFP00000038448	T	1	1	1	1	0
EOG80313P	ENSCAFP00000000270	TC	EOG8P5PMJ	ENSCAFP00000038524	TC	1	1	1	0	0
EOG80313P	ENSCAFP00000000270	TC	EOG8C5GVT	ENSCAFP00000038601	TC	1	1	1	0	1
EOG80313P	ENSCAFP00000000270	TC	EOG8C5GVT	ENSCAFP00000038626	TC	1	1	1	0	1
EOG80313P	ENSCAFP00000000270	TC	EOG8P5PMJ	ENSCAFP00000038640	TC	1	1	1	0	0
EOG80313P	ENSCAFP00000000270	TC	EOG80S3QS	ENSCAFP00000038794	TC	0	0	0	1	0
EOG80313P	ENSCAFP00000000270	TC	EOG870XTH	ENSCAFP00000038817	T	1	1	1	1	0
EOG80313P	ENSCAFP00000000270	TC	EOG89KK1R	ENSCAFP00000038842	TN	1	1	1	1	0
EOG80313P	ENSCAFP00000000270	TC	EOG8C8C3M	ENSCAFP00000038847	TNC	1	1	1	1	0
EOG80313P	ENSCAFP00000000270	TC	EOG8P5PMJ	ENSCAFP00000038851	TC	1	1	1	0	0
EOG80313P	ENSCAFP00000000270	TC	EOG8DV8XJ	ENSCAFP00000038923	TN	0	1	1	0	0
EOG80313P	ENSCAFP00000000270	TC	EOG8P5PMJ	ENSCAFP00000038952	TC	1	1	1	0	0
EOG80313P	ENSCAFP00000000270	TC	EOG84BFCT	ENSCAFP00000038975	TNC	1	1	1	0	0
EOG80313P	ENSCAFP00000000270	TC	EOG8QVGNG	ENSCAFP00000039037	TNC	1	1	1	0	0
EOG80313P	ENSCAFP00000000270	TC	EOG81G6DN	ENSCAFP00000039113	TNC	1	1	1	1	0
EOG80313P	ENSCAFP00000000270	TC	EOG82VCSK	ENSCAFP00000039224	TNC	1	1	1	0	0
EOG80313P	ENSCAFP00000000270	TC	EOG8N8VFR	ENSCAFP00000039246	TNC	1	1	1	0	0
EOG80313P	ENSCAFP00000000270	TC	EOG89KK1R	ENSCAFP00000039292	TN	1	1	1	1	0
EOG80313P	ENSCAFP00000000270	TC	EOG85QMQ9	ENSCAFP00000039329	TC	0	0	0	1	0
EOG80313P	ENSCAFP00000000270	TC	EOG8H1F5Z	ENSCAFP00000039338	TNC	1	1	1	0	0
EOG80313P	ENSCAFP00000000270	TC	EOG82VCSK	ENSCAFP00000039354	TNC	1	1	1	0	0
EOG80313P	ENSCAFP00000000270	TC	EOG8DFSZP	ENSCAFP00000039369	TNC	1	1	1	0	0
EOG80313P	ENSCAFP00000000270	TC	EOG8N8VFR	ENSCAFP00000039401	TNC	1	1	1	0	0
EOG80313P	ENSCAFP00000000270	TC	EOG8K6KFH	ENSCAFP00000039406	T	1	1	1	0	1
EOG80313P	ENSCAFP00000000270	TC	EOG8WQ4CC	ENSCAFP00000039494	TNC	1	1	1	1	0
EOG80313P	ENSCAFP00000000270	TC	EOG85B4RG	ENSCAFP00000039615	TNC	1	1	1	0	0
EOG80313P	ENSCAFP00000000270	TC	EOG8P5PMJ	ENSCAFP00000039628	TC	1	1	1	0	0
EOG80313P	ENSCAFP00000000270	TC	EOG85B4RG	ENSCAFP00000039730	TNC	1	1	1	0	0
EOG80313P	ENSCAFP00000000270	TC	EOG8T1MWF	ENSCAFP00000039955	N	1	0	0	0	0
EOG80313P	ENSCAFP00000000270	TC	EOG8P5PMJ	ENSCAFP00000040018	T	1	1	1	0	0
EOG80313P	ENSCAFP00000000270	TC	EOG8B2X7C	ENSCAFP00000040043	TC	1	1	1	1	0
EOG80313P	ENSCAFP00000000270	TC	EOG8P5PMJ	ENSCAFP00000040127	TC	1	1	1	0	0
EOG80313P	ENSCAFP00000000270	TC	EOG8KH656	ENSCAFP00000040194	TNC	1	1	1	0	0
EOG80313P	ENSCAFP00000000270	TC	EOG8DJP6N	ENSCAFP00000040304	TNC	1	1	1	1	0
EOG80313P	ENSCAFP00000000270	TC	EOG8B5SG6	ENSCAFP00000040328	TNC	1	1	1	1	0
EOG80313P	ENSCAFP00000000270	TC	EOG82VCSK	ENSCAFP00000040436	TNC	1	1	1	0	0
EOG80313P	ENSCAFP00000000270	TC	EOG8N8VFN	ENSCAFP00000040447	T	1	1	1	1	0
EOG80313P	ENSCAFP00000000270	TC	EOG8NCQQ2	ENSCAFP00000040511	TC	1	1	1	1	0
EOG80313P	ENSCAFP00000000270	TC	EOG82VCSK	ENSCAFP00000040512	TNC	1	1	1	0	0
EOG80313P	ENSCAFP00000000270	TC	EOG8C5GVT	ENSCAFP00000040544	TC	1	1	1	0	1
EOG80313P	ENSCAFP00000000270	TC	EOG8P8JVJ	ENSCAFP00000040547	T	1	1	1	1	0
EOG80313P	ENSCAFP00000000270	TC	EOG8PZNHZ	ENSCAFP00000040550	T	1	1	1	0	0
EOG80313P	ENSCAFP00000000270	TC	EOG870XTH	ENSCAFP00000040584	T	1	1	1	1	0
EOG80313P	ENSCAFP00000000270	TC	EOG8BZRCD	ENSCAFP00000040586	TN	0	1	1	0	0
EOG80313P	ENSCAFP00000000270	TC	EOG870XTH	ENSCAFP00000040608	T	1	1	1	1	0
EOG80313P	ENSCAFP00000000270	TC	EOG803134	ENSCAFP00000040643	TNC	1	1	1	0	0
EOG80313P	ENSCAFP00000000270	TC	EOG8DJP6N	ENSCAFP00000040718	TNC	1	1	1	1	0
EOG80313P	ENSCAFP00000000270	TC	EOG8P5PMJ	ENSCAFP00000040736	TC	1	1	1	0	0
EOG80313P	ENSCAFP00000000270	TC	EOG80S3QS	ENSCAFP00000040792	TC	0	0	0	1	0
EOG80313P	ENSCAFP00000000270	TC	EOG84BFCT	ENSCAFP00000040923	TNC	1	1	1	0	0
EOG80313P	ENSCAFP00000000270	TC	EOG82VCSK	ENSCAFP00000041028	TNC	1	1	1	0	0
EOG80313P	ENSCAFP00000000270	TC	EOG8H49DK	ENSCAFP00000041030	TNC	1	1	1	1	0
EOG80313P	ENSCAFP00000000270	TC	EOG8N3406	ENSCAFP00000041081	T	1	1	1	0	0
EOG80313P	ENSCAFP00000000270	TC	EOG89KK1R	ENSCAFP00000041088	N	1	1	1	1	0
EOG80313P	ENSCAFP00000000270	TC	EOG8P5PMJ	ENSCAFP00000041098	TC	1	1	1	0	0
EOG80313P	ENSCAFP00000000270	TC	EOG8P5PMJ	ENSCAFP00000041182	TC	1	1	1	0	0
EOG80313P	ENSCAFP00000000270	TC	EOG8H1F5Z	ENSCAFP00000041328	TNC	1	1	1	0	0
EOG80313P	ENSCAFP00000000270	TC	EOG8WQ4CC	ENSCAFP00000041353	TNC	1	1	1	1	0
EOG80313P	ENSCAFP00000000270	TC	EOG8X0R2N	ENSCAFP00000041408	TNC	1	1	1	1	0
EOG80313P	ENSCAFP00000000270	TC	EOG82VCSK	ENSCAFP00000041510	TNC	1	1	1	0	0
EOG80313P	ENSCAFP00000000270	TC	EOG8PZNHZ	ENSCAFP00000041559	T	1	1	1	0	0
EOG80313P	ENSCAFP00000000270	TC	EOG8B2X7C	ENSCAFP00000041592	T	1	1	1	1	0
EOG80313P	ENSCAFP00000000270	TC	EOG8WQ4CC	ENSCAFP00000041613	TNC	1	1	1	1	0
EOG80313P	ENSCAFP00000000270	TC	EOG8P5PMJ	ENSCAFP00000041626	TC	1	1	1	0	0
EOG80313P	ENSCAFP00000000270	TC	EOG8WQ4CC	ENSCAFP00000041667	TNC	1	1	1	1	0
EOG80313P	ENSCAFP00000000270	TC	EOG89KK1R	ENSCAFP00000041844	N	1	1	1	1	0
EOG80313P	ENSCAFP00000000270	TC	EOG85QMQ9	ENSCAFP00000041868	TNC	1	0	0	1	0
EOG80313P	ENSCAFP00000000270	TC	EOG8WQ4CC	ENSCAFP00000041920	TNC	1	1	1	1	0
EOG80313P	ENSCAFP00000000270	TC	EOG81CB6J	ENSCAFP00000041965	TNC	1	1	1	0	1
EOG80313P	ENSCAFP00000000270	TC	EOG8P5PMJ	ENSCAFP00000041969	TC	1	1	1	0	0
EOG80313P	ENSCAFP00000000270	TC	EOG8P5PMJ	ENSCAFP00000042027	TC	1	1	1	0	0
EOG80313P	ENSCAFP00000000270	TC	EOG8WQ4CC	ENSCAFP00000042114	TNC	1	1	1	1	0
EOG80313P	ENSCAFP00000000270	TC	EOG8H1F5Z	ENSCAFP00000042358	TNC	1	1	1	0	0
EOG80313P	ENSCAFP00000000270	TC	EOG89KK1R	ENSCAFP00000042484	TN	1	1	1	1	0
EOG80313P	ENSCAFP00000000270	TC	EOG80CMTC	ENSCAFP00000042485	TC	1	1	1	1	0
EOG80313P	ENSCAFP00000000270	TC	EOG8P5PMJ	ENSCAFP00000042560	TC	1	1	1	0	0
EOG80313P	ENSCAFP00000000270	TC	EOG803134	ENSCAFP00000042600	TNC	1	1	1	0	0
EOG80313P	ENSCAFP00000000270	TC	EOG8P5PMJ	ENSCAFP00000042624	TC	1	1	1	0	0
EOG80313P	ENSCAFP00000000270	TC	EOG8VT97J	ENSCAFP00000042660	TC	1	1	1	0	0
EOG80313P	ENSCAFP00000000270	TC	EOG89KK1R	ENSCAFP00000042746	TN	1	1	1	1	0
EOG80313P	ENSCAFP00000000270	TC	EOG8P5PMJ	ENSCAFP00000042831	TC	1	1	1	0	0
EOG80313P	ENSCAFP00000000270	TC	EOG8617FD	ENSCAFP00000042869	C	0	1	1	1	0
EOG80313P	ENSCAFP00000000270	TC	EOG841TNW	ENSCAFP00000042906	T	1	1	1	1	0
EOG80313P	ENSCAFP00000000270	TC	EOG8C5GVT	ENSCAFP00000042923	TC	1	1	1	0	1
EOG80313P	ENSCAFP00000000270	TC	EOG80S3QS	ENSCAFP00000042930	TC	0	0	0	1	0
EOG80313P	ENSCAFP00000000270	TC	EOG8H49DK	ENSCAFP00000042965	TNC	1	1	1	1	0
EOG80313P	ENSCAFP00000000270	TC	EOG8WQ4CC	ENSCAFP00000043104	TNC	1	1	1	1	0
EOG80313P	ENSCAFP00000000270	TC	EOG8FXVJF	ENSCAFP00000043112	TNC	1	1	1	1	0
EOG80313P	ENSCAFP00000000270	TC	EOG8P5PMJ	ENSCAFP00000043166	TC	1	1	1	0	0
EOG80313P	ENSCAFP00000000270	TC	EOG89KK1R	ENSCAFP00000043184	N	1	1	1	1	0
EOG80313P	ENSCAFP00000000270	TC	EOG803134	ENSCAFP00000043196	TNC	1	1	1	0	0
EOG8PZNGC	ENSCAFP00000000330	N	EOG8TXG1T	ENSCAFP00000000624	N	1	1	1	0	0
EOG8PZNGC	ENSCAFP00000000330	N	EOG8VHPHP	ENSCAFP00000001176	N	1	1	1	0	0
EOG8PZNGC	ENSCAFP00000000330	N	EOG837VQG	ENSCAFP00000001223	N	1	1	1	0	0
EOG8PZNGC	ENSCAFP00000000330	N	EOG8QZBWF	ENSCAFP00000001523	N	1	1	1	0	1
EOG8PZNGC	ENSCAFP00000000330	N	EOG8H49C6	ENSCAFP00000001585	N	1	1	1	0	1
EOG8PZNGC	ENSCAFP00000000330	N	EOG8H1F4Q	ENSCAFP00000005934	NC	1	1	1	0	0
EOG8PZNGC	ENSCAFP00000000330	N	EOG841TNV	ENSCAFP00000005941	N	1	1	1	0	0
EOG8PZNGC	ENSCAFP00000000330	N	EOG85F0XZ	ENSCAFP00000010018	N	1	1	1	0	0
EOG8PZNGC	ENSCAFP00000000330	N	EOG883HFG	ENSCAFP00000010478	N	1	1	1	0	0
EOG8PZNGC	ENSCAFP00000000330	N	EOG8HTD29	ENSCAFP00000011048	C	1	1	1	0	0
EOG8PZNGC	ENSCAFP00000000330	N	EOG8TMV9K	ENSCAFP00000011935	C	1	1	1	0	0
EOG8PZNGC	ENSCAFP00000000330	N	EOG8C2MK0	ENSCAFP00000016537	NC	1	1	1	0	0
EOG8PZNGC	ENSCAFP00000000330	N	EOG8CZFRP	ENSCAFP00000018893	N	1	1	1	0	1
EOG8PZNGC	ENSCAFP00000000330	N	EOG83R6W3	ENSCAFP00000021810	TC	1	0	1	0	0
EOG8PZNGC	ENSCAFP00000000330	N	EOG87SWPF	ENSCAFP00000022653	N	1	1	1	0	0
EOG8PZNGC	ENSCAFP00000000330	N	EOG8F7RV4	ENSCAFP00000022867	C	1	1	0	0	0
EOG8PZNGC	ENSCAFP00000000330	N	EOG87SWPF	ENSCAFP00000022915	NC	1	1	1	0	0
EOG8PZNGC	ENSCAFP00000000330	N	EOG837VQF	ENSCAFP00000024579	NC	1	0	0	0	0
EOG8PZNGC	ENSCAFP00000000330	N	EOG8CC79X	ENSCAFP00000025086	NC	1	0	1	0	0
EOG8PZNGC	ENSCAFP00000000330	N	EOG81G6DN	ENSCAFP00000025501	TNC	1	1	1	0	0
EOG8PZNGC	ENSCAFP00000000330	N	EOG8M951C	ENSCAFP00000025741	N	0	1	0	0	0
EOG8PZNGC	ENSCAFP00000000330	N	EOG83R6W3	ENSCAFP00000026045	TC	1	0	1	0	0
EOG8PZNGC	ENSCAFP00000000330	N	EOG89PF7K	ENSCAFP00000028253	N	1	1	1	0	0
EOG8PZNGC	ENSCAFP00000000330	N	EOG81G6DN	ENSCAFP00000036039	TNC	1	1	1	0	0
EOG8PZNGC	ENSCAFP00000000330	N	EOG8CNV2N	ENSCAFP00000037130	T	1	1	1	0	0
EOG8PZNGC	ENSCAFP00000000330	N	EOG8643NZ	ENSCAFP00000037976	N	1	1	1	1	0
EOG8PZNGC	ENSCAFP00000000330	N	EOG81G6DN	ENSCAFP00000039113	TNC	1	1	1	0	0
EOG8PZNGC	ENSCAFP00000000330	N	EOG870XRW	ENSCAFP00000039467	N	1	1	1	0	0
EOG8PZNGC	ENSCAFP00000000330	N	EOG86QB20	ENSCAFP00000042090	C	1	0	1	0	0
EOG8PZNGC	ENSCAFP00000000330	N	EOG8NKG4X	ENSCAFP00000042879	C	1	1	1	0	1
EOG8VX5F9	ENSCAFP00000000358	N	EOG8W9NDC	ENSCAFP00000000410	N	1	0	0	0	0
EOG8VX5F9	ENSCAFP00000000358	N	EOG815KPS	ENSCAFP00000000475	N	1	0	0	0	1
EOG8VX5F9	ENSCAFP00000000358	N	EOG8HTD1Q	ENSCAFP00000000479	N	1	0	0	0	0
EOG8VX5F9	ENSCAFP00000000358	N	EOG8R2747	ENSCAFP00000001024	N	1	0	0	0	1
EOG8VX5F9	ENSCAFP00000000358	N	EOG8DBXR3	ENSCAFP00000001703	N	1	0	0	0	1
EOG8VX5F9	ENSCAFP00000000358	N	EOG85TGXN	ENSCAFP00000002591	TN	1	0	0	0	0
EOG8VX5F9	ENSCAFP00000000358	N	EOG83248D	ENSCAFP00000003217	N	1	0	0	0	1
EOG8VX5F9	ENSCAFP00000000358	N	EOG88PQVC	ENSCAFP00000003376	N	1	0	0	0	1
EOG8VX5F9	ENSCAFP00000000358	N	EOG8QJVXW	ENSCAFP00000004111	N	1	0	0	0	1
EOG8VX5F9	ENSCAFP00000000358	N	EOG82VCR9	ENSCAFP00000004376	N	1	0	0	0	0
EOG8VX5F9	ENSCAFP00000000358	N	EOG8ZW8MG	ENSCAFP00000004418	TN	1	0	0	0	0
EOG8VX5F9	ENSCAFP00000000358	N	EOG8QVGNH	ENSCAFP00000004730	N	1	0	0	0	0
EOG8VX5F9	ENSCAFP00000000358	N	EOG8Z39QD	ENSCAFP00000005250	TN	1	0	0	0	0
EOG8VX5F9	ENSCAFP00000000358	N	EOG84N22K	ENSCAFP00000005334	N	1	0	0	0	0
EOG8VX5F9	ENSCAFP00000000358	N	EOG8PK5J4	ENSCAFP00000006176	N	1	0	0	0	0
EOG8VX5F9	ENSCAFP00000000358	N	EOG8FV09C	ENSCAFP00000006603	N	1	0	0	0	1
EOG8VX5F9	ENSCAFP00000000358	N	EOG8RJKBX	ENSCAFP00000006846	N	1	0	0	0	1
EOG8VX5F9	ENSCAFP00000000358	N	EOG8WM856	ENSCAFP00000007641	NC	1	0	0	0	1
EOG8VX5F9	ENSCAFP00000000358	N	EOG85HW6B	ENSCAFP00000007760	N	1	0	0	0	0
EOG8VX5F9	ENSCAFP00000000358	N	EOG8KM2DD	ENSCAFP00000007846	N	1	0	0	0	0
EOG8VX5F9	ENSCAFP00000000358	N	EOG847K3J	ENSCAFP00000008754	N	1	0	0	0	0
EOG8VX5F9	ENSCAFP00000000358	N	EOG8CC7BG	ENSCAFP00000008959	N	1	0	0	0	1
EOG8VX5F9	ENSCAFP00000000358	N	EOG890BK9	ENSCAFP00000009109	N	1	0	0	0	0
EOG8VX5F9	ENSCAFP00000000358	N	EOG8WQ4C2	ENSCAFP00000009585	N	1	0	0	0	0
EOG8VX5F9	ENSCAFP00000000358	N	EOG869V4X	ENSCAFP00000009620	N	1	0	0	0	1
EOG8VX5F9	ENSCAFP00000000358	N	EOG869V4X	ENSCAFP00000009627	N	1	0	0	0	1
EOG8VX5F9	ENSCAFP00000000358	N	EOG8FR428	ENSCAFP00000010434	N	1	0	0	0	1
EOG8VX5F9	ENSCAFP00000000358	N	EOG8TQQKT	ENSCAFP00000010437	N	1	0	0	0	0
EOG8VX5F9	ENSCAFP00000000358	N	EOG8K6KFC	ENSCAFP00000010824	TN	1	0	0	0	1
EOG8VX5F9	ENSCAFP00000000358	N	EOG8CG3JH	ENSCAFP00000011497	N	1	0	0	0	0
EOG8VX5F9	ENSCAFP00000000358	N	EOG82VCR2	ENSCAFP00000012583	TN	1	0	0	0	0
EOG8VX5F9	ENSCAFP00000000358	N	EOG805W98	ENSCAFP00000012820	N	1	0	0	0	0
EOG8VX5F9	ENSCAFP00000000358	N	EOG87Q1HF	ENSCAFP00000013198	N	1	0	0	0	1
EOG8VX5F9	ENSCAFP00000000358	N	EOG8R53D3	ENSCAFP00000013464	TN	1	0	0	0	0
EOG8VX5F9	ENSCAFP00000000358	N	EOG8R7ZK4	ENSCAFP00000013586	N	1	0	0	0	1
EOG8VX5F9	ENSCAFP00000000358	N	EOG8DJP5W	ENSCAFP00000013636	N	1	0	0	0	0
EOG8VX5F9	ENSCAFP00000000358	N	EOG8G1QRQ	ENSCAFP00000013643	N	1	0	0	0	0
EOG8VX5F9	ENSCAFP00000000358	N	EOG82Z80J	ENSCAFP00000013685	N	1	0	0	0	1
EOG8VX5F9	ENSCAFP00000000358	N	EOG8VMJRH	ENSCAFP00000014389	N	1	0	0	0	1
EOG8VX5F9	ENSCAFP00000000358	N	EOG8H75N0	ENSCAFP00000014991	N	1	0	0	0	0
EOG8VX5F9	ENSCAFP00000000358	N	EOG8JWZQK	ENSCAFP00000015307	N	1	0	0	0	0
EOG8VX5F9	ENSCAFP00000000358	N	EOG88PQVC	ENSCAFP00000016183	N	1	0	0	0	1
EOG8VX5F9	ENSCAFP00000000358	N	EOG883HD3	ENSCAFP00000017381	TN	1	0	0	0	0
EOG8VX5F9	ENSCAFP00000000358	N	EOG8RJK9V	ENSCAFP00000017760	TN	1	0	0	0	0
EOG8VX5F9	ENSCAFP00000000358	N	EOG87M57T	ENSCAFP00000018044	N	1	0	0	0	0
EOG8VX5F9	ENSCAFP00000000358	N	EOG8TQQKF	ENSCAFP00000018079	N	1	0	0	0	0
EOG8VX5F9	ENSCAFP00000000358	N	EOG8R7ZK4	ENSCAFP00000018209	NC	1	0	0	0	1
EOG8VX5F9	ENSCAFP00000000358	N	EOG879JH2	ENSCAFP00000020071	TN	1	0	0	0	1
EOG8VX5F9	ENSCAFP00000000358	N	EOG8H1F59	ENSCAFP00000020366	N	1	0	0	0	0
EOG8VX5F9	ENSCAFP00000000358	N	EOG8CG3JN	ENSCAFP00000020552	N	1	0	0	0	1
EOG8VX5F9	ENSCAFP00000000358	N	EOG8QZBWJ	ENSCAFP00000020893	TN	1	0	0	0	0
EOG8VX5F9	ENSCAFP00000000358	N	EOG8578GX	ENSCAFP00000022772	NC	1	0	0	0	0
EOG8VX5F9	ENSCAFP00000000358	N	EOG85F103	ENSCAFP00000022941	N	1	0	0	0	0
EOG8VX5F9	ENSCAFP00000000358	N	EOG8QNR6M	ENSCAFP00000023420	N	1	0	0	0	1
EOG8VX5F9	ENSCAFP00000000358	N	EOG805W9F	ENSCAFP00000023514	N	1	0	0	0	0
EOG8VX5F9	ENSCAFP00000000358	N	EOG8H1F5B	ENSCAFP00000025475	N	1	0	0	0	0
EOG8VX5F9	ENSCAFP00000000358	N	EOG8B8NPR	ENSCAFP00000025551	N	1	0	0	0	1
EOG8VX5F9	ENSCAFP00000000358	N	EOG8ZGSNS	ENSCAFP00000025872	N	1	0	0	0	1
EOG8VX5F9	ENSCAFP00000000358	N	EOG8TMVBH	ENSCAFP00000026284	TN	1	0	0	0	1
EOG8VX5F9	ENSCAFP00000000358	N	EOG86T6B0	ENSCAFP00000028444	N	1	0	0	0	1
EOG8VX5F9	ENSCAFP00000000358	N	EOG8G4M0X	ENSCAFP00000028446	N	1	0	0	0	0
EOG8VX5F9	ENSCAFP00000000358	N	EOG83FM78	ENSCAFP00000029286	N	1	0	0	0	1
EOG8VX5F9	ENSCAFP00000000358	N	EOG8PP1SG	ENSCAFP00000030106	TN	1	0	0	0	0
EOG8VX5F9	ENSCAFP00000000358	N	EOG841TMX	ENSCAFP00000030174	N	1	0	0	0	1
EOG8VX5F9	ENSCAFP00000000358	N	EOG84BFBJ	ENSCAFP00000030916	TN	1	0	0	0	0
EOG8VX5F9	ENSCAFP00000000358	N	EOG85TGXB	ENSCAFP00000032854	N	1	0	0	0	1
EOG8VX5F9	ENSCAFP00000000358	N	EOG870XSC	ENSCAFP00000032974	N	1	0	0	0	0
EOG8VX5F9	ENSCAFP00000000358	N	EOG8HTD1Q	ENSCAFP00000035824	N	1	0	0	0	0
EOG8VX5F9	ENSCAFP00000000358	N	EOG8B5SFM	ENSCAFP00000036103	N	1	0	0	0	1
EOG8VX5F9	ENSCAFP00000000358	N	EOG8Z926X	ENSCAFP00000036196	N	1	0	0	0	1
EOG8VX5F9	ENSCAFP00000000358	N	EOG8N8VF1	ENSCAFP00000036340	N	1	0	0	0	0
EOG8VX5F9	ENSCAFP00000000358	N	EOG869V56	ENSCAFP00000036677	N	1	0	0	0	0
EOG8VX5F9	ENSCAFP00000000358	N	EOG8MKRRS	ENSCAFP00000037189	N	1	0	0	0	1
EOG8VX5F9	ENSCAFP00000000358	N	EOG86MFV4	ENSCAFP00000037233	N	1	0	0	0	1
EOG8VX5F9	ENSCAFP00000000358	N	EOG818FZZ	ENSCAFP00000037704	TC	0	0	0	0	1
EOG8VX5F9	ENSCAFP00000000358	N	EOG880N64	ENSCAFP00000039055	TN	1	0	0	0	0
EOG8VX5F9	ENSCAFP00000000358	N	EOG8J14JN	ENSCAFP00000039552	TN	1	0	0	0	1
EOG8VX5F9	ENSCAFP00000000358	N	EOG8C5GTZ	ENSCAFP00000039878	TN	1	0	0	0	1
EOG8VX5F9	ENSCAFP00000000358	N	EOG8B2X6M	ENSCAFP00000039988	N	1	0	0	0	1
EOG8VX5F9	ENSCAFP00000000358	N	EOG870XT8	ENSCAFP00000040052	N	1	0	0	0	1
EOG8VX5F9	ENSCAFP00000000358	N	EOG8BS0W9	ENSCAFP00000040421	N	1	0	0	0	0
EOG8VX5F9	ENSCAFP00000000358	N	EOG8RJKB4	ENSCAFP00000040846	N	1	0	0	0	1
EOG8VX5F9	ENSCAFP00000000358	N	EOG8K3Q5P	ENSCAFP00000041132	TN	1	0	0	0	0
EOG8VX5F9	ENSCAFP00000000358	N	EOG8HHSBS	ENSCAFP00000041240	N	1	0	0	0	1
EOG8VX5F9	ENSCAFP00000000358	N	EOG832479	ENSCAFP00000041552	N	1	0	0	0	1
EOG8VX5F9	ENSCAFP00000000358	N	EOG8G4M0X	ENSCAFP00000041847	N	1	0	0	0	0
EOG8VX5F9	ENSCAFP00000000358	N	EOG8HHSBS	ENSCAFP00000041975	N	1	0	0	0	1
EOG8VX5F9	ENSCAFP00000000358	N	EOG818FZZ	ENSCAFP00000042834	TNC	1	0	0	0	1
EOG8VX5F9	ENSCAFP00000000358	N	EOG8T7CCB	ENSCAFP00000043083	N	1	0	0	0	0
EOG8VX5F9	ENSCAFP00000000358	N	EOG8K9FNW	ENSCAFP00000043168	N	1	0	0	0	0
EOG8VT97J	ENSCAFP00000000379	TC	EOG82VCSK	ENSCAFP00000001059	TNC	1	1	1	0	0
EOG8VT97J	ENSCAFP00000000379	TC	EOG8NGKXT	ENSCAFP00000001346	TN	1	1	1	0	0
EOG8VT97J	ENSCAFP00000000379	TC	EOG8T4H5T	ENSCAFP00000001357	TC	1	1	1	0	1
EOG8VT97J	ENSCAFP00000000379	TC	EOG8617FD	ENSCAFP00000001668	TN	1	1	1	0	0
EOG8VT97J	ENSCAFP00000000379	TC	EOG8N8VFR	ENSCAFP00000001886	TNC	1	1	1	0	0
EOG8VT97J	ENSCAFP00000000379	TC	EOG85QMQ9	ENSCAFP00000001888	TC	0	1	1	0	0
EOG8VT97J	ENSCAFP00000000379	TC	EOG8X0R2N	ENSCAFP00000001940	TNC	1	1	1	0	1
EOG8VT97J	ENSCAFP00000000379	TC	EOG8B5SG6	ENSCAFP00000002355	TNC	1	1	1	0	0
EOG8VT97J	ENSCAFP00000000379	TC	EOG8QRMF3	ENSCAFP00000002393	TNC	1	1	1	0	0
EOG8VT97J	ENSCAFP00000000379	TC	EOG8B8NPX	ENSCAFP00000002440	TNC	1	1	1	0	1
EOG8VT97J	ENSCAFP00000000379	TC	EOG812QGG	ENSCAFP00000002516	T	1	1	1	0	0
EOG8VT97J	ENSCAFP00000000379	TC	EOG866ZWV	ENSCAFP00000002594	TN	1	1	1	0	0
EOG8VT97J	ENSCAFP00000000379	TC	EOG8617DF	ENSCAFP00000003111	TN	1	1	1	0	0
EOG8VT97J	ENSCAFP00000000379	TC	EOG8P5PMJ	ENSCAFP00000003226	TC	1	1	1	0	1
EOG8VT97J	ENSCAFP00000000379	TC	EOG87DDS6	ENSCAFP00000003434	TC	1	1	1	0	1
EOG8VT97J	ENSCAFP00000000379	TC	EOG8B5SG6	ENSCAFP00000003613	TNC	1	1	1	0	0
EOG8VT97J	ENSCAFP00000000379	TC	EOG8WT0MP	ENSCAFP00000003757	T	1	1	1	0	1
EOG8VT97J	ENSCAFP00000000379	TC	EOG8GXJXZ	ENSCAFP00000003864	TNC	1	1	1	0	1
EOG8VT97J	ENSCAFP00000000379	TC	EOG8Q2HRZ	ENSCAFP00000004112	TC	1	1	1	0	1
EOG8VT97J	ENSCAFP00000000379	TC	EOG8Q2HRZ	ENSCAFP00000004660	T	1	1	1	0	1
EOG8VT97J	ENSCAFP00000000379	TC	EOG8QVGNH	ENSCAFP00000004730	N	0	1	1	0	0
EOG8VT97J	ENSCAFP00000000379	TC	EOG80CMT2	ENSCAFP00000004844	TNC	1	1	1	0	1
EOG8VT97J	ENSCAFP00000000379	TC	EOG8QRMDQ	ENSCAFP00000005417	TNC	1	1	1	0	1
EOG8VT97J	ENSCAFP00000000379	TC	EOG8C8C3F	ENSCAFP00000005899	TNC	1	1	1	0	1
EOG8VT97J	ENSCAFP00000000379	TC	EOG8617FD	ENSCAFP00000006339	TN	1	1	1	0	0
EOG8VT97J	ENSCAFP00000000379	TC	EOG8KH656	ENSCAFP00000006393	TNC	1	1	1	0	0
EOG8VT97J	ENSCAFP00000000379	TC	EOG8P5PMJ	ENSCAFP00000006488	TC	1	1	1	0	1
EOG8VT97J	ENSCAFP00000000379	TC	EOG8QG0Q7	ENSCAFP00000007071	TNC	1	1	1	0	1
EOG8VT97J	ENSCAFP00000000379	TC	EOG8NKG5J	ENSCAFP00000007082	T	1	1	1	0	0
EOG8VT97J	ENSCAFP00000000379	TC	EOG81CB60	ENSCAFP00000007594	TNC	1	1	1	0	0
EOG8VT97J	ENSCAFP00000000379	TC	EOG8J9R8S	ENSCAFP00000008052	TNC	1	1	1	0	1
EOG8VT97J	ENSCAFP00000000379	TC	EOG89S9HK	ENSCAFP00000008230	TNC	1	1	1	0	1
EOG8VT97J	ENSCAFP00000000379	TC	EOG8HB1WK	ENSCAFP00000008630	TNC	1	1	1	0	1
EOG8VT97J	ENSCAFP00000000379	TC	EOG8QZBWD	ENSCAFP00000009204	TN	0	1	1	0	0
EOG8VT97J	ENSCAFP00000000379	TC	EOG870XTH	ENSCAFP00000010156	T	1	1	1	0	0
EOG8VT97J	ENSCAFP00000000379	TC	EOG8NS6N9	ENSCAFP00000010376	TNC	1	1	1	0	0
EOG8VT97J	ENSCAFP00000000379	TC	EOG85HW6N	ENSCAFP00000010468	T	0	1	1	0	0
EOG8VT97J	ENSCAFP00000000379	TC	EOG8WQ4CC	ENSCAFP00000010642	TNC	1	1	1	0	0
EOG8VT97J	ENSCAFP00000000379	TC	EOG8Q2HRZ	ENSCAFP00000011529	T	1	1	1	0	1
EOG8VT97J	ENSCAFP00000000379	TC	EOG8WQ4CC	ENSCAFP00000011832	TNC	1	1	1	0	0
EOG8VT97J	ENSCAFP00000000379	TC	EOG8N8VFN	ENSCAFP00000011852	T	1	1	1	0	0
EOG8VT97J	ENSCAFP00000000379	TC	EOG8617FD	ENSCAFP00000012251	TN	1	1	1	0	0
EOG8VT97J	ENSCAFP00000000379	TC	EOG82RHJ8	ENSCAFP00000012811	TN	0	1	1	0	0
EOG8VT97J	ENSCAFP00000000379	TC	EOG803134	ENSCAFP00000013045	TNC	1	1	1	0	1
EOG8VT97J	ENSCAFP00000000379	TC	EOG8V46K8	ENSCAFP00000014004	TNC	1	1	1	0	1
EOG8VT97J	ENSCAFP00000000379	TC	EOG8JQ780	ENSCAFP00000014113	TC	1	1	1	0	1
EOG8VT97J	ENSCAFP00000000379	TC	EOG8C8C3M	ENSCAFP00000015630	TNC	1	1	1	0	1
EOG8VT97J	ENSCAFP00000000379	TC	EOG88SM4D	ENSCAFP00000015963	TC	1	1	1	0	1
EOG8VT97J	ENSCAFP00000000379	TC	EOG8BCHZ3	ENSCAFP00000016894	T	0	1	1	0	0
EOG8VT97J	ENSCAFP00000000379	TC	EOG87M580	ENSCAFP00000018057	TNC	1	1	1	0	1
EOG8VT97J	ENSCAFP00000000379	TC	EOG8RNFKX	ENSCAFP00000018261	T	1	1	1	0	0
EOG8VT97J	ENSCAFP00000000379	TC	EOG8CRQ97	ENSCAFP00000018680	N	1	1	1	0	0
EOG8VT97J	ENSCAFP00000000379	TC	EOG80CMTC	ENSCAFP00000018709	TC	1	1	1	0	1
EOG8VT97J	ENSCAFP00000000379	TC	EOG89CTJ6	ENSCAFP00000018770	TNC	1	1	1	0	0
EOG8VT97J	ENSCAFP00000000379	TC	EOG8JWZP2	ENSCAFP00000020765	TNC	0	1	0	0	0
EOG8VT97J	ENSCAFP00000000379	TC	EOG8DV8XJ	ENSCAFP00000021200	TN	1	1	1	0	0
EOG8VT97J	ENSCAFP00000000379	TC	EOG8B5SG6	ENSCAFP00000021533	TNC	1	1	1	0	0
EOG8VT97J	ENSCAFP00000000379	TC	EOG88SM4D	ENSCAFP00000021561	TC	1	1	1	0	1
EOG8VT97J	ENSCAFP00000000379	TC	EOG8XH39G	ENSCAFP00000021714	TNC	1	1	1	0	1
EOG8VT97J	ENSCAFP00000000379	TC	EOG82VCSK	ENSCAFP00000021745	TNC	1	1	1	0	0
EOG8VT97J	ENSCAFP00000000379	TC	EOG890BMD	ENSCAFP00000022025	T	1	1	1	0	0
EOG8VT97J	ENSCAFP00000000379	TC	EOG81VPD2	ENSCAFP00000022289	TNC	1	1	1	0	1
EOG8VT97J	ENSCAFP00000000379	TC	EOG8QG0Q6	ENSCAFP00000022387	TN	0	1	1	0	0
EOG8VT97J	ENSCAFP00000000379	TC	EOG84N239	ENSCAFP00000023405	T	1	1	1	0	0
EOG8VT97J	ENSCAFP00000000379	TC	EOG82VCSK	ENSCAFP00000024170	TNC	1	1	1	0	0
EOG8VT97J	ENSCAFP00000000379	TC	EOG81CB6J	ENSCAFP00000024349	TNC	1	1	1	0	1
EOG8VT97J	ENSCAFP00000000379	TC	EOG869V4Q	ENSCAFP00000024618	TNC	1	1	1	0	0
EOG8VT97J	ENSCAFP00000000379	TC	EOG8H49DK	ENSCAFP00000025264	TNC	1	1	1	0	0
EOG8VT97J	ENSCAFP00000000379	TC	EOG81G6DN	ENSCAFP00000025501	TNC	1	1	1	0	0
EOG8VT97J	ENSCAFP00000000379	TC	EOG841TNW	ENSCAFP00000025619	TC	1	1	1	0	0
EOG8VT97J	ENSCAFP00000000379	TC	EOG8Q2HRZ	ENSCAFP00000025721	T	1	1	1	0	1
EOG8VT97J	ENSCAFP00000000379	TC	EOG8617FD	ENSCAFP00000025774	TN	1	1	1	0	0
EOG8VT97J	ENSCAFP00000000379	TC	EOG8H1F5Z	ENSCAFP00000026100	TNC	1	1	1	0	0
EOG8VT97J	ENSCAFP00000000379	TC	EOG8C5GVT	ENSCAFP00000026144	TC	1	1	1	0	1
EOG8VT97J	ENSCAFP00000000379	TC	EOG8CG3K1	ENSCAFP00000026378	TN	0	1	1	0	0
EOG8VT97J	ENSCAFP00000000379	TC	EOG89KK1R	ENSCAFP00000027708	TN	1	1	1	0	0
EOG8VT97J	ENSCAFP00000000379	TC	EOG8PZNHZ	ENSCAFP00000028100	T	1	1	1	0	0
EOG8VT97J	ENSCAFP00000000379	TC	EOG82VCSK	ENSCAFP00000028105	TNC	1	1	1	0	0
EOG8VT97J	ENSCAFP00000000379	TC	EOG8Z39PD	ENSCAFP00000028268	TNC	0	1	1	0	0
EOG8VT97J	ENSCAFP00000000379	TC	EOG8617DW	ENSCAFP00000028798	TNC	1	1	1	0	0
EOG8VT97J	ENSCAFP00000000379	TC	EOG85B4RG	ENSCAFP00000029246	TNC	1	1	1	0	1
EOG8VT97J	ENSCAFP00000000379	TC	EOG84N232	ENSCAFP00000029381	TNC	1	1	1	0	1
EOG8VT97J	ENSCAFP00000000379	TC	EOG8KM2D4	ENSCAFP00000029847	TNC	1	1	1	0	1
EOG8VT97J	ENSCAFP00000000379	TC	EOG8S7P0P	ENSCAFP00000029881	TNC	1	1	1	0	0
EOG8VT97J	ENSCAFP00000000379	TC	EOG8C2MMZ	ENSCAFP00000029980	TNC	1	1	1	0	1
EOG8VT97J	ENSCAFP00000000379	TC	EOG8DFSZP	ENSCAFP00000030328	TNC	1	1	1	0	0
EOG8VT97J	ENSCAFP00000000379	TC	EOG8C5GVT	ENSCAFP00000030404	TC	1	1	1	0	1
EOG8VT97J	ENSCAFP00000000379	TC	EOG87M580	ENSCAFP00000030830	TNC	1	1	1	0	1
EOG8VT97J	ENSCAFP00000000379	TC	EOG8CG3K9	ENSCAFP00000031064	TNC	1	1	1	0	0
EOG8VT97J	ENSCAFP00000000379	TC	EOG870XTH	ENSCAFP00000031105	TC	1	1	1	0	0
EOG8VT97J	ENSCAFP00000000379	TC	EOG8617DW	ENSCAFP00000031258	TNC	1	1	1	0	0
EOG8VT97J	ENSCAFP00000000379	TC	EOG8N8VFN	ENSCAFP00000031266	T	1	1	1	0	0
EOG8VT97J	ENSCAFP00000000379	TC	EOG87M580	ENSCAFP00000031345	TNC	1	1	1	0	1
EOG8VT97J	ENSCAFP00000000379	TC	EOG8N3406	ENSCAFP00000031429	T	1	1	1	0	0
EOG8VT97J	ENSCAFP00000000379	TC	EOG8C5GVT	ENSCAFP00000031693	TC	1	1	1	0	1
EOG8VT97J	ENSCAFP00000000379	TC	EOG82VCSK	ENSCAFP00000031886	TNC	1	1	1	0	0
EOG8VT97J	ENSCAFP00000000379	TC	EOG8B5SG6	ENSCAFP00000031902	TNC	1	1	1	0	0
EOG8VT97J	ENSCAFP00000000379	TC	EOG8K6KFH	ENSCAFP00000031934	TNC	1	1	1	0	1
EOG8VT97J	ENSCAFP00000000379	TC	EOG8QG0Q6	ENSCAFP00000031951	TN	0	1	1	0	0
EOG8VT97J	ENSCAFP00000000379	TC	EOG8N8VFN	ENSCAFP00000032002	T	1	1	1	0	0
EOG8VT97J	ENSCAFP00000000379	TC	EOG8617FD	ENSCAFP00000032208	TN	1	1	1	0	0
EOG8VT97J	ENSCAFP00000000379	TC	EOG8KM2D4	ENSCAFP00000032459	TNC	1	1	1	0	1
EOG8VT97J	ENSCAFP00000000379	TC	EOG8Q2HRZ	ENSCAFP00000032831	T	1	1	1	0	1
EOG8VT97J	ENSCAFP00000000379	TC	EOG8Q2HRZ	ENSCAFP00000033081	T	1	1	1	0	1
EOG8VT97J	ENSCAFP00000000379	TC	EOG8KM2D4	ENSCAFP00000033209	TNC	1	1	1	0	1
EOG8VT97J	ENSCAFP00000000379	TC	EOG8B2X7C	ENSCAFP00000033307	T	1	1	1	0	0
EOG8VT97J	ENSCAFP00000000379	TC	EOG8P5PMJ	ENSCAFP00000033484	TC	1	1	1	0	1
EOG8VT97J	ENSCAFP00000000379	TC	EOG8Q2HRZ	ENSCAFP00000033571	T	1	1	1	0	1
EOG8VT97J	ENSCAFP00000000379	TC	EOG8KM2D4	ENSCAFP00000033774	TNC	1	1	1	0	1
EOG8VT97J	ENSCAFP00000000379	TC	EOG8PG9B6	ENSCAFP00000033877	TNC	1	1	1	0	1
EOG8VT97J	ENSCAFP00000000379	TC	EOG8JDMJB	ENSCAFP00000033886	TC	1	1	1	0	1
EOG8VT97J	ENSCAFP00000000379	TC	EOG8N8VFN	ENSCAFP00000034053	T	1	1	1	0	0
EOG8VT97J	ENSCAFP00000000379	TC	EOG8PG9B6	ENSCAFP00000034080	TNC	1	1	1	0	1
EOG8VT97J	ENSCAFP00000000379	TC	EOG8PZNHZ	ENSCAFP00000034112	T	1	1	1	0	0
EOG8VT97J	ENSCAFP00000000379	TC	EOG8KH656	ENSCAFP00000034125	TNC	1	1	1	0	0
EOG8VT97J	ENSCAFP00000000379	TC	EOG8KM2D4	ENSCAFP00000034599	TNC	1	1	1	0	1
EOG8VT97J	ENSCAFP00000000379	TC	EOG8617FD	ENSCAFP00000034694	TN	1	1	1	0	0
EOG8VT97J	ENSCAFP00000000379	TC	EOG812QGG	ENSCAFP00000034711	T	1	1	1	0	0
EOG8VT97J	ENSCAFP00000000379	TC	EOG8H1F5Z	ENSCAFP00000034850	TNC	1	1	1	0	0
EOG8VT97J	ENSCAFP00000000379	TC	EOG8617DW	ENSCAFP00000034910	TNC	1	1	1	0	0
EOG8VT97J	ENSCAFP00000000379	TC	EOG88SM4D	ENSCAFP00000034946	TC	1	1	1	0	1
EOG8VT97J	ENSCAFP00000000379	TC	EOG8617FD	ENSCAFP00000034973	TN	1	1	1	0	0
EOG8VT97J	ENSCAFP00000000379	TC	EOG84N232	ENSCAFP00000035187	TNC	1	1	1	0	1
EOG8VT97J	ENSCAFP00000000379	TC	EOG8QG0Q6	ENSCAFP00000035363	TN	0	1	1	0	0
EOG8VT97J	ENSCAFP00000000379	TC	EOG8KH656	ENSCAFP00000035407	TNC	1	1	1	0	0
EOG8VT97J	ENSCAFP00000000379	TC	EOG82VCSK	ENSCAFP00000035538	TNC	1	1	1	0	0
EOG8VT97J	ENSCAFP00000000379	TC	EOG8N8VFR	ENSCAFP00000035705	TNC	1	1	1	0	0
EOG8VT97J	ENSCAFP00000000379	TC	EOG8P5PMJ	ENSCAFP00000036019	TC	1	1	1	0	1
EOG8VT97J	ENSCAFP00000000379	TC	EOG8H1F5Z	ENSCAFP00000036022	TNC	1	1	1	0	0
EOG8VT97J	ENSCAFP00000000379	TC	EOG81G6DN	ENSCAFP00000036039	TNC	1	1	1	0	0
EOG8VT97J	ENSCAFP00000000379	TC	EOG8B5SG6	ENSCAFP00000036115	TNC	1	1	1	0	0
EOG8VT97J	ENSCAFP00000000379	TC	EOG8C5GVT	ENSCAFP00000036256	TC	1	1	1	0	1
EOG8VT97J	ENSCAFP00000000379	TC	EOG8P5PMJ	ENSCAFP00000036275	TC	1	1	1	0	1
EOG8VT97J	ENSCAFP00000000379	TC	EOG8N8VFN	ENSCAFP00000036302	T	1	1	1	0	0
EOG8VT97J	ENSCAFP00000000379	TC	EOG8P5PMJ	ENSCAFP00000036459	TC	1	1	1	0	1
EOG8VT97J	ENSCAFP00000000379	TC	EOG841TNW	ENSCAFP00000036474	T	1	1	1	0	0
EOG8VT97J	ENSCAFP00000000379	TC	EOG8C5GVT	ENSCAFP00000036490	TC	1	1	1	0	1
EOG8VT97J	ENSCAFP00000000379	TC	EOG82VCS6	ENSCAFP00000036557	TN	1	1	1	0	0
EOG8VT97J	ENSCAFP00000000379	TC	EOG803134	ENSCAFP00000036659	TNC	1	1	1	0	1
EOG8VT97J	ENSCAFP00000000379	TC	EOG8H1F5Z	ENSCAFP00000036684	TNC	1	1	1	0	0
EOG8VT97J	ENSCAFP00000000379	TC	EOG8NCQQ2	ENSCAFP00000036726	TC	1	1	1	0	1
EOG8VT97J	ENSCAFP00000000379	TC	EOG8P5PMJ	ENSCAFP00000036777	TC	1	1	1	0	1
EOG8VT97J	ENSCAFP00000000379	TC	EOG8H49DK	ENSCAFP00000036787	TNC	1	1	1	0	0
EOG8VT97J	ENSCAFP00000000379	TC	EOG8B5SG6	ENSCAFP00000036899	TNC	1	1	1	0	0
EOG8VT97J	ENSCAFP00000000379	TC	EOG8H1F66	ENSCAFP00000036933	T	1	1	1	0	1
EOG8VT97J	ENSCAFP00000000379	TC	EOG89KK1R	ENSCAFP00000036939	N	1	1	1	0	0
EOG8VT97J	ENSCAFP00000000379	TC	EOG82VCSK	ENSCAFP00000036948	TNC	1	1	1	0	0
EOG8VT97J	ENSCAFP00000000379	TC	EOG8B5SG6	ENSCAFP00000037014	TNC	1	1	1	0	0
EOG8VT97J	ENSCAFP00000000379	TC	EOG8H1F66	ENSCAFP00000037138	TC	1	1	1	0	1
EOG8VT97J	ENSCAFP00000000379	TC	EOG8BZRCD	ENSCAFP00000037182	TN	1	1	1	0	0
EOG8VT97J	ENSCAFP00000000379	TC	EOG870XTH	ENSCAFP00000037200	T	1	1	1	0	0
EOG8VT97J	ENSCAFP00000000379	TC	EOG81VPD2	ENSCAFP00000037218	TNC	1	1	1	0	1
EOG8VT97J	ENSCAFP00000000379	TC	EOG8H49DK	ENSCAFP00000037235	TNC	1	1	1	0	0
EOG8VT97J	ENSCAFP00000000379	TC	EOG8N8VFN	ENSCAFP00000037260	T	1	1	1	0	0
EOG8VT97J	ENSCAFP00000000379	TC	EOG8DFSZP	ENSCAFP00000037332	TNC	1	1	1	0	0
EOG8VT97J	ENSCAFP00000000379	TC	EOG8KM2D4	ENSCAFP00000037434	TNC	1	1	1	0	1
EOG8VT97J	ENSCAFP00000000379	TC	EOG8P5PMJ	ENSCAFP00000037669	TC	1	1	1	0	1
EOG8VT97J	ENSCAFP00000000379	TC	EOG85QMQ9	ENSCAFP00000037938	TC	0	1	1	0	0
EOG8VT97J	ENSCAFP00000000379	TC	EOG8KH656	ENSCAFP00000038065	TNC	1	1	1	0	0
EOG8VT97J	ENSCAFP00000000379	TC	EOG870XTH	ENSCAFP00000038103	T	1	1	1	0	0
EOG8VT97J	ENSCAFP00000000379	TC	EOG8B5SG6	ENSCAFP00000038121	TNC	1	1	1	0	0
EOG8VT97J	ENSCAFP00000000379	TC	EOG8G7G8W	ENSCAFP00000038283	T	1	1	1	0	1
EOG8VT97J	ENSCAFP00000000379	TC	EOG8P5PMJ	ENSCAFP00000038384	TC	1	1	1	0	1
EOG8VT97J	ENSCAFP00000000379	TC	EOG89KK1R	ENSCAFP00000038393	N	1	1	1	0	0
EOG8VT97J	ENSCAFP00000000379	TC	EOG870XTH	ENSCAFP00000038448	T	1	1	1	0	0
EOG8VT97J	ENSCAFP00000000379	TC	EOG8P5PMJ	ENSCAFP00000038524	TC	1	1	1	0	1
EOG8VT97J	ENSCAFP00000000379	TC	EOG8C5GVT	ENSCAFP00000038601	TC	1	1	1	0	1
EOG8VT97J	ENSCAFP00000000379	TC	EOG8C5GVT	ENSCAFP00000038626	TC	1	1	1	0	1
EOG8VT97J	ENSCAFP00000000379	TC	EOG8P5PMJ	ENSCAFP00000038640	TC	1	1	1	0	1
EOG8VT97J	ENSCAFP00000000379	TC	EOG870XTH	ENSCAFP00000038817	T	1	1	1	0	0
EOG8VT97J	ENSCAFP00000000379	TC	EOG89KK1R	ENSCAFP00000038842	TN	1	1	1	0	0
EOG8VT97J	ENSCAFP00000000379	TC	EOG8C8C3M	ENSCAFP00000038847	TNC	1	1	1	0	1
EOG8VT97J	ENSCAFP00000000379	TC	EOG8P5PMJ	ENSCAFP00000038851	TC	1	1	1	0	1
EOG8VT97J	ENSCAFP00000000379	TC	EOG8DV8XJ	ENSCAFP00000038923	TN	1	1	1	0	0
EOG8VT97J	ENSCAFP00000000379	TC	EOG8P5PMJ	ENSCAFP00000038952	TC	1	1	1	0	1
EOG8VT97J	ENSCAFP00000000379	TC	EOG84BFCT	ENSCAFP00000038975	TNC	1	1	1	0	1
EOG8VT97J	ENSCAFP00000000379	TC	EOG8617DW	ENSCAFP00000039005	TNC	1	1	1	0	0
EOG8VT97J	ENSCAFP00000000379	TC	EOG8QVGNG	ENSCAFP00000039037	TNC	1	1	1	0	0
EOG8VT97J	ENSCAFP00000000379	TC	EOG81G6DN	ENSCAFP00000039113	TNC	1	1	1	0	0
EOG8VT97J	ENSCAFP00000000379	TC	EOG82VCSK	ENSCAFP00000039224	TNC	1	1	1	0	0
EOG8VT97J	ENSCAFP00000000379	TC	EOG8N8VFR	ENSCAFP00000039246	TNC	1	1	1	0	0
EOG8VT97J	ENSCAFP00000000379	TC	EOG89KK1R	ENSCAFP00000039292	TN	1	1	1	0	0
EOG8VT97J	ENSCAFP00000000379	TC	EOG85QMQ9	ENSCAFP00000039329	TC	0	1	1	0	0
EOG8VT97J	ENSCAFP00000000379	TC	EOG8H1F5Z	ENSCAFP00000039338	TNC	1	1	1	0	0
EOG8VT97J	ENSCAFP00000000379	TC	EOG82VCSK	ENSCAFP00000039354	TNC	1	1	1	0	0
EOG8VT97J	ENSCAFP00000000379	TC	EOG8DFSZP	ENSCAFP00000039369	TNC	1	1	1	0	0
EOG8VT97J	ENSCAFP00000000379	TC	EOG8N8VFR	ENSCAFP00000039401	TNC	1	1	1	0	0
EOG8VT97J	ENSCAFP00000000379	TC	EOG8K6KFH	ENSCAFP00000039406	T	1	1	1	0	1
EOG8VT97J	ENSCAFP00000000379	TC	EOG8WQ4CC	ENSCAFP00000039494	TNC	1	1	1	0	0
EOG8VT97J	ENSCAFP00000000379	TC	EOG85B4RG	ENSCAFP00000039615	TNC	1	1	1	0	1
EOG8VT97J	ENSCAFP00000000379	TC	EOG8P5PMJ	ENSCAFP00000039628	TC	1	1	1	0	1
EOG8VT97J	ENSCAFP00000000379	TC	EOG85B4RG	ENSCAFP00000039730	TNC	1	1	1	0	1
EOG8VT97J	ENSCAFP00000000379	TC	EOG8P5PMJ	ENSCAFP00000040018	T	1	1	1	0	1
EOG8VT97J	ENSCAFP00000000379	TC	EOG8B2X7C	ENSCAFP00000040043	TC	1	1	1	0	0
EOG8VT97J	ENSCAFP00000000379	TC	EOG8P5PMJ	ENSCAFP00000040127	TC	1	1	1	0	1
EOG8VT97J	ENSCAFP00000000379	TC	EOG8617DW	ENSCAFP00000040155	TNC	1	1	1	0	0
EOG8VT97J	ENSCAFP00000000379	TC	EOG8KH656	ENSCAFP00000040194	TNC	1	1	1	0	0
EOG8VT97J	ENSCAFP00000000379	TC	EOG8DJP6N	ENSCAFP00000040304	TNC	1	1	1	0	1
EOG8VT97J	ENSCAFP00000000379	TC	EOG8B5SG6	ENSCAFP00000040328	TNC	1	1	1	0	0
EOG8VT97J	ENSCAFP00000000379	TC	EOG82VCSK	ENSCAFP00000040436	TNC	1	1	1	0	0
EOG8VT97J	ENSCAFP00000000379	TC	EOG8N8VFN	ENSCAFP00000040447	T	1	1	1	0	0
EOG8VT97J	ENSCAFP00000000379	TC	EOG8NCQQ2	ENSCAFP00000040511	TC	1	1	1	0	1
EOG8VT97J	ENSCAFP00000000379	TC	EOG82VCSK	ENSCAFP00000040512	TNC	1	1	1	0	0
EOG8VT97J	ENSCAFP00000000379	TC	EOG8C5GVT	ENSCAFP00000040544	TC	1	1	1	0	1
EOG8VT97J	ENSCAFP00000000379	TC	EOG8P8JVJ	ENSCAFP00000040547	T	1	1	1	0	0
EOG8VT97J	ENSCAFP00000000379	TC	EOG8PZNHZ	ENSCAFP00000040550	T	1	1	1	0	0
EOG8VT97J	ENSCAFP00000000379	TC	EOG870XTH	ENSCAFP00000040584	T	1	1	1	0	0
EOG8VT97J	ENSCAFP00000000379	TC	EOG8BZRCD	ENSCAFP00000040586	TN	1	1	1	0	0
EOG8VT97J	ENSCAFP00000000379	TC	EOG870XTH	ENSCAFP00000040608	T	1	1	1	0	0
EOG8VT97J	ENSCAFP00000000379	TC	EOG803134	ENSCAFP00000040643	TNC	1	1	1	0	1
EOG8VT97J	ENSCAFP00000000379	TC	EOG8DJP6N	ENSCAFP00000040718	TNC	1	1	1	0	1
EOG8VT97J	ENSCAFP00000000379	TC	EOG8P5PMJ	ENSCAFP00000040736	TC	1	1	1	0	1
EOG8VT97J	ENSCAFP00000000379	TC	EOG84BFCT	ENSCAFP00000040923	TNC	1	1	1	0	1
EOG8VT97J	ENSCAFP00000000379	TC	EOG82VCSK	ENSCAFP00000041028	TNC	1	1	1	0	0
EOG8VT97J	ENSCAFP00000000379	TC	EOG8H49DK	ENSCAFP00000041030	TNC	1	1	1	0	0
EOG8VT97J	ENSCAFP00000000379	TC	EOG8N3406	ENSCAFP00000041081	T	1	1	1	0	0
EOG8VT97J	ENSCAFP00000000379	TC	EOG89KK1R	ENSCAFP00000041088	N	1	1	1	0	0
EOG8VT97J	ENSCAFP00000000379	TC	EOG8P5PMJ	ENSCAFP00000041098	TC	1	1	1	0	1
EOG8VT97J	ENSCAFP00000000379	TC	EOG8P5PMJ	ENSCAFP00000041182	TC	1	1	1	0	1
EOG8VT97J	ENSCAFP00000000379	TC	EOG8V46K8	ENSCAFP00000041306	TNC	1	1	1	0	1
EOG8VT97J	ENSCAFP00000000379	TC	EOG8H1F5Z	ENSCAFP00000041328	TNC	1	1	1	0	0
EOG8VT97J	ENSCAFP00000000379	TC	EOG8WQ4CC	ENSCAFP00000041353	TNC	1	1	1	0	0
EOG8VT97J	ENSCAFP00000000379	TC	EOG8X0R2N	ENSCAFP00000041408	TNC	1	1	1	0	1
EOG8VT97J	ENSCAFP00000000379	TC	EOG82VCSK	ENSCAFP00000041510	TNC	1	1	1	0	0
EOG8VT97J	ENSCAFP00000000379	TC	EOG8PZNHZ	ENSCAFP00000041559	T	1	1	1	0	0
EOG8VT97J	ENSCAFP00000000379	TC	EOG8B2X7C	ENSCAFP00000041592	T	1	1	1	0	0
EOG8VT97J	ENSCAFP00000000379	TC	EOG8WQ4CC	ENSCAFP00000041613	TNC	1	1	1	0	0
EOG8VT97J	ENSCAFP00000000379	TC	EOG8P5PMJ	ENSCAFP00000041626	TC	1	1	1	0	1
EOG8VT97J	ENSCAFP00000000379	TC	EOG8WQ4CC	ENSCAFP00000041667	TNC	1	1	1	0	0
EOG8VT97J	ENSCAFP00000000379	TC	EOG89KK1R	ENSCAFP00000041844	N	1	1	1	0	0
EOG8VT97J	ENSCAFP00000000379	TC	EOG85QMQ9	ENSCAFP00000041868	TNC	1	1	1	0	0
EOG8VT97J	ENSCAFP00000000379	TC	EOG8WQ4CC	ENSCAFP00000041920	TNC	1	1	1	0	0
EOG8VT97J	ENSCAFP00000000379	TC	EOG81CB6J	ENSCAFP00000041965	TNC	1	1	1	0	1
EOG8VT97J	ENSCAFP00000000379	TC	EOG8P5PMJ	ENSCAFP00000041969	TC	1	1	1	0	1
EOG8VT97J	ENSCAFP00000000379	TC	EOG8P5PMJ	ENSCAFP00000042027	TC	1	1	1	0	1
EOG8VT97J	ENSCAFP00000000379	TC	EOG8WQ4CC	ENSCAFP00000042114	TNC	1	1	1	0	0
EOG8VT97J	ENSCAFP00000000379	TC	EOG8QG0Q7	ENSCAFP00000042191	TNC	1	1	1	0	1
EOG8VT97J	ENSCAFP00000000379	TC	EOG8H1F5Z	ENSCAFP00000042358	TNC	1	1	1	0	0
EOG8VT97J	ENSCAFP00000000379	TC	EOG89KK1R	ENSCAFP00000042484	TN	1	1	1	0	0
EOG8VT97J	ENSCAFP00000000379	TC	EOG80CMTC	ENSCAFP00000042485	TC	1	1	1	0	1
EOG8VT97J	ENSCAFP00000000379	TC	EOG8P5PMJ	ENSCAFP00000042560	TC	1	1	1	0	1
EOG8VT97J	ENSCAFP00000000379	TC	EOG8Q2HRS	ENSCAFP00000042580	TNC	1	1	1	0	1
EOG8VT97J	ENSCAFP00000000379	TC	EOG803134	ENSCAFP00000042600	TNC	1	1	1	0	1
EOG8VT97J	ENSCAFP00000000379	TC	EOG8P5PMJ	ENSCAFP00000042624	TC	1	1	1	0	1
EOG8VT97J	ENSCAFP00000000379	TC	EOG89KK1R	ENSCAFP00000042746	TN	1	1	1	0	0
EOG8VT97J	ENSCAFP00000000379	TC	EOG8P5PMJ	ENSCAFP00000042831	TC	1	1	1	0	1
EOG8VT97J	ENSCAFP00000000379	TC	EOG8617FD	ENSCAFP00000042869	C	0	1	1	0	0
EOG8VT97J	ENSCAFP00000000379	TC	EOG841TNW	ENSCAFP00000042906	T	1	1	1	0	0
EOG8VT97J	ENSCAFP00000000379	TC	EOG8C5GVT	ENSCAFP00000042923	TC	1	1	1	0	1
EOG8VT97J	ENSCAFP00000000379	TC	EOG8617DW	ENSCAFP00000042949	TNC	1	1	1	0	0
EOG8VT97J	ENSCAFP00000000379	TC	EOG8H49DK	ENSCAFP00000042965	TNC	1	1	1	0	0
EOG8VT97J	ENSCAFP00000000379	TC	EOG8WQ4CC	ENSCAFP00000043104	TNC	1	1	1	0	0
EOG8VT97J	ENSCAFP00000000379	TC	EOG8FXVJF	ENSCAFP00000043112	TNC	1	1	1	0	0
EOG8VT97J	ENSCAFP00000000379	TC	EOG8P5PMJ	ENSCAFP00000043166	TC	1	1	1	0	1
EOG8VT97J	ENSCAFP00000000379	TC	EOG89KK1R	ENSCAFP00000043184	N	1	1	1	0	0
EOG8VT97J	ENSCAFP00000000379	TC	EOG803134	ENSCAFP00000043196	TNC	1	1	1	0	1
EOG8W9NDC	ENSCAFP00000000410	N	EOG815KPS	ENSCAFP00000000475	N	1	0	0	0	0
EOG8W9NDC	ENSCAFP00000000410	N	EOG8HTD1Q	ENSCAFP00000000479	N	1	0	0	0	0
EOG8W9NDC	ENSCAFP00000000410	N	EOG8R2747	ENSCAFP00000001024	N	1	0	0	0	0
EOG8W9NDC	ENSCAFP00000000410	N	EOG8DBXR3	ENSCAFP00000001703	N	1	0	0	0	0
EOG8W9NDC	ENSCAFP00000000410	N	EOG85TGXN	ENSCAFP00000002591	TN	1	0	0	0	0
EOG8W9NDC	ENSCAFP00000000410	N	EOG83248D	ENSCAFP00000003217	N	1	0	0	0	0
EOG8W9NDC	ENSCAFP00000000410	N	EOG88PQVC	ENSCAFP00000003376	N	1	0	0	0	0
EOG8W9NDC	ENSCAFP00000000410	N	EOG8QJVXW	ENSCAFP00000004111	N	1	0	0	0	0
EOG8W9NDC	ENSCAFP00000000410	N	EOG82VCR9	ENSCAFP00000004376	N	1	0	0	0	0
EOG8W9NDC	ENSCAFP00000000410	N	EOG8ZW8MG	ENSCAFP00000004418	TN	1	0	0	0	0
EOG8W9NDC	ENSCAFP00000000410	N	EOG8QVGNH	ENSCAFP00000004730	N	1	0	0	0	0
EOG8W9NDC	ENSCAFP00000000410	N	EOG8Z39QD	ENSCAFP00000005250	TN	1	0	0	0	0
EOG8W9NDC	ENSCAFP00000000410	N	EOG84N22K	ENSCAFP00000005334	N	1	0	0	0	0
EOG8W9NDC	ENSCAFP00000000410	N	EOG8PK5J4	ENSCAFP00000006176	N	1	0	0	0	0
EOG8W9NDC	ENSCAFP00000000410	N	EOG8FV09C	ENSCAFP00000006603	N	1	0	0	0	0
EOG8W9NDC	ENSCAFP00000000410	N	EOG8RJKBX	ENSCAFP00000006846	N	1	0	0	0	0
EOG8W9NDC	ENSCAFP00000000410	N	EOG8WM856	ENSCAFP00000007641	NC	1	0	0	0	0
EOG8W9NDC	ENSCAFP00000000410	N	EOG85HW6B	ENSCAFP00000007760	N	1	0	0	0	0
EOG8W9NDC	ENSCAFP00000000410	N	EOG8KM2DD	ENSCAFP00000007846	N	1	0	0	0	0
EOG8W9NDC	ENSCAFP00000000410	N	EOG8XSPZD	ENSCAFP00000008727	N	1	0	0	0	0
EOG8W9NDC	ENSCAFP00000000410	N	EOG847K3J	ENSCAFP00000008754	N	1	0	0	0	0
EOG8W9NDC	ENSCAFP00000000410	N	EOG8DRDMT	ENSCAFP00000008792	N	1	0	0	0	0
EOG8W9NDC	ENSCAFP00000000410	N	EOG8CC7BG	ENSCAFP00000008959	N	1	0	0	0	0
EOG8W9NDC	ENSCAFP00000000410	N	EOG890BK9	ENSCAFP00000009109	N	1	0	0	0	0
EOG8W9NDC	ENSCAFP00000000410	N	EOG8WQ4C2	ENSCAFP00000009585	N	1	0	0	0	0
EOG8W9NDC	ENSCAFP00000000410	N	EOG869V4X	ENSCAFP00000009620	N	1	0	0	0	0
EOG8W9NDC	ENSCAFP00000000410	N	EOG869V4X	ENSCAFP00000009627	N	1	0	0	0	0
EOG8W9NDC	ENSCAFP00000000410	N	EOG8FR428	ENSCAFP00000010434	N	1	0	0	0	0
EOG8W9NDC	ENSCAFP00000000410	N	EOG8TQQKT	ENSCAFP00000010437	N	1	0	0	0	0
EOG8W9NDC	ENSCAFP00000000410	N	EOG8K6KFC	ENSCAFP00000010824	TN	1	0	0	0	0
EOG8W9NDC	ENSCAFP00000000410	N	EOG8TF3V1	ENSCAFP00000011322	NC	1	0	0	0	0
EOG8W9NDC	ENSCAFP00000000410	N	EOG8CG3JH	ENSCAFP00000011497	N	1	0	0	0	0
EOG8W9NDC	ENSCAFP00000000410	N	EOG82VCR2	ENSCAFP00000012583	TN	1	0	0	0	0
EOG8W9NDC	ENSCAFP00000000410	N	EOG805W98	ENSCAFP00000012820	N	1	0	0	0	0
EOG8W9NDC	ENSCAFP00000000410	N	EOG87Q1HF	ENSCAFP00000013198	N	1	0	0	0	0
EOG8W9NDC	ENSCAFP00000000410	N	EOG84XNR9	ENSCAFP00000013316	N	1	0	0	0	0
EOG8W9NDC	ENSCAFP00000000410	N	EOG8R53D3	ENSCAFP00000013464	TN	1	0	0	0	0
EOG8W9NDC	ENSCAFP00000000410	N	EOG8R7ZK4	ENSCAFP00000013586	N	1	0	0	0	0
EOG8W9NDC	ENSCAFP00000000410	N	EOG8DJP5W	ENSCAFP00000013636	N	1	0	0	0	0
EOG8W9NDC	ENSCAFP00000000410	N	EOG8G1QRQ	ENSCAFP00000013643	N	1	0	0	0	0
EOG8W9NDC	ENSCAFP00000000410	N	EOG82Z80J	ENSCAFP00000013685	N	1	0	0	0	0
EOG8W9NDC	ENSCAFP00000000410	N	EOG8VMJRH	ENSCAFP00000014389	N	1	0	0	0	0
EOG8W9NDC	ENSCAFP00000000410	N	EOG8H75N0	ENSCAFP00000014991	N	1	0	0	0	0
EOG8W9NDC	ENSCAFP00000000410	N	EOG8JWZQK	ENSCAFP00000015307	N	1	0	0	0	0
EOG8W9NDC	ENSCAFP00000000410	N	EOG8DZ559	ENSCAFP00000015579	N	1	0	0	0	0
EOG8W9NDC	ENSCAFP00000000410	N	EOG88PQVC	ENSCAFP00000016183	N	1	0	0	0	0
EOG8W9NDC	ENSCAFP00000000410	N	EOG8C2MK0	ENSCAFP00000016537	NC	1	0	0	0	0
EOG8W9NDC	ENSCAFP00000000410	N	EOG8JHGQF	ENSCAFP00000017324	N	1	0	0	0	0
EOG8W9NDC	ENSCAFP00000000410	N	EOG883HD3	ENSCAFP00000017381	TN	1	0	0	0	0
EOG8W9NDC	ENSCAFP00000000410	N	EOG8RJK9V	ENSCAFP00000017760	TN	1	0	0	0	0
EOG8W9NDC	ENSCAFP00000000410	N	EOG81VPBZ	ENSCAFP00000017912	N	1	0	0	0	0
EOG8W9NDC	ENSCAFP00000000410	N	EOG87M57T	ENSCAFP00000018044	N	1	0	0	0	0
EOG8W9NDC	ENSCAFP00000000410	N	EOG8TQQKF	ENSCAFP00000018079	N	1	0	0	0	0
EOG8W9NDC	ENSCAFP00000000410	N	EOG8R7ZK4	ENSCAFP00000018209	NC	1	0	0	0	0
EOG8W9NDC	ENSCAFP00000000410	N	EOG879JH2	ENSCAFP00000020071	TN	1	0	0	0	0
EOG8W9NDC	ENSCAFP00000000410	N	EOG8H1F59	ENSCAFP00000020366	N	1	0	0	0	0
EOG8W9NDC	ENSCAFP00000000410	N	EOG8CG3JN	ENSCAFP00000020552	N	1	0	0	0	0
EOG8W9NDC	ENSCAFP00000000410	N	EOG8QZBWJ	ENSCAFP00000020893	TN	1	0	0	0	0
EOG8W9NDC	ENSCAFP00000000410	N	EOG8578GX	ENSCAFP00000022772	NC	1	0	0	0	0
EOG8W9NDC	ENSCAFP00000000410	N	EOG85F103	ENSCAFP00000022941	N	1	0	0	0	0
EOG8W9NDC	ENSCAFP00000000410	N	EOG8QNR6M	ENSCAFP00000023420	N	1	0	0	0	0
EOG8W9NDC	ENSCAFP00000000410	N	EOG805W9F	ENSCAFP00000023514	N	1	0	0	0	0
EOG8W9NDC	ENSCAFP00000000410	N	EOG8H1F5B	ENSCAFP00000025475	N	1	0	0	0	0
EOG8W9NDC	ENSCAFP00000000410	N	EOG8B8NPR	ENSCAFP00000025551	N	1	0	0	0	0
EOG8W9NDC	ENSCAFP00000000410	N	EOG8ZGSNS	ENSCAFP00000025872	N	1	0	0	0	0
EOG8W9NDC	ENSCAFP00000000410	N	EOG8TMVBH	ENSCAFP00000026284	TN	1	0	0	0	0
EOG8W9NDC	ENSCAFP00000000410	N	EOG86T6B0	ENSCAFP00000028444	N	1	0	0	0	0
EOG8W9NDC	ENSCAFP00000000410	N	EOG8G4M0X	ENSCAFP00000028446	N	1	0	0	0	0
EOG8W9NDC	ENSCAFP00000000410	N	EOG83FM78	ENSCAFP00000029286	N	1	0	0	0	0
EOG8W9NDC	ENSCAFP00000000410	N	EOG8PP1SG	ENSCAFP00000030106	TN	1	0	0	0	0
EOG8W9NDC	ENSCAFP00000000410	N	EOG841TMX	ENSCAFP00000030174	N	1	0	0	0	0
EOG8W9NDC	ENSCAFP00000000410	N	EOG84BFBJ	ENSCAFP00000030916	TN	1	0	0	0	0
EOG8W9NDC	ENSCAFP00000000410	N	EOG85TGXB	ENSCAFP00000032854	N	1	0	0	0	0
EOG8W9NDC	ENSCAFP00000000410	N	EOG870XSC	ENSCAFP00000032974	N	1	0	0	0	0
EOG8W9NDC	ENSCAFP00000000410	N	EOG8HTD1Q	ENSCAFP00000035824	N	1	0	0	0	0
EOG8W9NDC	ENSCAFP00000000410	N	EOG82Z7ZP	ENSCAFP00000035940	N	1	0	0	0	0
EOG8W9NDC	ENSCAFP00000000410	N	EOG8B5SFM	ENSCAFP00000036103	N	1	0	0	0	0
EOG8W9NDC	ENSCAFP00000000410	N	EOG8Z926X	ENSCAFP00000036196	N	1	0	0	0	0
EOG8W9NDC	ENSCAFP00000000410	N	EOG8N8VF1	ENSCAFP00000036340	N	1	0	0	0	0
EOG8W9NDC	ENSCAFP00000000410	N	EOG869V56	ENSCAFP00000036677	N	1	1	1	0	1
EOG8W9NDC	ENSCAFP00000000410	N	EOG8MKRRS	ENSCAFP00000037189	N	1	0	0	0	0
EOG8W9NDC	ENSCAFP00000000410	N	EOG86MFV4	ENSCAFP00000037233	N	1	0	0	0	0
EOG8W9NDC	ENSCAFP00000000410	N	EOG880N64	ENSCAFP00000039055	TN	1	0	0	0	0
EOG8W9NDC	ENSCAFP00000000410	N	EOG8J14JN	ENSCAFP00000039552	TN	1	0	0	0	0
EOG8W9NDC	ENSCAFP00000000410	N	EOG81ZJMV	ENSCAFP00000039762	N	1	0	0	0	0
EOG8W9NDC	ENSCAFP00000000410	N	EOG8C5GTZ	ENSCAFP00000039878	TN	1	0	0	0	0
EOG8W9NDC	ENSCAFP00000000410	N	EOG8B2X6M	ENSCAFP00000039988	N	1	0	0	0	0
EOG8W9NDC	ENSCAFP00000000410	N	EOG870XT8	ENSCAFP00000040052	N	1	0	0	0	0
EOG8W9NDC	ENSCAFP00000000410	N	EOG8BS0W9	ENSCAFP00000040421	N	1	0	0	0	0
EOG8W9NDC	ENSCAFP00000000410	N	EOG8RJKB4	ENSCAFP00000040846	N	1	0	0	0	0
EOG8W9NDC	ENSCAFP00000000410	N	EOG8K3Q5P	ENSCAFP00000041132	TN	1	0	0	0	0
EOG8W9NDC	ENSCAFP00000000410	N	EOG8HHSBS	ENSCAFP00000041240	N	1	0	0	0	0
EOG8W9NDC	ENSCAFP00000000410	N	EOG832479	ENSCAFP00000041552	N	1	0	0	0	0
EOG8W9NDC	ENSCAFP00000000410	N	EOG8G4M0X	ENSCAFP00000041847	N	1	0	0	0	0
EOG8W9NDC	ENSCAFP00000000410	N	EOG8HHSBS	ENSCAFP00000041975	N	1	0	0	0	0
EOG8W9NDC	ENSCAFP00000000410	N	EOG818FZZ	ENSCAFP00000042834	TNC	1	0	0	0	0
EOG8W9NDC	ENSCAFP00000000410	N	EOG8T7CCB	ENSCAFP00000043083	N	1	0	0	0	0
EOG8W9NDC	ENSCAFP00000000410	N	EOG8K9FNW	ENSCAFP00000043168	N	1	0	0	0	0
EOG8CC7B7	ENSCAFP00000000446	NC	EOG8DV8X1	ENSCAFP00000006101	NC	1	1	0	0	0
EOG8CC7B7	ENSCAFP00000000446	NC	EOG8DV8X1	ENSCAFP00000007655	NC	1	1	0	0	0
EOG8CC7B7	ENSCAFP00000000446	NC	EOG8TQQKJ	ENSCAFP00000008632	NC	1	0	1	0	0
EOG8CC7B7	ENSCAFP00000000446	NC	EOG8CZFSC	ENSCAFP00000011409	NC	1	1	1	0	0
EOG8CC7B7	ENSCAFP00000000446	NC	EOG8XKZHN	ENSCAFP00000017869	NC	1	1	1	0	0
EOG8CC7B7	ENSCAFP00000000446	NC	EOG8DBXQ9	ENSCAFP00000022858	NC	1	0	1	0	0
EOG8CC7B7	ENSCAFP00000000446	NC	EOG80KC7R	ENSCAFP00000027039	NC	1	1	1	1	0
EOG8CC7B7	ENSCAFP00000000446	NC	EOG8GBBG2	ENSCAFP00000029507	NC	1	1	1	0	0
EOG8CC7B7	ENSCAFP00000000446	NC	EOG8K3Q57	ENSCAFP00000029837	NC	1	1	1	0	0
EOG8CC7B7	ENSCAFP00000000446	NC	EOG85B4RP	ENSCAFP00000036127	NC	1	0	0	0	0
EOG8QNR4S	ENSCAFP00000000460	T	EOG8HTD1Q	ENSCAFP00000000479	N	1	0	0	0	0
EOG8QNR4S	ENSCAFP00000000460	T	EOG8W3WZ1	ENSCAFP00000000739	C	1	0	0	0	0
EOG8QNR4S	ENSCAFP00000000460	T	EOG8QNR4S	ENSCAFP00000001721	T	1	0	0	0	0
EOG8QNR4S	ENSCAFP00000000460	T	EOG8QNR4S	ENSCAFP00000002534	T	1	0	0	0	0
EOG8QNR4S	ENSCAFP00000000460	T	EOG85TGXN	ENSCAFP00000002591	TN	1	0	0	0	0
EOG8QNR4S	ENSCAFP00000000460	T	EOG83R6Z5	ENSCAFP00000002873	T	1	0	0	0	0
EOG8QNR4S	ENSCAFP00000000460	T	EOG80CMSD	ENSCAFP00000003210	T	1	0	0	0	0
EOG8QNR4S	ENSCAFP00000000460	T	EOG83FM7D	ENSCAFP00000004135	TC	1	0	1	0	0
EOG8QNR4S	ENSCAFP00000000460	T	EOG8ZW8MG	ENSCAFP00000004418	TN	1	0	0	0	0
EOG8QNR4S	ENSCAFP00000000460	T	EOG818FZX	ENSCAFP00000004516	T	1	0	0	0	0
EOG8QNR4S	ENSCAFP00000000460	T	EOG8M68SR	ENSCAFP00000004587	T	1	0	0	0	0
EOG8QNR4S	ENSCAFP00000000460	T	EOG870XSF	ENSCAFP00000004995	T	1	0	0	0	0
EOG8QNR4S	ENSCAFP00000000460	T	EOG8Q887J	ENSCAFP00000005060	TC	1	0	0	0	0
EOG8QNR4S	ENSCAFP00000000460	T	EOG8Z39QD	ENSCAFP00000005250	TN	1	0	0	0	0
EOG8QNR4S	ENSCAFP00000000460	T	EOG8DV8VN	ENSCAFP00000005350	T	1	0	0	0	0
EOG8QNR4S	ENSCAFP00000000460	T	EOG8J14JV	ENSCAFP00000005785	T	1	0	0	0	0
EOG8QNR4S	ENSCAFP00000000460	T	EOG8T4H5J	ENSCAFP00000006163	T	1	0	0	0	0
EOG8QNR4S	ENSCAFP00000000460	T	EOG869V44	ENSCAFP00000006717	T	1	0	0	0	0
EOG8QNR4S	ENSCAFP00000000460	T	EOG8DNJDX	ENSCAFP00000006935	T	1	0	0	0	0
EOG8QNR4S	ENSCAFP00000000460	T	EOG80S3R3	ENSCAFP00000007485	T	1	0	0	0	0
EOG8QNR4S	ENSCAFP00000000460	T	EOG8Z0FG9	ENSCAFP00000007567	T	1	0	0	0	0
EOG8QNR4S	ENSCAFP00000000460	T	EOG8R7ZM7	ENSCAFP00000007600	T	1	0	0	0	0
EOG8QNR4S	ENSCAFP00000000460	T	EOG8NCQP9	ENSCAFP00000008247	T	1	0	0	0	0
EOG8QNR4S	ENSCAFP00000000460	T	EOG8QNR4S	ENSCAFP00000008349	T	1	0	0	0	0
EOG8QNR4S	ENSCAFP00000000460	T	EOG8V46JG	ENSCAFP00000010070	T	1	0	0	0	0
EOG8QNR4S	ENSCAFP00000000460	T	EOG8P8JTT	ENSCAFP00000010492	T	1	0	0	0	0
EOG8QNR4S	ENSCAFP00000000460	T	EOG8K6KFC	ENSCAFP00000010824	TN	1	0	0	0	0
EOG8QNR4S	ENSCAFP00000000460	T	EOG84BFBR	ENSCAFP00000011506	T	1	0	0	0	0
EOG8QNR4S	ENSCAFP00000000460	T	EOG8HB1W2	ENSCAFP00000011575	T	1	0	0	0	0
EOG8QNR4S	ENSCAFP00000000460	T	EOG85B4RR	ENSCAFP00000012195	T	1	0	0	0	0
EOG8QNR4S	ENSCAFP00000000460	T	EOG8ZW8MQ	ENSCAFP00000012527	T	1	0	0	0	0
EOG8QNR4S	ENSCAFP00000000460	T	EOG8N07QH	ENSCAFP00000012528	T	1	0	0	0	0
EOG8QNR4S	ENSCAFP00000000460	T	EOG85F101	ENSCAFP00000012574	T	1	0	0	0	0
EOG8QNR4S	ENSCAFP00000000460	T	EOG82VCR2	ENSCAFP00000012583	TN	1	0	0	0	0
EOG8QNR4S	ENSCAFP00000000460	T	EOG8XPTRB	ENSCAFP00000012917	T	1	0	0	0	0
EOG8QNR4S	ENSCAFP00000000460	T	EOG8R53D3	ENSCAFP00000013464	TN	1	0	0	0	0
EOG8QNR4S	ENSCAFP00000000460	T	EOG870XSF	ENSCAFP00000013535	T	1	0	0	0	0
EOG8QNR4S	ENSCAFP00000000460	T	EOG84QX8J	ENSCAFP00000014839	T	1	0	0	0	0
EOG8QNR4S	ENSCAFP00000000460	T	EOG8Z9267	ENSCAFP00000015121	T	1	0	0	0	0
EOG8QNR4S	ENSCAFP00000000460	T	EOG8J9R9G	ENSCAFP00000015443	T	1	0	0	0	0
EOG8QNR4S	ENSCAFP00000000460	T	EOG808RJN	ENSCAFP00000015819	T	1	0	0	0	0
EOG8QNR4S	ENSCAFP00000000460	T	EOG8MKRSS	ENSCAFP00000015855	T	1	0	0	0	0
EOG8QNR4S	ENSCAFP00000000460	T	EOG87SWQ3	ENSCAFP00000015904	T	1	0	0	0	0
EOG8QNR4S	ENSCAFP00000000460	T	EOG8FR423	ENSCAFP00000017323	T	1	0	0	0	0
EOG8QNR4S	ENSCAFP00000000460	T	EOG883HD3	ENSCAFP00000017381	TN	1	0	0	0	0
EOG8QNR4S	ENSCAFP00000000460	T	EOG8RJK9V	ENSCAFP00000017760	TN	1	0	0	0	0
EOG8QNR4S	ENSCAFP00000000460	T	EOG8DRDNQ	ENSCAFP00000017975	T	1	0	0	0	0
EOG8QNR4S	ENSCAFP00000000460	T	EOG8TB7MV	ENSCAFP00000019242	T	1	0	0	0	0
EOG8QNR4S	ENSCAFP00000000460	T	EOG8K9FNV	ENSCAFP00000019429	T	1	0	0	0	0
EOG8QNR4S	ENSCAFP00000000460	T	EOG8ZKNXC	ENSCAFP00000019460	T	1	0	0	0	0
EOG8QNR4S	ENSCAFP00000000460	T	EOG8ZKNWP	ENSCAFP00000019638	T	1	0	0	0	0
EOG8QNR4S	ENSCAFP00000000460	T	EOG879JH2	ENSCAFP00000020071	TN	1	0	0	0	0
EOG8QNR4S	ENSCAFP00000000460	T	EOG8RFQ32	ENSCAFP00000020146	T	1	0	0	0	0
EOG8QNR4S	ENSCAFP00000000460	T	EOG890BKJ	ENSCAFP00000020273	T	1	0	0	0	0
EOG8QNR4S	ENSCAFP00000000460	T	EOG8RBTVB	ENSCAFP00000020323	T	1	0	0	0	0
EOG8QNR4S	ENSCAFP00000000460	T	EOG8RBTVB	ENSCAFP00000020334	T	1	0	0	0	0
EOG8QNR4S	ENSCAFP00000000460	T	EOG85XC61	ENSCAFP00000020344	T	1	0	0	0	0
EOG8QNR4S	ENSCAFP00000000460	T	EOG8J9R8D	ENSCAFP00000020442	T	1	0	0	0	0
EOG8QNR4S	ENSCAFP00000000460	T	EOG8XPTS7	ENSCAFP00000020465	T	1	0	0	0	0
EOG8QNR4S	ENSCAFP00000000460	T	EOG8WDHN3	ENSCAFP00000020466	TC	1	0	0	0	0
EOG8QNR4S	ENSCAFP00000000460	T	EOG8QZBWJ	ENSCAFP00000020893	TN	1	0	0	0	0
EOG8QNR4S	ENSCAFP00000000460	T	EOG83FM7D	ENSCAFP00000021232	T	1	0	1	0	0
EOG8QNR4S	ENSCAFP00000000460	T	EOG8S1XJP	ENSCAFP00000021236	T	1	0	0	0	0
EOG8QNR4S	ENSCAFP00000000460	T	EOG8FXVJ2	ENSCAFP00000021542	T	1	0	0	0	0
EOG8QNR4S	ENSCAFP00000000460	T	EOG8FXVJ2	ENSCAFP00000021547	T	1	0	0	0	0
EOG8QNR4S	ENSCAFP00000000460	T	EOG8578HS	ENSCAFP00000023373	T	1	0	0	0	0
EOG8QNR4S	ENSCAFP00000000460	T	EOG8ZW8MJ	ENSCAFP00000023722	T	1	0	0	0	0
EOG8QNR4S	ENSCAFP00000000460	T	EOG80W003	ENSCAFP00000024156	TC	1	0	0	0	0
EOG8QNR4S	ENSCAFP00000000460	T	EOG8NW2VV	ENSCAFP00000025254	T	1	0	0	0	0
EOG8QNR4S	ENSCAFP00000000460	T	EOG8TMVBH	ENSCAFP00000026284	TN	1	0	0	0	0
EOG8QNR4S	ENSCAFP00000000460	T	EOG8PRX27	ENSCAFP00000026835	T	1	0	0	0	0
EOG8QNR4S	ENSCAFP00000000460	T	EOG89KK11	ENSCAFP00000026975	T	1	0	0	0	0
EOG8QNR4S	ENSCAFP00000000460	T	EOG8DFSWX	ENSCAFP00000027484	T	1	0	0	0	0
EOG8QNR4S	ENSCAFP00000000460	T	EOG8S7P0H	ENSCAFP00000028441	T	1	0	0	0	0
EOG8QNR4S	ENSCAFP00000000460	T	EOG80W003	ENSCAFP00000029356	TC	1	0	0	0	0
EOG8QNR4S	ENSCAFP00000000460	T	EOG880N5Z	ENSCAFP00000029624	T	1	0	0	0	0
EOG8QNR4S	ENSCAFP00000000460	T	EOG8PP1SG	ENSCAFP00000030106	TN	1	0	0	0	0
EOG8QNR4S	ENSCAFP00000000460	T	EOG84BFBJ	ENSCAFP00000030916	TN	1	0	0	0	0
EOG8QNR4S	ENSCAFP00000000460	T	EOG8MKRRQ	ENSCAFP00000030937	T	1	0	0	0	0
EOG8QNR4S	ENSCAFP00000000460	T	EOG8GF6RM	ENSCAFP00000032015	T	1	0	0	0	0
EOG8QNR4S	ENSCAFP00000000460	T	EOG8GF6QP	ENSCAFP00000032029	T	1	0	0	0	0
EOG8QNR4S	ENSCAFP00000000460	T	EOG8KM2CX	ENSCAFP00000033543	T	1	0	0	0	0
EOG8QNR4S	ENSCAFP00000000460	T	EOG80W003	ENSCAFP00000033576	TC	1	0	0	0	0
EOG8QNR4S	ENSCAFP00000000460	T	EOG8JMC0R	ENSCAFP00000034355	T	1	0	0	0	0
EOG8QNR4S	ENSCAFP00000000460	T	EOG8P2TCX	ENSCAFP00000034480	T	1	0	0	0	0
EOG8QNR4S	ENSCAFP00000000460	T	EOG844PVJ	ENSCAFP00000035391	T	1	0	0	0	0
EOG8QNR4S	ENSCAFP00000000460	T	EOG8GXJXC	ENSCAFP00000035502	T	1	0	0	0	0
EOG8QNR4S	ENSCAFP00000000460	T	EOG8HTD1Q	ENSCAFP00000035824	N	1	0	0	0	0
EOG8QNR4S	ENSCAFP00000000460	T	EOG8J9R82	ENSCAFP00000036624	T	1	0	0	0	0
EOG8QNR4S	ENSCAFP00000000460	T	EOG880N68	ENSCAFP00000036860	T	1	0	0	0	0
EOG8QNR4S	ENSCAFP00000000460	T	EOG88KVMH	ENSCAFP00000037035	T	1	0	0	0	0
EOG8QNR4S	ENSCAFP00000000460	T	EOG8STWD7	ENSCAFP00000037067	T	1	0	0	0	0
EOG8QNR4S	ENSCAFP00000000460	T	EOG8CNV2N	ENSCAFP00000037130	T	1	0	0	0	0
EOG8QNR4S	ENSCAFP00000000460	T	EOG8Z39QF	ENSCAFP00000037746	T	1	0	0	0	0
EOG8QNR4S	ENSCAFP00000000460	T	EOG880N64	ENSCAFP00000039055	TN	1	0	0	0	0
EOG8QNR4S	ENSCAFP00000000460	T	EOG890BKM	ENSCAFP00000039091	T	1	0	0	0	0
EOG8QNR4S	ENSCAFP00000000460	T	EOG8NPBD1	ENSCAFP00000039111	T	1	0	0	0	0
EOG8QNR4S	ENSCAFP00000000460	T	EOG8Z65Z3	ENSCAFP00000039347	T	1	0	0	0	0
EOG8QNR4S	ENSCAFP00000000460	T	EOG8J14JN	ENSCAFP00000039552	TN	1	0	0	0	0
EOG8QNR4S	ENSCAFP00000000460	T	EOG8C5GTZ	ENSCAFP00000039878	TN	1	0	0	0	0
EOG8QNR4S	ENSCAFP00000000460	T	EOG8P2TCX	ENSCAFP00000039975	T	1	0	0	0	0
EOG8QNR4S	ENSCAFP00000000460	T	EOG812QFX	ENSCAFP00000040673	T	1	0	0	0	0
EOG8QNR4S	ENSCAFP00000000460	T	EOG8WM844	ENSCAFP00000041119	T	1	0	0	0	0
EOG8QNR4S	ENSCAFP00000000460	T	EOG8K3Q5P	ENSCAFP00000041132	TN	1	0	0	0	0
EOG8QNR4S	ENSCAFP00000000460	T	EOG8DFSXS	ENSCAFP00000041333	T	1	0	0	0	0
EOG8QNR4S	ENSCAFP00000000460	T	EOG8P8JTH	ENSCAFP00000041961	T	1	0	0	0	0
EOG8QNR4S	ENSCAFP00000000460	T	EOG818FZZ	ENSCAFP00000042834	TNC	1	0	0	0	0
EOG815KPS	ENSCAFP00000000475	N	EOG8HTD1Q	ENSCAFP00000000479	N	1	0	0	0	0
EOG815KPS	ENSCAFP00000000475	N	EOG8R2747	ENSCAFP00000001024	N	1	0	0	0	1
EOG815KPS	ENSCAFP00000000475	N	EOG8DBXR3	ENSCAFP00000001703	N	1	0	0	0	1
EOG815KPS	ENSCAFP00000000475	N	EOG85TGXN	ENSCAFP00000002591	TN	1	0	0	0	0
EOG815KPS	ENSCAFP00000000475	N	EOG83248D	ENSCAFP00000003217	N	1	0	0	0	1
EOG815KPS	ENSCAFP00000000475	N	EOG88PQVC	ENSCAFP00000003376	N	1	0	0	0	1
EOG815KPS	ENSCAFP00000000475	N	EOG8QJVXW	ENSCAFP00000004111	N	1	0	0	0	1
EOG815KPS	ENSCAFP00000000475	N	EOG82VCR9	ENSCAFP00000004376	N	1	0	0	0	0
EOG815KPS	ENSCAFP00000000475	N	EOG8ZW8MG	ENSCAFP00000004418	TN	1	0	0	0	0
EOG815KPS	ENSCAFP00000000475	N	EOG8QVGNH	ENSCAFP00000004730	N	1	0	0	0	0
EOG815KPS	ENSCAFP00000000475	N	EOG8Z39QD	ENSCAFP00000005250	TN	1	0	0	0	0
EOG815KPS	ENSCAFP00000000475	N	EOG84N22K	ENSCAFP00000005334	N	1	0	0	0	0
EOG815KPS	ENSCAFP00000000475	N	EOG8PK5J4	ENSCAFP00000006176	N	1	0	0	0	0
EOG815KPS	ENSCAFP00000000475	N	EOG8FV09C	ENSCAFP00000006603	N	1	0	0	0	1
EOG815KPS	ENSCAFP00000000475	N	EOG8RJKBX	ENSCAFP00000006846	N	1	0	0	0	1
EOG815KPS	ENSCAFP00000000475	N	EOG8WM856	ENSCAFP00000007641	NC	1	0	0	0	1
EOG815KPS	ENSCAFP00000000475	N	EOG85HW6B	ENSCAFP00000007760	N	1	0	0	0	0
EOG815KPS	ENSCAFP00000000475	N	EOG8KM2DD	ENSCAFP00000007846	N	1	0	0	0	0
EOG815KPS	ENSCAFP00000000475	N	EOG8XSPZD	ENSCAFP00000008727	N	1	0	0	0	0
EOG815KPS	ENSCAFP00000000475	N	EOG847K3J	ENSCAFP00000008754	N	1	0	0	0	0
EOG815KPS	ENSCAFP00000000475	N	EOG8DRDMT	ENSCAFP00000008792	N	1	0	0	0	1
EOG815KPS	ENSCAFP00000000475	N	EOG8CC7BG	ENSCAFP00000008959	N	1	0	0	0	1
EOG815KPS	ENSCAFP00000000475	N	EOG890BK9	ENSCAFP00000009109	N	1	0	0	0	0
EOG815KPS	ENSCAFP00000000475	N	EOG8WQ4C2	ENSCAFP00000009585	N	1	0	0	0	0
EOG815KPS	ENSCAFP00000000475	N	EOG869V4X	ENSCAFP00000009620	N	1	1	1	0	1
EOG815KPS	ENSCAFP00000000475	N	EOG869V4X	ENSCAFP00000009627	N	1	1	1	0	1
EOG815KPS	ENSCAFP00000000475	N	EOG8FR428	ENSCAFP00000010434	N	1	0	0	0	1
EOG815KPS	ENSCAFP00000000475	N	EOG8TQQKT	ENSCAFP00000010437	N	1	0	0	0	0
EOG815KPS	ENSCAFP00000000475	N	EOG8K6KFC	ENSCAFP00000010824	TN	1	0	0	0	1
EOG815KPS	ENSCAFP00000000475	N	EOG8TF3V1	ENSCAFP00000011322	NC	1	0	0	0	1
EOG815KPS	ENSCAFP00000000475	N	EOG8CG3JH	ENSCAFP00000011497	N	1	0	0	0	0
EOG815KPS	ENSCAFP00000000475	N	EOG82VCR2	ENSCAFP00000012583	TN	1	0	0	0	0
EOG815KPS	ENSCAFP00000000475	N	EOG805W98	ENSCAFP00000012820	N	1	0	0	0	0
EOG815KPS	ENSCAFP00000000475	N	EOG87Q1HF	ENSCAFP00000013198	N	1	0	0	0	1
EOG815KPS	ENSCAFP00000000475	N	EOG84XNR9	ENSCAFP00000013316	N	1	0	0	0	0
EOG815KPS	ENSCAFP00000000475	N	EOG8R53D3	ENSCAFP00000013464	TN	1	0	0	0	0
EOG815KPS	ENSCAFP00000000475	N	EOG8R7ZK4	ENSCAFP00000013586	N	1	0	0	0	1
EOG815KPS	ENSCAFP00000000475	N	EOG8DJP5W	ENSCAFP00000013636	N	1	0	0	0	0
EOG815KPS	ENSCAFP00000000475	N	EOG8G1QRQ	ENSCAFP00000013643	N	1	0	0	0	0
EOG815KPS	ENSCAFP00000000475	N	EOG82Z80J	ENSCAFP00000013685	N	1	0	0	0	1
EOG815KPS	ENSCAFP00000000475	N	EOG8VMJRH	ENSCAFP00000014389	N	1	0	0	0	1
EOG815KPS	ENSCAFP00000000475	N	EOG8H75N0	ENSCAFP00000014991	N	1	0	0	0	0
EOG815KPS	ENSCAFP00000000475	N	EOG8JWZQK	ENSCAFP00000015307	N	1	0	0	0	0
EOG815KPS	ENSCAFP00000000475	N	EOG8DZ559	ENSCAFP00000015579	N	1	0	0	0	0
EOG815KPS	ENSCAFP00000000475	N	EOG88PQVC	ENSCAFP00000016183	N	1	0	0	0	1
EOG815KPS	ENSCAFP00000000475	N	EOG8C2MK0	ENSCAFP00000016537	NC	1	0	0	0	1
EOG815KPS	ENSCAFP00000000475	N	EOG8JHGQF	ENSCAFP00000017324	N	1	0	0	0	1
EOG815KPS	ENSCAFP00000000475	N	EOG883HD3	ENSCAFP00000017381	TN	1	0	0	0	0
EOG815KPS	ENSCAFP00000000475	N	EOG8RJK9V	ENSCAFP00000017760	TN	1	1	1	0	0
EOG815KPS	ENSCAFP00000000475	N	EOG81VPBZ	ENSCAFP00000017912	N	1	0	0	0	0
EOG815KPS	ENSCAFP00000000475	N	EOG87M57T	ENSCAFP00000018044	N	1	0	0	0	0
EOG815KPS	ENSCAFP00000000475	N	EOG8TQQKF	ENSCAFP00000018079	N	1	0	0	0	0
EOG815KPS	ENSCAFP00000000475	N	EOG8R7ZK4	ENSCAFP00000018209	NC	1	0	0	0	1
EOG815KPS	ENSCAFP00000000475	N	EOG879JH2	ENSCAFP00000020071	TN	1	0	0	0	1
EOG815KPS	ENSCAFP00000000475	N	EOG8H1F59	ENSCAFP00000020366	N	1	0	0	0	0
EOG815KPS	ENSCAFP00000000475	N	EOG8CG3JN	ENSCAFP00000020552	N	1	0	0	0	1
EOG815KPS	ENSCAFP00000000475	N	EOG8QZBWJ	ENSCAFP00000020893	TN	1	0	0	0	0
EOG815KPS	ENSCAFP00000000475	N	EOG8578GX	ENSCAFP00000022772	NC	1	0	0	0	0
EOG815KPS	ENSCAFP00000000475	N	EOG85F103	ENSCAFP00000022941	N	1	0	0	0	0
EOG815KPS	ENSCAFP00000000475	N	EOG8QNR6M	ENSCAFP00000023420	N	1	0	0	0	1
EOG815KPS	ENSCAFP00000000475	N	EOG805W9F	ENSCAFP00000023514	N	1	0	0	0	0
EOG815KPS	ENSCAFP00000000475	N	EOG8H1F5B	ENSCAFP00000025475	N	1	0	0	0	0
EOG815KPS	ENSCAFP00000000475	N	EOG8B8NPR	ENSCAFP00000025551	N	1	0	0	0	1
EOG815KPS	ENSCAFP00000000475	N	EOG8ZGSNS	ENSCAFP00000025872	N	1	0	0	0	1
EOG815KPS	ENSCAFP00000000475	N	EOG8TMVBH	ENSCAFP00000026284	TN	1	0	0	0	1
EOG815KPS	ENSCAFP00000000475	N	EOG86T6B0	ENSCAFP00000028444	N	1	1	1	0	1
EOG815KPS	ENSCAFP00000000475	N	EOG8G4M0X	ENSCAFP00000028446	N	1	1	1	0	1
EOG815KPS	ENSCAFP00000000475	N	EOG83FM78	ENSCAFP00000029286	N	1	0	0	0	1
EOG815KPS	ENSCAFP00000000475	N	EOG8PP1SG	ENSCAFP00000030106	TN	1	0	0	0	0
EOG815KPS	ENSCAFP00000000475	N	EOG841TMX	ENSCAFP00000030174	N	1	0	0	0	1
EOG815KPS	ENSCAFP00000000475	N	EOG84BFBJ	ENSCAFP00000030916	TN	1	0	0	0	0
EOG815KPS	ENSCAFP00000000475	N	EOG85TGXB	ENSCAFP00000032854	N	1	0	0	0	1
EOG815KPS	ENSCAFP00000000475	N	EOG870XSC	ENSCAFP00000032974	N	1	0	0	0	0
EOG815KPS	ENSCAFP00000000475	N	EOG8HTD1Q	ENSCAFP00000035824	N	1	0	0	0	0
EOG815KPS	ENSCAFP00000000475	N	EOG82Z7ZP	ENSCAFP00000035940	N	1	0	0	0	0
EOG815KPS	ENSCAFP00000000475	N	EOG8B5SFM	ENSCAFP00000036103	N	1	0	0	0	1
EOG815KPS	ENSCAFP00000000475	N	EOG8Z926X	ENSCAFP00000036196	N	1	0	0	0	1
EOG815KPS	ENSCAFP00000000475	N	EOG8N8VF1	ENSCAFP00000036340	N	1	0	0	0	0
EOG815KPS	ENSCAFP00000000475	N	EOG869V56	ENSCAFP00000036677	N	1	0	0	0	0
EOG815KPS	ENSCAFP00000000475	N	EOG8MKRRS	ENSCAFP00000037189	N	1	0	0	0	1
EOG815KPS	ENSCAFP00000000475	N	EOG86MFV4	ENSCAFP00000037233	N	1	0	0	0	1
EOG815KPS	ENSCAFP00000000475	N	EOG818FZZ	ENSCAFP00000037704	TC	0	0	0	0	1
EOG815KPS	ENSCAFP00000000475	N	EOG880N64	ENSCAFP00000039055	TN	1	0	0	0	0
EOG815KPS	ENSCAFP00000000475	N	EOG8J14JN	ENSCAFP00000039552	TN	1	0	0	0	1
EOG815KPS	ENSCAFP00000000475	N	EOG81ZJMV	ENSCAFP00000039762	N	1	0	0	0	0
EOG815KPS	ENSCAFP00000000475	N	EOG8C5GTZ	ENSCAFP00000039878	TN	1	0	0	0	1
EOG815KPS	ENSCAFP00000000475	N	EOG8B2X6M	ENSCAFP00000039988	N	1	0	0	0	1
EOG815KPS	ENSCAFP00000000475	N	EOG870XT8	ENSCAFP00000040052	N	1	0	0	0	1
EOG815KPS	ENSCAFP00000000475	N	EOG8BS0W9	ENSCAFP00000040421	N	1	0	0	0	0
EOG815KPS	ENSCAFP00000000475	N	EOG8RJKB4	ENSCAFP00000040846	N	1	0	0	0	1
EOG815KPS	ENSCAFP00000000475	N	EOG8K3Q5P	ENSCAFP00000041132	TN	1	0	0	0	0
EOG815KPS	ENSCAFP00000000475	N	EOG8HHSBS	ENSCAFP00000041240	N	1	0	0	0	1
EOG815KPS	ENSCAFP00000000475	N	EOG832479	ENSCAFP00000041552	N	1	0	0	0	1
EOG815KPS	ENSCAFP00000000475	N	EOG8G4M0X	ENSCAFP00000041847	N	1	1	1	0	1
EOG815KPS	ENSCAFP00000000475	N	EOG8HHSBS	ENSCAFP00000041975	N	1	0	0	0	1
EOG815KPS	ENSCAFP00000000475	N	EOG818FZZ	ENSCAFP00000042834	TNC	1	0	0	0	1
EOG815KPS	ENSCAFP00000000475	N	EOG8T7CCB	ENSCAFP00000043083	N	1	0	0	0	0
EOG815KPS	ENSCAFP00000000475	N	EOG8K9FNW	ENSCAFP00000043168	N	1	0	0	0	0
EOG8HTD1Q	ENSCAFP00000000479	N	EOG8R2747	ENSCAFP00000001024	N	1	0	0	0	0
EOG8HTD1Q	ENSCAFP00000000479	N	EOG8DBXR3	ENSCAFP00000001703	N	1	0	0	0	0
EOG8HTD1Q	ENSCAFP00000000479	N	EOG8QNR4S	ENSCAFP00000001721	T	1	0	0	0	0
EOG8HTD1Q	ENSCAFP00000000479	N	EOG8QNR4S	ENSCAFP00000002534	T	1	0	0	0	0
EOG8HTD1Q	ENSCAFP00000000479	N	EOG85TGXN	ENSCAFP00000002591	TN	1	0	0	0	0
EOG8HTD1Q	ENSCAFP00000000479	N	EOG83248D	ENSCAFP00000003217	N	1	0	0	0	0
EOG8HTD1Q	ENSCAFP00000000479	N	EOG88PQVC	ENSCAFP00000003376	N	1	0	0	0	0
EOG8HTD1Q	ENSCAFP00000000479	N	EOG8QJVXW	ENSCAFP00000004111	N	1	0	0	0	0
EOG8HTD1Q	ENSCAFP00000000479	N	EOG82VCR9	ENSCAFP00000004376	N	1	0	0	0	0
EOG8HTD1Q	ENSCAFP00000000479	N	EOG8ZW8MG	ENSCAFP00000004418	TN	1	0	0	0	0
EOG8HTD1Q	ENSCAFP00000000479	N	EOG8M68SR	ENSCAFP00000004587	T	1	1	1	0	0
EOG8HTD1Q	ENSCAFP00000000479	N	EOG8QVGNH	ENSCAFP00000004730	N	1	0	0	0	0
EOG8HTD1Q	ENSCAFP00000000479	N	EOG8Z39QD	ENSCAFP00000005250	TN	1	0	0	0	0
EOG8HTD1Q	ENSCAFP00000000479	N	EOG84N22K	ENSCAFP00000005334	N	1	0	0	0	0
EOG8HTD1Q	ENSCAFP00000000479	N	EOG8PK5J4	ENSCAFP00000006176	N	1	0	0	0	0
EOG8HTD1Q	ENSCAFP00000000479	N	EOG8FV09C	ENSCAFP00000006603	N	1	0	0	0	0
EOG8HTD1Q	ENSCAFP00000000479	N	EOG8RJKBX	ENSCAFP00000006846	N	1	0	0	0	0
EOG8HTD1Q	ENSCAFP00000000479	N	EOG8WM856	ENSCAFP00000007641	NC	1	0	0	0	0
EOG8HTD1Q	ENSCAFP00000000479	N	EOG85HW6B	ENSCAFP00000007760	N	1	0	0	0	0
EOG8HTD1Q	ENSCAFP00000000479	N	EOG8KM2DD	ENSCAFP00000007846	N	1	0	0	0	0
EOG8HTD1Q	ENSCAFP00000000479	N	EOG8QNR4S	ENSCAFP00000008349	T	1	0	0	0	0
EOG8HTD1Q	ENSCAFP00000000479	N	EOG8XSPZD	ENSCAFP00000008727	N	1	0	0	0	0
EOG8HTD1Q	ENSCAFP00000000479	N	EOG847K3J	ENSCAFP00000008754	N	1	0	0	0	0
EOG8HTD1Q	ENSCAFP00000000479	N	EOG8DRDMT	ENSCAFP00000008792	N	1	0	0	0	0
EOG8HTD1Q	ENSCAFP00000000479	N	EOG8CC7BG	ENSCAFP00000008959	N	1	0	0	0	0
EOG8HTD1Q	ENSCAFP00000000479	N	EOG890BK9	ENSCAFP00000009109	N	1	0	0	0	0
EOG8HTD1Q	ENSCAFP00000000479	N	EOG8WQ4C2	ENSCAFP00000009585	N	1	0	0	0	0
EOG8HTD1Q	ENSCAFP00000000479	N	EOG869V4X	ENSCAFP00000009620	N	1	0	0	0	0
EOG8HTD1Q	ENSCAFP00000000479	N	EOG869V4X	ENSCAFP00000009627	N	1	0	0	0	0
EOG8HTD1Q	ENSCAFP00000000479	N	EOG8FR428	ENSCAFP00000010434	N	1	0	0	0	0
EOG8HTD1Q	ENSCAFP00000000479	N	EOG8TQQKT	ENSCAFP00000010437	N	1	0	0	0	0
EOG8HTD1Q	ENSCAFP00000000479	N	EOG8K6KFC	ENSCAFP00000010824	TN	1	0	0	0	0
EOG8HTD1Q	ENSCAFP00000000479	N	EOG8TF3V1	ENSCAFP00000011322	NC	1	0	0	0	0
EOG8HTD1Q	ENSCAFP00000000479	N	EOG8CG3JH	ENSCAFP00000011497	N	1	0	0	0	0
EOG8HTD1Q	ENSCAFP00000000479	N	EOG82VCR2	ENSCAFP00000012583	TN	1	0	0	0	0
EOG8HTD1Q	ENSCAFP00000000479	N	EOG805W98	ENSCAFP00000012820	N	1	0	0	0	0
EOG8HTD1Q	ENSCAFP00000000479	N	EOG87Q1HF	ENSCAFP00000013198	N	1	0	0	0	0
EOG8HTD1Q	ENSCAFP00000000479	N	EOG84XNR9	ENSCAFP00000013316	N	1	0	0	0	0
EOG8HTD1Q	ENSCAFP00000000479	N	EOG8R53D3	ENSCAFP00000013464	TN	1	0	0	0	0
EOG8HTD1Q	ENSCAFP00000000479	N	EOG8R7ZK4	ENSCAFP00000013586	N	1	0	0	0	0
EOG8HTD1Q	ENSCAFP00000000479	N	EOG8DJP5W	ENSCAFP00000013636	N	1	0	0	0	0
EOG8HTD1Q	ENSCAFP00000000479	N	EOG8G1QRQ	ENSCAFP00000013643	N	1	0	0	0	0
EOG8HTD1Q	ENSCAFP00000000479	N	EOG82Z80J	ENSCAFP00000013685	N	1	0	0	0	0
EOG8HTD1Q	ENSCAFP00000000479	N	EOG8VMJRH	ENSCAFP00000014389	N	1	0	0	0	0
EOG8HTD1Q	ENSCAFP00000000479	N	EOG84QX8J	ENSCAFP00000014839	T	1	0	0	0	0
EOG8HTD1Q	ENSCAFP00000000479	N	EOG8H75N0	ENSCAFP00000014991	N	1	0	0	0	0
EOG8HTD1Q	ENSCAFP00000000479	N	EOG8JWZQK	ENSCAFP00000015307	N	1	0	0	0	0
EOG8HTD1Q	ENSCAFP00000000479	N	EOG8DZ559	ENSCAFP00000015579	N	1	0	0	0	0
EOG8HTD1Q	ENSCAFP00000000479	N	EOG88PQVC	ENSCAFP00000016183	N	1	0	0	0	0
EOG8HTD1Q	ENSCAFP00000000479	N	EOG8C2MK0	ENSCAFP00000016537	NC	1	0	0	0	0
EOG8HTD1Q	ENSCAFP00000000479	N	EOG8JHGQF	ENSCAFP00000017324	N	1	0	0	0	0
EOG8HTD1Q	ENSCAFP00000000479	N	EOG883HD3	ENSCAFP00000017381	TN	1	0	0	0	0
EOG8HTD1Q	ENSCAFP00000000479	N	EOG8RJK9V	ENSCAFP00000017760	TN	1	0	0	0	0
EOG8HTD1Q	ENSCAFP00000000479	N	EOG81VPBZ	ENSCAFP00000017912	N	1	0	0	0	0
EOG8HTD1Q	ENSCAFP00000000479	N	EOG87M57T	ENSCAFP00000018044	N	1	0	0	0	0
EOG8HTD1Q	ENSCAFP00000000479	N	EOG8TQQKF	ENSCAFP00000018079	N	1	0	0	0	0
EOG8HTD1Q	ENSCAFP00000000479	N	EOG8R7ZK4	ENSCAFP00000018209	NC	1	0	0	0	0
EOG8HTD1Q	ENSCAFP00000000479	N	EOG879JH2	ENSCAFP00000020071	TN	1	0	0	0	0
EOG8HTD1Q	ENSCAFP00000000479	N	EOG8H1F59	ENSCAFP00000020366	N	1	0	0	0	0
EOG8HTD1Q	ENSCAFP00000000479	N	EOG8CG3JN	ENSCAFP00000020552	N	1	0	0	0	0
EOG8HTD1Q	ENSCAFP00000000479	N	EOG8QZBWJ	ENSCAFP00000020893	TN	1	0	0	0	0
EOG8HTD1Q	ENSCAFP00000000479	N	EOG8578GX	ENSCAFP00000022772	NC	1	0	0	0	0
EOG8HTD1Q	ENSCAFP00000000479	N	EOG85F103	ENSCAFP00000022941	N	1	0	0	0	0
EOG8HTD1Q	ENSCAFP00000000479	N	EOG8QNR6M	ENSCAFP00000023420	N	1	0	0	0	0
EOG8HTD1Q	ENSCAFP00000000479	N	EOG805W9F	ENSCAFP00000023514	N	1	0	0	0	0
EOG8HTD1Q	ENSCAFP00000000479	N	EOG80W003	ENSCAFP00000024156	TC	1	1	1	0	0
EOG8HTD1Q	ENSCAFP00000000479	N	EOG8CC79X	ENSCAFP00000025086	NC	1	1	1	0	0
EOG8HTD1Q	ENSCAFP00000000479	N	EOG8H1F5B	ENSCAFP00000025475	N	1	0	0	0	0
EOG8HTD1Q	ENSCAFP00000000479	N	EOG8B8NPR	ENSCAFP00000025551	N	1	0	0	0	0
EOG8HTD1Q	ENSCAFP00000000479	N	EOG8ZGSNS	ENSCAFP00000025872	N	1	0	0	0	0
EOG8HTD1Q	ENSCAFP00000000479	N	EOG8TMVBH	ENSCAFP00000026284	TN	1	0	0	0	0
EOG8HTD1Q	ENSCAFP00000000479	N	EOG82JS1R	ENSCAFP00000027726	TC	0	1	0	0	0
EOG8HTD1Q	ENSCAFP00000000479	N	EOG86T6B0	ENSCAFP00000028444	N	1	1	1	0	1
EOG8HTD1Q	ENSCAFP00000000479	N	EOG8G4M0X	ENSCAFP00000028446	N	1	1	1	0	0
EOG8HTD1Q	ENSCAFP00000000479	N	EOG83FM78	ENSCAFP00000029286	N	1	0	0	0	0
EOG8HTD1Q	ENSCAFP00000000479	N	EOG80W003	ENSCAFP00000029356	TC	1	1	1	0	0
EOG8HTD1Q	ENSCAFP00000000479	N	EOG8PP1SG	ENSCAFP00000030106	TN	1	0	0	0	0
EOG8HTD1Q	ENSCAFP00000000479	N	EOG841TMX	ENSCAFP00000030174	N	1	0	0	0	0
EOG8HTD1Q	ENSCAFP00000000479	N	EOG84BFBJ	ENSCAFP00000030916	TN	1	0	0	0	0
EOG8HTD1Q	ENSCAFP00000000479	N	EOG85TGXB	ENSCAFP00000032854	N	1	0	0	0	0
EOG8HTD1Q	ENSCAFP00000000479	N	EOG870XSC	ENSCAFP00000032974	N	1	0	0	0	0
EOG8HTD1Q	ENSCAFP00000000479	N	EOG80W003	ENSCAFP00000033576	TC	1	1	1	0	0
EOG8HTD1Q	ENSCAFP00000000479	N	EOG8HTD1Q	ENSCAFP00000035824	N	1	0	0	0	0
EOG8HTD1Q	ENSCAFP00000000479	N	EOG82Z7ZP	ENSCAFP00000035940	N	1	0	0	0	0
EOG8HTD1Q	ENSCAFP00000000479	N	EOG8B5SFM	ENSCAFP00000036103	N	1	0	0	0	0
EOG8HTD1Q	ENSCAFP00000000479	N	EOG8Z926X	ENSCAFP00000036196	N	1	0	0	0	0
EOG8HTD1Q	ENSCAFP00000000479	N	EOG8N8VF1	ENSCAFP00000036340	N	1	0	0	0	0
EOG8HTD1Q	ENSCAFP00000000479	N	EOG869V56	ENSCAFP00000036677	N	1	0	0	0	0
EOG8HTD1Q	ENSCAFP00000000479	N	EOG8STWD7	ENSCAFP00000037067	T	1	0	0	0	0
EOG8HTD1Q	ENSCAFP00000000479	N	EOG8MKRRS	ENSCAFP00000037189	N	1	0	0	0	0
EOG8HTD1Q	ENSCAFP00000000479	N	EOG86MFV4	ENSCAFP00000037233	N	1	0	0	0	0
EOG8HTD1Q	ENSCAFP00000000479	N	EOG81G6CQ	ENSCAFP00000037687	NC	0	0	1	0	0
EOG8HTD1Q	ENSCAFP00000000479	N	EOG880N64	ENSCAFP00000039055	TN	1	0	0	0	0
EOG8HTD1Q	ENSCAFP00000000479	N	EOG8J14JN	ENSCAFP00000039552	TN	1	0	0	0	0
EOG8HTD1Q	ENSCAFP00000000479	N	EOG81ZJMV	ENSCAFP00000039762	N	1	0	0	0	0
EOG8HTD1Q	ENSCAFP00000000479	N	EOG8C5GTZ	ENSCAFP00000039878	TN	1	0	0	0	0
EOG8HTD1Q	ENSCAFP00000000479	N	EOG8B2X6M	ENSCAFP00000039988	N	1	0	0	0	0
EOG8HTD1Q	ENSCAFP00000000479	N	EOG870XT8	ENSCAFP00000040052	N	1	0	0	0	0
EOG8HTD1Q	ENSCAFP00000000479	N	EOG8BS0W9	ENSCAFP00000040421	N	1	0	0	0	0
EOG8HTD1Q	ENSCAFP00000000479	N	EOG8RJKB4	ENSCAFP00000040846	N	1	0	0	0	0
EOG8HTD1Q	ENSCAFP00000000479	N	EOG8K3Q5P	ENSCAFP00000041132	TN	1	0	0	0	0
EOG8HTD1Q	ENSCAFP00000000479	N	EOG8HHSBS	ENSCAFP00000041240	N	1	0	0	0	0
EOG8HTD1Q	ENSCAFP00000000479	N	EOG832479	ENSCAFP00000041552	N	1	0	0	0	0
EOG8HTD1Q	ENSCAFP00000000479	N	EOG8G4M0X	ENSCAFP00000041847	N	1	1	1	0	0
EOG8HTD1Q	ENSCAFP00000000479	N	EOG8HHSBS	ENSCAFP00000041975	N	1	0	0	0	0
EOG8HTD1Q	ENSCAFP00000000479	N	EOG818FZZ	ENSCAFP00000042834	TNC	1	0	0	0	0
EOG8HTD1Q	ENSCAFP00000000479	N	EOG8T7CCB	ENSCAFP00000043083	N	1	0	0	0	0
EOG8HTD1Q	ENSCAFP00000000479	N	EOG8K9FNW	ENSCAFP00000043168	N	1	0	0	0	0
EOG8TXG1T	ENSCAFP00000000624	N	EOG876P8D	ENSCAFP00000001118	C	1	0	0	0	0
EOG8TXG1T	ENSCAFP00000000624	N	EOG8QZBWF	ENSCAFP00000001523	N	1	1	1	0	1
EOG8TXG1T	ENSCAFP00000000624	N	EOG8H49C6	ENSCAFP00000001585	N	1	1	1	0	1
EOG8TXG1T	ENSCAFP00000000624	N	EOG876P8D	ENSCAFP00000001880	C	1	0	0	0	0
EOG8TXG1T	ENSCAFP00000000624	N	EOG80CMST	ENSCAFP00000002357	N	1	1	1	0	0
EOG8TXG1T	ENSCAFP00000000624	N	EOG8PP1T2	ENSCAFP00000002433	NC	1	1	1	0	0
EOG8TXG1T	ENSCAFP00000000624	N	EOG86X2J9	ENSCAFP00000002914	N	1	1	1	0	0
EOG8TXG1T	ENSCAFP00000000624	N	EOG822DT7	ENSCAFP00000003097	N	0	0	0	0	1
EOG8TXG1T	ENSCAFP00000000624	N	EOG8XD724	ENSCAFP00000004016	NC	1	1	1	0	1
EOG8TXG1T	ENSCAFP00000000624	N	EOG8Z0FFJ	ENSCAFP00000004456	T	1	1	1	0	0
EOG8TXG1T	ENSCAFP00000000624	N	EOG8Q887J	ENSCAFP00000005060	TC	1	1	1	0	0
EOG8TXG1T	ENSCAFP00000000624	N	EOG8DV8VQ	ENSCAFP00000005164	N	1	1	1	0	1
EOG8TXG1T	ENSCAFP00000000624	N	EOG8H1F4Q	ENSCAFP00000005934	NC	1	1	1	0	0
EOG8TXG1T	ENSCAFP00000000624	N	EOG81NXW4	ENSCAFP00000006011	C	1	1	1	0	1
EOG8TXG1T	ENSCAFP00000000624	N	EOG86HKKS	ENSCAFP00000006021	N	1	1	1	0	0
EOG8TXG1T	ENSCAFP00000000624	N	EOG84N21G	ENSCAFP00000006049	NC	1	0	1	1	0
EOG8TXG1T	ENSCAFP00000000624	N	EOG8FV08N	ENSCAFP00000007423	NC	1	1	0	0	0
EOG8TXG1T	ENSCAFP00000000624	N	EOG8PG99Q	ENSCAFP00000009045	NC	1	1	1	0	1
EOG8TXG1T	ENSCAFP00000000624	N	EOG8PG98M	ENSCAFP00000009468	N	1	1	0	0	0
EOG8TXG1T	ENSCAFP00000000624	N	EOG869V4X	ENSCAFP00000009627	N	1	0	0	0	0
EOG8TXG1T	ENSCAFP00000000624	N	EOG841TNF	ENSCAFP00000010834	C	1	1	1	0	0
EOG8TXG1T	ENSCAFP00000000624	N	EOG87M568	ENSCAFP00000011257	C	1	1	1	0	0
EOG8TXG1T	ENSCAFP00000000624	N	EOG8TF3V1	ENSCAFP00000011322	NC	1	1	1	0	0
EOG8TXG1T	ENSCAFP00000000624	N	EOG8TMV9K	ENSCAFP00000011935	C	1	1	1	0	0
EOG8TXG1T	ENSCAFP00000000624	N	EOG8M68SK	ENSCAFP00000012903	NC	1	1	1	0	1
EOG8TXG1T	ENSCAFP00000000624	N	EOG8K6KF6	ENSCAFP00000015048	N	1	1	1	0	1
EOG8TXG1T	ENSCAFP00000000624	N	EOG8BVW38	ENSCAFP00000015285	C	0	1	0	0	0
EOG8TXG1T	ENSCAFP00000000624	N	EOG88SM2H	ENSCAFP00000016006	N	1	1	1	0	1
EOG8TXG1T	ENSCAFP00000000624	N	EOG8PRX0B	ENSCAFP00000016081	N	1	1	1	0	0
EOG8TXG1T	ENSCAFP00000000624	N	EOG8C2MK0	ENSCAFP00000016537	NC	1	1	1	0	1
EOG8TXG1T	ENSCAFP00000000624	N	EOG88WG9X	ENSCAFP00000017792	N	1	1	1	0	0
EOG8TXG1T	ENSCAFP00000000624	N	EOG85TGWP	ENSCAFP00000020505	N	1	1	1	0	0
EOG8TXG1T	ENSCAFP00000000624	N	EOG8BK8C9	ENSCAFP00000020924	N	0	0	1	0	0
EOG8TXG1T	ENSCAFP00000000624	N	EOG87SWPF	ENSCAFP00000022653	N	1	1	1	0	0
EOG8TXG1T	ENSCAFP00000000624	N	EOG80CMST	ENSCAFP00000022654	N	1	1	1	0	0
EOG8TXG1T	ENSCAFP00000000624	N	EOG87SWPF	ENSCAFP00000022915	NC	1	1	1	0	0
EOG8TXG1T	ENSCAFP00000000624	N	EOG8RR9RS	ENSCAFP00000024079	N	1	0	1	0	1
EOG8TXG1T	ENSCAFP00000000624	N	EOG8NS6M1	ENSCAFP00000024203	C	1	1	1	0	0
EOG8TXG1T	ENSCAFP00000000624	N	EOG837VQF	ENSCAFP00000024579	NC	1	0	0	0	0
EOG8TXG1T	ENSCAFP00000000624	N	EOG8CC79X	ENSCAFP00000025086	NC	1	1	1	0	1
EOG8TXG1T	ENSCAFP00000000624	N	EOG8GMZ6D	ENSCAFP00000025190	N	1	1	1	0	0
EOG8TXG1T	ENSCAFP00000000624	N	EOG8Z39PQ	ENSCAFP00000025984	C	1	1	1	0	0
EOG8TXG1T	ENSCAFP00000000624	N	EOG86X2J9	ENSCAFP00000026650	N	1	1	1	0	0
EOG8TXG1T	ENSCAFP00000000624	N	EOG8M68SK	ENSCAFP00000027127	NC	1	1	1	0	1
EOG8TXG1T	ENSCAFP00000000624	N	EOG8PRX0X	ENSCAFP00000029376	C	1	0	0	0	0
EOG8TXG1T	ENSCAFP00000000624	N	EOG812QF0	ENSCAFP00000029535	NC	1	1	1	0	0
EOG8TXG1T	ENSCAFP00000000624	N	EOG841TMX	ENSCAFP00000030174	N	1	1	1	0	0
EOG8TXG1T	ENSCAFP00000000624	N	EOG886CNN	ENSCAFP00000030390	C	1	1	1	0	0
EOG8TXG1T	ENSCAFP00000000624	N	EOG8GMZ6D	ENSCAFP00000030998	N	1	1	1	0	0
EOG8TXG1T	ENSCAFP00000000624	N	EOG81NXW4	ENSCAFP00000036819	C	1	1	1	0	1
EOG8TXG1T	ENSCAFP00000000624	N	EOG8CNV2N	ENSCAFP00000037130	T	1	0	0	0	0
EOG8TXG1T	ENSCAFP00000000624	N	EOG8RJKB4	ENSCAFP00000040846	N	0	0	0	0	1
EOG8897WM	ENSCAFP00000000625	C	EOG8X3M8V	ENSCAFP00000000714	N	1	1	1	0	0
EOG8897WM	ENSCAFP00000000625	C	EOG8H1F4Q	ENSCAFP00000005934	NC	1	1	0	0	0
EOG8897WM	ENSCAFP00000000625	C	EOG8TF3V1	ENSCAFP00000011322	NC	1	0	0	0	0
EOG8897WM	ENSCAFP00000000625	C	EOG8RFQ3F	ENSCAFP00000012955	TC	1	1	1	0	1
EOG8897WM	ENSCAFP00000000625	C	EOG8GMZ5T	ENSCAFP00000013074	NC	1	1	1	0	1
EOG8897WM	ENSCAFP00000000625	C	EOG8C2MK0	ENSCAFP00000016537	NC	1	0	0	0	0
EOG8897WM	ENSCAFP00000000625	C	EOG8GMZ5T	ENSCAFP00000021345	NC	1	1	1	0	1
EOG8897WM	ENSCAFP00000000625	C	EOG8XH39G	ENSCAFP00000021714	TNC	1	0	0	0	0
EOG8897WM	ENSCAFP00000000625	C	EOG8R274G	ENSCAFP00000022395	NC	1	1	1	1	0
EOG8897WM	ENSCAFP00000000625	C	EOG83V35M	ENSCAFP00000040726	C	1	0	0	0	0
EOG8X3M8V	ENSCAFP00000000714	N	EOG8QZBWF	ENSCAFP00000001523	N	1	1	1	0	0
EOG8X3M8V	ENSCAFP00000000714	N	EOG8Q887J	ENSCAFP00000005060	TC	1	1	1	0	0
EOG8X3M8V	ENSCAFP00000000714	N	EOG8H1F4Q	ENSCAFP00000005934	NC	1	1	1	0	1
EOG8X3M8V	ENSCAFP00000000714	N	EOG8XSPZD	ENSCAFP00000008727	N	1	1	1	0	0
EOG8X3M8V	ENSCAFP00000000714	N	EOG8DRDMT	ENSCAFP00000008792	N	1	1	1	0	0
EOG8X3M8V	ENSCAFP00000000714	N	EOG8578HJ	ENSCAFP00000009149	N	1	1	1	0	0
EOG8X3M8V	ENSCAFP00000000714	N	EOG841TNF	ENSCAFP00000010834	C	1	1	1	0	0
EOG8X3M8V	ENSCAFP00000000714	N	EOG8TF3V1	ENSCAFP00000011322	NC	1	1	1	0	1
EOG8X3M8V	ENSCAFP00000000714	N	EOG8M68SK	ENSCAFP00000012903	NC	1	1	1	0	1
EOG8X3M8V	ENSCAFP00000000714	N	EOG8GMZ5T	ENSCAFP00000013074	NC	1	1	1	0	1
EOG8X3M8V	ENSCAFP00000000714	N	EOG84XNR9	ENSCAFP00000013316	N	1	1	1	0	0
EOG8X3M8V	ENSCAFP00000000714	N	EOG8TJ038	ENSCAFP00000014111	N	1	0	1	0	0
EOG8X3M8V	ENSCAFP00000000714	N	EOG8MD17W	ENSCAFP00000014423	N	1	1	1	0	0
EOG8X3M8V	ENSCAFP00000000714	N	EOG8BVW38	ENSCAFP00000015285	C	1	1	1	0	0
EOG8X3M8V	ENSCAFP00000000714	N	EOG8C2MK0	ENSCAFP00000016537	NC	1	1	1	0	1
EOG8X3M8V	ENSCAFP00000000714	N	EOG8GMZ5T	ENSCAFP00000021345	NC	1	1	1	0	1
EOG8X3M8V	ENSCAFP00000000714	N	EOG8R274G	ENSCAFP00000022395	NC	1	1	1	0	0
EOG8X3M8V	ENSCAFP00000000714	N	EOG88H0C0	ENSCAFP00000022438	N	1	1	1	0	0
EOG8X3M8V	ENSCAFP00000000714	N	EOG87SWPF	ENSCAFP00000022653	N	1	1	1	0	0
EOG8X3M8V	ENSCAFP00000000714	N	EOG87SWPF	ENSCAFP00000022915	NC	1	1	1	0	0
EOG8X3M8V	ENSCAFP00000000714	N	EOG8M68SK	ENSCAFP00000027127	NC	1	1	1	0	1
EOG8X3M8V	ENSCAFP00000000714	N	EOG8HMNKH	ENSCAFP00000027832	N	1	1	1	0	0
EOG8X3M8V	ENSCAFP00000000714	N	EOG8M3DJ0	ENSCAFP00000029941	C	1	1	1	0	0
EOG8X3M8V	ENSCAFP00000000714	N	EOG8N3406	ENSCAFP00000031429	T	1	1	1	0	0
EOG8X3M8V	ENSCAFP00000000714	N	EOG8MD18K	ENSCAFP00000035390	N	1	1	1	0	1
EOG8X3M8V	ENSCAFP00000000714	N	EOG82Z7ZP	ENSCAFP00000035940	N	1	1	1	0	0
EOG8X3M8V	ENSCAFP00000000714	N	EOG83V35M	ENSCAFP00000040726	C	1	1	1	0	0
EOG8X3M8V	ENSCAFP00000000714	N	EOG8N3406	ENSCAFP00000041081	T	0	1	1	0	0
EOG8X3M8V	ENSCAFP00000000714	N	EOG8JT3G7	ENSCAFP00000043103	N	1	1	1	0	0
EOG8W3WZ1	ENSCAFP00000000739	C	EOG876P8D	ENSCAFP00000001118	C	1	1	1	0	0
EOG8W3WZ1	ENSCAFP00000000739	C	EOG8VHPHP	ENSCAFP00000001176	N	0	0	0	0	1
EOG8W3WZ1	ENSCAFP00000000739	C	EOG837VQG	ENSCAFP00000001223	N	0	0	0	0	1
EOG8W3WZ1	ENSCAFP00000000739	C	EOG81VPD7	ENSCAFP00000001253	N	0	0	0	0	1
EOG8W3WZ1	ENSCAFP00000000739	C	EOG8QZBWF	ENSCAFP00000001523	N	1	1	1	0	0
EOG8W3WZ1	ENSCAFP00000000739	C	EOG8H49C6	ENSCAFP00000001585	N	1	0	0	0	0
EOG8W3WZ1	ENSCAFP00000000739	C	EOG876P8D	ENSCAFP00000001880	C	1	1	1	0	0
EOG8W3WZ1	ENSCAFP00000000739	C	EOG8PP1T2	ENSCAFP00000002433	NC	1	0	0	1	1
EOG8W3WZ1	ENSCAFP00000000739	C	EOG8XD724	ENSCAFP00000004016	NC	0	0	0	0	1
EOG8W3WZ1	ENSCAFP00000000739	C	EOG818FZX	ENSCAFP00000004516	T	0	0	0	1	1
EOG8W3WZ1	ENSCAFP00000000739	C	EOG841TNV	ENSCAFP00000005941	N	0	0	0	1	1
EOG8W3WZ1	ENSCAFP00000000739	C	EOG84N21G	ENSCAFP00000006049	NC	1	0	0	1	0
EOG8W3WZ1	ENSCAFP00000000739	C	EOG8FV08N	ENSCAFP00000007423	NC	1	1	0	1	0
EOG8W3WZ1	ENSCAFP00000000739	C	EOG8R7ZM7	ENSCAFP00000007600	T	1	1	1	1	0
EOG8W3WZ1	ENSCAFP00000000739	C	EOG8SFDGZ	ENSCAFP00000007917	N	1	1	1	0	0
EOG8W3WZ1	ENSCAFP00000000739	C	EOG8PG98M	ENSCAFP00000009468	N	0	1	1	0	0
EOG8W3WZ1	ENSCAFP00000000739	C	EOG883HFG	ENSCAFP00000010478	N	1	1	1	0	0
EOG8W3WZ1	ENSCAFP00000000739	C	EOG8MWCG6	ENSCAFP00000011546	TC	0	0	0	1	0
EOG8W3WZ1	ENSCAFP00000000739	C	EOG8M68SK	ENSCAFP00000012903	NC	0	0	0	0	1
EOG8W3WZ1	ENSCAFP00000000739	C	EOG8MD17W	ENSCAFP00000014423	N	0	0	1	0	0
EOG8W3WZ1	ENSCAFP00000000739	C	EOG8J9R9G	ENSCAFP00000015443	T	0	0	0	0	1
EOG8W3WZ1	ENSCAFP00000000739	C	EOG8TB7MV	ENSCAFP00000019242	T	1	1	1	0	0
EOG8W3WZ1	ENSCAFP00000000739	C	EOG88H0CS	ENSCAFP00000019617	N	1	0	0	0	0
EOG8W3WZ1	ENSCAFP00000000739	C	EOG8B01ZM	ENSCAFP00000023435	N	1	1	1	0	0
EOG8W3WZ1	ENSCAFP00000000739	C	EOG8TTKT4	ENSCAFP00000023753	TC	1	1	1	1	0
EOG8W3WZ1	ENSCAFP00000000739	C	EOG8NS6M1	ENSCAFP00000024203	C	1	0	0	0	0
EOG8W3WZ1	ENSCAFP00000000739	C	EOG837VQF	ENSCAFP00000024579	NC	1	0	0	0	0
EOG8W3WZ1	ENSCAFP00000000739	C	EOG8GMZ6D	ENSCAFP00000025190	N	0	0	0	1	1
EOG8W3WZ1	ENSCAFP00000000739	C	EOG8M68SK	ENSCAFP00000027127	NC	0	0	0	0	1
EOG8W3WZ1	ENSCAFP00000000739	C	EOG83FM58	ENSCAFP00000028407	NC	1	0	0	0	0
EOG8W3WZ1	ENSCAFP00000000739	C	EOG8PRX0X	ENSCAFP00000029376	C	1	0	0	0	0
EOG8W3WZ1	ENSCAFP00000000739	C	EOG8V1B9Q	ENSCAFP00000030230	C	1	1	1	0	1
EOG8W3WZ1	ENSCAFP00000000739	C	EOG886CNN	ENSCAFP00000030390	C	1	0	1	0	0
EOG8W3WZ1	ENSCAFP00000000739	C	EOG8GMZ6D	ENSCAFP00000030998	N	0	0	0	1	1
EOG8W3WZ1	ENSCAFP00000000739	C	EOG85B4QD	ENSCAFP00000031277	C	1	1	1	0	0
EOG8W3WZ1	ENSCAFP00000000739	C	EOG85QMNW	ENSCAFP00000033637	N	1	1	1	0	0
EOG8W3WZ1	ENSCAFP00000000739	C	EOG8P2TCX	ENSCAFP00000034480	T	1	0	0	0	0
EOG8W3WZ1	ENSCAFP00000000739	C	EOG8643NZ	ENSCAFP00000037976	N	1	1	1	0	0
EOG8W3WZ1	ENSCAFP00000000739	C	EOG880N6Z	ENSCAFP00000038507	N	0	0	0	0	1
EOG8W3WZ1	ENSCAFP00000000739	C	EOG8P8JTH	ENSCAFP00000041961	T	0	0	1	0	0
EOG8J14K2	ENSCAFP00000000819	TC	EOG8M68S0	ENSCAFP00000002167	TC	1	1	1	1	0
EOG8J14K2	ENSCAFP00000000819	TC	EOG8N07PH	ENSCAFP00000002794	TC	1	1	1	1	0
EOG8J14K2	ENSCAFP00000000819	TC	EOG81G6F2	ENSCAFP00000003703	TC	1	1	1	0	0
EOG8J14K2	ENSCAFP00000000819	TC	EOG8MPN11	ENSCAFP00000008147	TC	1	1	1	1	0
EOG8J14K2	ENSCAFP00000000819	TC	EOG8MWCG6	ENSCAFP00000011546	TC	1	1	1	1	0
EOG8J14K2	ENSCAFP00000000819	TC	EOG8ZGSPF	ENSCAFP00000012936	TC	1	1	1	1	0
EOG8J14K2	ENSCAFP00000000819	TC	EOG8PZNHN	ENSCAFP00000012966	TC	1	1	1	1	0
EOG8J14K2	ENSCAFP00000000819	TC	EOG866ZX2	ENSCAFP00000014226	TC	1	1	1	0	0
EOG8J14K2	ENSCAFP00000000819	TC	EOG8CJZSN	ENSCAFP00000016408	TC	1	1	1	1	0
EOG8J14K2	ENSCAFP00000000819	TC	EOG8DNJFM	ENSCAFP00000018445	TC	1	1	1	1	0
EOG8J14K2	ENSCAFP00000000819	TC	EOG8PVS87	ENSCAFP00000020647	TC	1	1	1	0	0
EOG8J14K2	ENSCAFP00000000819	TC	EOG8CC7BJ	ENSCAFP00000021881	TC	1	1	1	1	0
EOG8J14K2	ENSCAFP00000000819	TC	EOG8S4SS8	ENSCAFP00000023751	TC	1	1	1	0	0
EOG8J14K2	ENSCAFP00000000819	TC	EOG8350FT	ENSCAFP00000028316	TC	1	1	1	0	0
EOG8J14K2	ENSCAFP00000000819	TC	EOG8P8JV7	ENSCAFP00000028558	TC	1	1	1	0	0
EOG8J14K2	ENSCAFP00000000819	TC	EOG8DBXQS	ENSCAFP00000032712	TC	1	1	1	1	0
EOG8J14K2	ENSCAFP00000000819	TC	EOG8P8JV7	ENSCAFP00000032998	TC	1	1	1	0	0
EOG8J14K2	ENSCAFP00000000819	TC	EOG8V1BB3	ENSCAFP00000037643	TC	1	1	1	0	0
EOG8J14K2	ENSCAFP00000000819	TC	EOG8S4SS8	ENSCAFP00000039082	TC	1	1	1	0	0
EOG8J14K2	ENSCAFP00000000819	TC	EOG8MWCGW	ENSCAFP00000039672	TC	1	1	1	1	0
EOG8J14K2	ENSCAFP00000000819	TC	EOG8V1BB3	ENSCAFP00000042593	TC	1	1	1	0	0
EOG8J14K2	ENSCAFP00000000819	TC	EOG8BVW33	ENSCAFP00000042731	TC	1	1	1	1	0
EOG8JWZPG	ENSCAFP00000000826	C	EOG82859R	ENSCAFP00000003629	C	1	1	1	0	0
EOG8JWZPG	ENSCAFP00000000826	C	EOG822DTP	ENSCAFP00000005131	C	1	1	1	1	0
EOG8JWZPG	ENSCAFP00000000826	C	EOG844PVK	ENSCAFP00000012308	C	1	1	1	1	0
EOG8JWZPG	ENSCAFP00000000826	C	EOG8N6065	ENSCAFP00000013922	C	1	1	1	1	0
EOG8JWZPG	ENSCAFP00000000826	C	EOG8WM84C	ENSCAFP00000041701	C	1	1	1	0	0
EOG8K6KFN	ENSCAFP00000000897	NC	EOG8MGWJZ	ENSCAFP00000001764	NC	1	1	1	0	1
EOG8K6KFN	ENSCAFP00000000897	NC	EOG8617CG	ENSCAFP00000003370	C	1	0	0	0	1
EOG8K6KFN	ENSCAFP00000000897	NC	EOG8NW2V1	ENSCAFP00000003572	NC	1	1	1	0	1
EOG8K6KFN	ENSCAFP00000000897	NC	EOG8S7P14	ENSCAFP00000005531	C	1	1	1	0	1
EOG8K6KFN	ENSCAFP00000000897	NC	EOG8GQTFT	ENSCAFP00000006042	NC	0	0	1	0	0
EOG8K6KFN	ENSCAFP00000000897	NC	EOG8KM2D6	ENSCAFP00000010223	N	0	0	0	0	1
EOG8K6KFN	ENSCAFP00000000897	NC	EOG8KSSTD	ENSCAFP00000010405	C	1	0	0	0	1
EOG8K6KFN	ENSCAFP00000000897	NC	EOG8RBTV2	ENSCAFP00000010469	C	1	0	0	0	0
EOG8K6KFN	ENSCAFP00000000897	NC	EOG8B5SG8	ENSCAFP00000011111	NC	1	1	1	0	1
EOG8K6KFN	ENSCAFP00000000897	NC	EOG8MD194	ENSCAFP00000012825	C	1	1	0	0	1
EOG8K6KFN	ENSCAFP00000000897	NC	EOG8ZCXFV	ENSCAFP00000013652	N	1	0	0	0	1
EOG8K6KFN	ENSCAFP00000000897	NC	EOG80ZV7R	ENSCAFP00000014878	NC	1	1	1	0	1
EOG8K6KFN	ENSCAFP00000000897	NC	EOG8004VC	ENSCAFP00000015146	N	1	0	0	0	1
EOG8K6KFN	ENSCAFP00000000897	NC	EOG87WRZH	ENSCAFP00000015542	NC	1	1	1	0	1
EOG8K6KFN	ENSCAFP00000000897	NC	EOG8C2MMN	ENSCAFP00000018168	N	1	1	1	0	0
EOG8K6KFN	ENSCAFP00000000897	NC	EOG8VX5GH	ENSCAFP00000019306	NC	1	1	1	0	1
EOG8K6KFN	ENSCAFP00000000897	NC	EOG8NKG4J	ENSCAFP00000019318	N	1	1	1	0	1
EOG8K6KFN	ENSCAFP00000000897	NC	EOG8RR9TP	ENSCAFP00000020415	NC	1	1	1	0	1
EOG8K6KFN	ENSCAFP00000000897	NC	EOG8NKG4D	ENSCAFP00000020711	NC	0	0	1	0	0
EOG8K6KFN	ENSCAFP00000000897	NC	EOG8JWZP2	ENSCAFP00000020765	TNC	1	1	1	0	1
EOG8K6KFN	ENSCAFP00000000897	NC	EOG86T6BV	ENSCAFP00000024403	N	1	0	0	0	1
EOG8K6KFN	ENSCAFP00000000897	NC	EOG8JDMHQ	ENSCAFP00000025697	N	1	0	0	0	1
EOG8K6KFN	ENSCAFP00000000897	NC	EOG83V362	ENSCAFP00000026957	NC	1	1	1	0	1
EOG8K6KFN	ENSCAFP00000000897	NC	EOG80ZV7R	ENSCAFP00000028191	NC	1	1	1	0	1
EOG8K6KFN	ENSCAFP00000000897	NC	EOG8Z39PD	ENSCAFP00000028268	TNC	1	1	1	0	0
EOG8K6KFN	ENSCAFP00000000897	NC	EOG8XH37G	ENSCAFP00000028357	N	1	1	1	0	1
EOG8K6KFN	ENSCAFP00000000897	NC	EOG8GQTFT	ENSCAFP00000029137	NC	0	0	1	0	0
EOG8K6KFN	ENSCAFP00000000897	NC	EOG8Z0FFT	ENSCAFP00000032653	NC	1	1	1	0	1
EOG8K6KFN	ENSCAFP00000000897	NC	EOG86T6BJ	ENSCAFP00000034562	N	1	0	0	0	1
EOG8K6KFN	ENSCAFP00000000897	NC	EOG8K9FP7	ENSCAFP00000034812	NC	1	1	1	0	1
EOG8K6KFN	ENSCAFP00000000897	NC	EOG86X2KV	ENSCAFP00000037928	NC	1	0	0	0	0
EOG8K6KFN	ENSCAFP00000000897	NC	EOG8WM855	ENSCAFP00000038933	NC	1	1	1	0	1
EOG8K6KFN	ENSCAFP00000000897	NC	EOG8MGWJZ	ENSCAFP00000041040	N	1	1	1	0	1
EOG8K6KFN	ENSCAFP00000000897	NC	EOG8K9FP7	ENSCAFP00000041826	NC	0	1	1	0	1
EOG8K6KFN	ENSCAFP00000000897	NC	EOG8RR9TP	ENSCAFP00000042139	NC	1	1	1	0	1
EOG8K6KFN	ENSCAFP00000000897	NC	EOG80ZV7R	ENSCAFP00000042792	NC	1	1	1	0	1
EOG8K6KFN	ENSCAFP00000000897	NC	EOG8MGWJZ	ENSCAFP00000042872	N	1	1	1	0	1
EOG8SJ8PR	ENSCAFP00000000900	N	EOG8SJ8PR	ENSCAFP00000000903	NC	1	0	0	0	0
EOG8SJ8PR	ENSCAFP00000000900	N	EOG873T18	ENSCAFP00000001046	N	1	1	1	0	0
EOG8SJ8PR	ENSCAFP00000000900	N	EOG854D8C	ENSCAFP00000001185	N	0	0	0	0	1
EOG8SJ8PR	ENSCAFP00000000900	N	EOG8MPN0B	ENSCAFP00000002268	TNC	1	1	1	0	0
EOG8SJ8PR	ENSCAFP00000000900	N	EOG89CTJ1	ENSCAFP00000002660	N	1	1	1	0	1
EOG8SJ8PR	ENSCAFP00000000900	N	EOG8SJ8PR	ENSCAFP00000002766	N	1	0	0	0	0
EOG8SJ8PR	ENSCAFP00000000900	N	EOG86X2J9	ENSCAFP00000002914	N	1	1	1	0	0
EOG8SJ8PR	ENSCAFP00000000900	N	EOG808RHD	ENSCAFP00000004013	N	0	0	0	0	1
EOG8SJ8PR	ENSCAFP00000000900	N	EOG88D44H	ENSCAFP00000008195	N	1	1	1	0	1
EOG8SJ8PR	ENSCAFP00000000900	N	EOG8GF6Q6	ENSCAFP00000008437	N	1	1	1	0	0
EOG8SJ8PR	ENSCAFP00000000900	N	EOG8DBXPH	ENSCAFP00000008559	N	1	1	1	0	0
EOG8SJ8PR	ENSCAFP00000000900	N	EOG8F21D2	ENSCAFP00000011871	N	0	0	0	0	1
EOG8SJ8PR	ENSCAFP00000000900	N	EOG82C1JT	ENSCAFP00000012805	N	0	0	0	0	1
EOG8SJ8PR	ENSCAFP00000000900	N	EOG8KM2C2	ENSCAFP00000013064	N	1	1	1	0	0
EOG8SJ8PR	ENSCAFP00000000900	N	EOG8BK8DH	ENSCAFP00000014676	N	0	0	0	0	1
EOG8SJ8PR	ENSCAFP00000000900	N	EOG83NBNQ	ENSCAFP00000014829	N	1	1	1	0	0
EOG8SJ8PR	ENSCAFP00000000900	N	EOG8PRX0B	ENSCAFP00000016081	N	0	0	0	0	1
EOG8SJ8PR	ENSCAFP00000000900	N	EOG854D8C	ENSCAFP00000016630	N	0	0	0	0	1
EOG8SJ8PR	ENSCAFP00000000900	N	EOG854D8C	ENSCAFP00000016648	N	0	0	0	0	1
EOG8SJ8PR	ENSCAFP00000000900	N	EOG8D567N	ENSCAFP00000017574	N	0	0	0	0	1
EOG8SJ8PR	ENSCAFP00000000900	N	EOG8897XF	ENSCAFP00000017612	N	0	0	0	0	1
EOG8SJ8PR	ENSCAFP00000000900	N	EOG88SM2Q	ENSCAFP00000018645	N	0	0	0	0	1
EOG8SJ8PR	ENSCAFP00000000900	N	EOG8TJ03V	ENSCAFP00000018692	N	0	0	0	0	1
EOG8SJ8PR	ENSCAFP00000000900	N	EOG8P5PJM	ENSCAFP00000018694	N	0	1	0	0	0
EOG8SJ8PR	ENSCAFP00000000900	N	EOG8643N9	ENSCAFP00000018768	N	0	0	0	0	1
EOG8SJ8PR	ENSCAFP00000000900	N	EOG8ZKNX3	ENSCAFP00000019758	N	0	0	0	0	1
EOG8SJ8PR	ENSCAFP00000000900	N	EOG89CTJ1	ENSCAFP00000020955	N	1	1	1	0	1
EOG8SJ8PR	ENSCAFP00000000900	N	EOG8HDX4M	ENSCAFP00000021192	N	1	1	1	0	0
EOG8SJ8PR	ENSCAFP00000000900	N	EOG8XH39G	ENSCAFP00000021714	TNC	0	0	0	0	1
EOG8SJ8PR	ENSCAFP00000000900	N	EOG8F7RVX	ENSCAFP00000022549	N	0	0	0	0	1
EOG8SJ8PR	ENSCAFP00000000900	N	EOG8S7P13	ENSCAFP00000023329	N	0	0	0	0	1
EOG8SJ8PR	ENSCAFP00000000900	N	EOG81ZJM3	ENSCAFP00000023966	N	0	0	0	0	1
EOG8SJ8PR	ENSCAFP00000000900	N	EOG8C2MM4	ENSCAFP00000023983	N	1	1	1	0	1
EOG8SJ8PR	ENSCAFP00000000900	N	EOG86X2J9	ENSCAFP00000026650	N	1	1	1	0	0
EOG8SJ8PR	ENSCAFP00000000900	N	EOG8HB1VT	ENSCAFP00000027158	N	0	0	0	0	1
EOG8SJ8PR	ENSCAFP00000000900	N	EOG8MD197	ENSCAFP00000029368	N	0	0	0	0	1
EOG8SJ8PR	ENSCAFP00000000900	N	EOG8N3406	ENSCAFP00000031429	T	0	0	0	0	1
EOG8SJ8PR	ENSCAFP00000000900	N	EOG89S9GQ	ENSCAFP00000032051	N	1	1	1	0	1
EOG8SJ8PR	ENSCAFP00000000900	N	EOG8M3DKF	ENSCAFP00000033192	N	0	0	0	0	1
EOG8SJ8PR	ENSCAFP00000000900	N	EOG86T6BJ	ENSCAFP00000034562	N	0	1	0	0	1
EOG8SJ8PR	ENSCAFP00000000900	N	EOG8GMZ64	ENSCAFP00000035868	N	0	0	0	0	1
EOG8SJ8PR	ENSCAFP00000000900	N	EOG8KM2C2	ENSCAFP00000036362	N	1	1	1	0	0
EOG8SJ8PR	ENSCAFP00000000900	N	EOG8004T1	ENSCAFP00000037171	N	1	1	1	0	0
EOG8SJ8PR	ENSCAFP00000000900	N	EOG82C1JT	ENSCAFP00000037451	N	0	0	0	0	1
EOG8SJ8PR	ENSCAFP00000000900	N	EOG8BK8DW	ENSCAFP00000038071	N	0	0	0	0	1
EOG8SJ8PR	ENSCAFP00000000900	N	EOG89KK1N	ENSCAFP00000038131	N	1	1	1	0	0
EOG8SJ8PR	ENSCAFP00000000900	N	EOG8N3406	ENSCAFP00000041081	T	0	0	0	0	1
EOG8SJ8PR	ENSCAFP00000000900	N	EOG8P2TC3	ENSCAFP00000041344	N	0	0	0	0	1
EOG8SJ8PR	ENSCAFP00000000900	N	EOG87M56N	ENSCAFP00000042295	TC	1	1	1	0	0
EOG8SJ8PR	ENSCAFP00000000903	NC	EOG873T18	ENSCAFP00000001046	N	1	1	1	0	0
EOG8SJ8PR	ENSCAFP00000000903	NC	EOG854D8C	ENSCAFP00000001185	N	1	0	0	0	1
EOG8SJ8PR	ENSCAFP00000000903	NC	EOG8H49C6	ENSCAFP00000001585	N	1	0	0	0	0
EOG8SJ8PR	ENSCAFP00000000903	NC	EOG8MPN0B	ENSCAFP00000002268	TNC	1	1	1	0	0
EOG8SJ8PR	ENSCAFP00000000903	NC	EOG89CTJ1	ENSCAFP00000002660	N	1	1	1	0	1
EOG8SJ8PR	ENSCAFP00000000903	NC	EOG8SJ8PR	ENSCAFP00000002766	N	1	0	0	0	0
EOG8SJ8PR	ENSCAFP00000000903	NC	EOG86X2J9	ENSCAFP00000002914	N	1	1	1	0	0
EOG8SJ8PR	ENSCAFP00000000903	NC	EOG808RHD	ENSCAFP00000004013	N	1	0	0	0	1
EOG8SJ8PR	ENSCAFP00000000903	NC	EOG8MKRRJ	ENSCAFP00000006249	N	1	0	0	0	0
EOG8SJ8PR	ENSCAFP00000000903	NC	EOG88D44H	ENSCAFP00000008195	N	1	1	1	0	1
EOG8SJ8PR	ENSCAFP00000000903	NC	EOG8GF6Q6	ENSCAFP00000008437	N	1	1	1	0	0
EOG8SJ8PR	ENSCAFP00000000903	NC	EOG8DBXPH	ENSCAFP00000008559	N	1	1	1	0	0
EOG8SJ8PR	ENSCAFP00000000903	NC	EOG8BVW4D	ENSCAFP00000008899	N	1	0	0	0	0
EOG8SJ8PR	ENSCAFP00000000903	NC	EOG87WRZ1	ENSCAFP00000010204	N	1	0	0	0	0
EOG8SJ8PR	ENSCAFP00000000903	NC	EOG8F21D2	ENSCAFP00000011871	N	1	0	0	0	1
EOG8SJ8PR	ENSCAFP00000000903	NC	EOG82C1JT	ENSCAFP00000012805	N	1	0	0	0	1
EOG8SJ8PR	ENSCAFP00000000903	NC	EOG8KM2C2	ENSCAFP00000013064	N	1	1	1	0	0
EOG8SJ8PR	ENSCAFP00000000903	NC	EOG8BK8DH	ENSCAFP00000014676	N	1	0	0	0	1
EOG8SJ8PR	ENSCAFP00000000903	NC	EOG83NBNQ	ENSCAFP00000014829	N	1	1	1	0	0
EOG8SJ8PR	ENSCAFP00000000903	NC	EOG8PRX0B	ENSCAFP00000016081	N	1	0	0	0	1
EOG8SJ8PR	ENSCAFP00000000903	NC	EOG854D8C	ENSCAFP00000016630	N	1	0	0	0	1
EOG8SJ8PR	ENSCAFP00000000903	NC	EOG854D8C	ENSCAFP00000016648	N	1	0	0	0	1
EOG8SJ8PR	ENSCAFP00000000903	NC	EOG8D567N	ENSCAFP00000017574	N	1	0	0	0	1
EOG8SJ8PR	ENSCAFP00000000903	NC	EOG8897XF	ENSCAFP00000017612	N	1	0	0	0	1
EOG8SJ8PR	ENSCAFP00000000903	NC	EOG8PVS8P	ENSCAFP00000018454	N	1	0	0	0	0
EOG8SJ8PR	ENSCAFP00000000903	NC	EOG88SM2Q	ENSCAFP00000018645	N	1	0	0	0	1
EOG8SJ8PR	ENSCAFP00000000903	NC	EOG8TJ03V	ENSCAFP00000018692	N	1	0	0	0	1
EOG8SJ8PR	ENSCAFP00000000903	NC	EOG8P5PJM	ENSCAFP00000018694	N	1	1	0	0	0
EOG8SJ8PR	ENSCAFP00000000903	NC	EOG8643N9	ENSCAFP00000018768	N	1	0	0	0	1
EOG8SJ8PR	ENSCAFP00000000903	NC	EOG88H0CS	ENSCAFP00000019617	N	1	0	0	0	0
EOG8SJ8PR	ENSCAFP00000000903	NC	EOG8ZKNX3	ENSCAFP00000019758	N	1	0	0	0	1
EOG8SJ8PR	ENSCAFP00000000903	NC	EOG89CTJ1	ENSCAFP00000020955	N	1	1	1	0	1
EOG8SJ8PR	ENSCAFP00000000903	NC	EOG8HDX4M	ENSCAFP00000021192	N	1	1	1	0	0
EOG8SJ8PR	ENSCAFP00000000903	NC	EOG8XH39G	ENSCAFP00000021714	TNC	1	0	0	0	1
EOG8SJ8PR	ENSCAFP00000000903	NC	EOG87SWQJ	ENSCAFP00000021718	N	1	0	0	0	0
EOG8SJ8PR	ENSCAFP00000000903	NC	EOG8F7RVX	ENSCAFP00000022549	N	1	0	0	0	1
EOG8SJ8PR	ENSCAFP00000000903	NC	EOG8S7P13	ENSCAFP00000023329	N	1	0	0	0	1
EOG8SJ8PR	ENSCAFP00000000903	NC	EOG81ZJM3	ENSCAFP00000023966	N	1	0	0	0	1
EOG8SJ8PR	ENSCAFP00000000903	NC	EOG8C2MM4	ENSCAFP00000023983	N	1	1	1	0	1
EOG8SJ8PR	ENSCAFP00000000903	NC	EOG86X2J9	ENSCAFP00000026650	N	1	1	1	0	0
EOG8SJ8PR	ENSCAFP00000000903	NC	EOG8PVS8P	ENSCAFP00000026792	N	1	0	0	0	0
EOG8SJ8PR	ENSCAFP00000000903	NC	EOG8HB1VT	ENSCAFP00000027158	N	1	0	0	0	1
EOG8SJ8PR	ENSCAFP00000000903	NC	EOG8PVS8H	ENSCAFP00000028198	N	1	0	0	0	0
EOG8SJ8PR	ENSCAFP00000000903	NC	EOG83FM58	ENSCAFP00000028407	NC	1	0	0	0	0
EOG8SJ8PR	ENSCAFP00000000903	NC	EOG8MD197	ENSCAFP00000029368	N	1	0	0	0	1
EOG8SJ8PR	ENSCAFP00000000903	NC	EOG8MKRS3	ENSCAFP00000029995	N	1	0	0	0	0
EOG8SJ8PR	ENSCAFP00000000903	NC	EOG8K9FP4	ENSCAFP00000031421	N	1	0	0	0	0
EOG8SJ8PR	ENSCAFP00000000903	NC	EOG8N3406	ENSCAFP00000031429	T	0	0	0	0	1
EOG8SJ8PR	ENSCAFP00000000903	NC	EOG89S9GQ	ENSCAFP00000032051	N	1	1	1	0	1
EOG8SJ8PR	ENSCAFP00000000903	NC	EOG8M3DKF	ENSCAFP00000033192	N	1	0	0	0	1
EOG8SJ8PR	ENSCAFP00000000903	NC	EOG86T6BJ	ENSCAFP00000034562	N	1	1	0	0	1
EOG8SJ8PR	ENSCAFP00000000903	NC	EOG8NZZ3N	ENSCAFP00000035736	N	1	0	0	0	0
EOG8SJ8PR	ENSCAFP00000000903	NC	EOG8GMZ64	ENSCAFP00000035868	N	1	0	0	0	1
EOG8SJ8PR	ENSCAFP00000000903	NC	EOG8FXVJ9	ENSCAFP00000036045	N	1	0	0	0	0
EOG8SJ8PR	ENSCAFP00000000903	NC	EOG8KM2C2	ENSCAFP00000036362	N	1	1	1	0	0
EOG8SJ8PR	ENSCAFP00000000903	NC	EOG8FXVJ9	ENSCAFP00000036815	N	1	0	0	0	0
EOG8SJ8PR	ENSCAFP00000000903	NC	EOG8004T1	ENSCAFP00000037171	N	1	1	1	0	0
EOG8SJ8PR	ENSCAFP00000000903	NC	EOG82C1JT	ENSCAFP00000037451	N	1	0	0	0	1
EOG8SJ8PR	ENSCAFP00000000903	NC	EOG8FXVJ9	ENSCAFP00000037479	N	1	0	0	0	0
EOG8SJ8PR	ENSCAFP00000000903	NC	EOG8BK8DW	ENSCAFP00000038071	N	1	0	0	0	1
EOG8SJ8PR	ENSCAFP00000000903	NC	EOG89KK1N	ENSCAFP00000038131	N	1	1	1	0	0
EOG8SJ8PR	ENSCAFP00000000903	NC	EOG8FN7T4	ENSCAFP00000039454	N	1	0	0	0	0
EOG8SJ8PR	ENSCAFP00000000903	NC	EOG8T1MWF	ENSCAFP00000039955	N	1	0	0	0	0
EOG8SJ8PR	ENSCAFP00000000903	NC	EOG8FXVJ9	ENSCAFP00000039977	N	1	0	0	0	0
EOG8SJ8PR	ENSCAFP00000000903	NC	EOG8N3406	ENSCAFP00000041081	T	0	0	0	0	1
EOG8SJ8PR	ENSCAFP00000000903	NC	EOG8P2TC3	ENSCAFP00000041344	N	1	0	0	0	1
EOG8SJ8PR	ENSCAFP00000000903	NC	EOG8FXVJ9	ENSCAFP00000042247	N	1	0	0	0	0
EOG8SJ8PR	ENSCAFP00000000903	NC	EOG87M56N	ENSCAFP00000042295	TC	1	1	1	0	0
EOG8SJ8PR	ENSCAFP00000000903	NC	EOG8FXVJ9	ENSCAFP00000042397	N	1	0	0	0	0
EOG87SWPP	ENSCAFP00000000979	C	EOG8H49C6	ENSCAFP00000001585	N	1	1	0	0	0
EOG87SWPP	ENSCAFP00000000979	C	EOG86X2J9	ENSCAFP00000002914	N	1	1	1	0	0
EOG87SWPP	ENSCAFP00000000979	C	EOG8K3Q4V	ENSCAFP00000003650	C	1	0	0	0	0
EOG87SWPP	ENSCAFP00000000979	C	EOG81NXW4	ENSCAFP00000006011	C	1	1	1	0	1
EOG87SWPP	ENSCAFP00000000979	C	EOG8BGD5F	ENSCAFP00000006551	C	0	0	0	0	1
EOG87SWPP	ENSCAFP00000000979	C	EOG866ZVN	ENSCAFP00000013479	C	1	0	0	0	0
EOG87SWPP	ENSCAFP00000000979	C	EOG873T2S	ENSCAFP00000015533	TC	1	1	1	0	0
EOG87SWPP	ENSCAFP00000000979	C	EOG8NS6P1	ENSCAFP00000016675	TC	0	0	1	0	0
EOG87SWPP	ENSCAFP00000000979	C	EOG88H0CS	ENSCAFP00000019617	N	1	0	0	0	0
EOG87SWPP	ENSCAFP00000000979	C	EOG8ZW8KQ	ENSCAFP00000021172	C	1	0	0	0	0
EOG87SWPP	ENSCAFP00000000979	C	EOG8F7RV4	ENSCAFP00000022867	C	1	0	0	0	1
EOG87SWPP	ENSCAFP00000000979	C	EOG86X2J9	ENSCAFP00000026650	N	1	1	1	0	0
EOG87SWPP	ENSCAFP00000000979	C	EOG83FM58	ENSCAFP00000028407	NC	1	1	0	0	0
EOG87SWPP	ENSCAFP00000000979	C	EOG886CNN	ENSCAFP00000030390	C	1	1	1	0	1
EOG87SWPP	ENSCAFP00000000979	C	EOG841TMG	ENSCAFP00000032704	C	1	0	0	0	1
EOG87SWPP	ENSCAFP00000000979	C	EOG8NS6P1	ENSCAFP00000033114	TC	1	0	1	0	0
EOG87SWPP	ENSCAFP00000000979	C	EOG8NS6P1	ENSCAFP00000033119	TC	0	0	1	0	0
EOG87SWPP	ENSCAFP00000000979	C	EOG8NS6P1	ENSCAFP00000033733	TC	0	0	1	0	0
EOG87SWPP	ENSCAFP00000000979	C	EOG873T2S	ENSCAFP00000034113	TC	1	1	1	0	0
EOG87SWPP	ENSCAFP00000000979	C	EOG8NS6P1	ENSCAFP00000036077	TC	1	0	1	0	0
EOG87SWPP	ENSCAFP00000000979	C	EOG8NS6P1	ENSCAFP00000036322	TC	0	0	1	0	0
EOG87SWPP	ENSCAFP00000000979	C	EOG8NS6P1	ENSCAFP00000036424	TC	0	0	1	0	0
EOG87SWPP	ENSCAFP00000000979	C	EOG8NS6P1	ENSCAFP00000036635	TC	0	0	1	0	0
EOG87SWPP	ENSCAFP00000000979	C	EOG81NXW4	ENSCAFP00000036819	C	1	1	1	0	1
EOG87SWPP	ENSCAFP00000000979	C	EOG8NS6P1	ENSCAFP00000037508	TC	1	0	1	0	0
EOG87SWPP	ENSCAFP00000000979	C	EOG8NS6P1	ENSCAFP00000037888	TC	0	0	1	0	0
EOG87SWPP	ENSCAFP00000000979	C	EOG8NS6P1	ENSCAFP00000038464	TC	0	0	1	0	0
EOG87SWPP	ENSCAFP00000000979	C	EOG8NS6P1	ENSCAFP00000038664	TC	1	0	1	0	0
EOG87SWPP	ENSCAFP00000000979	C	EOG8JMC13	ENSCAFP00000038984	C	1	1	1	0	0
EOG87SWPP	ENSCAFP00000000979	C	EOG8JMC13	ENSCAFP00000039694	TC	0	1	1	0	0
EOG87SWPP	ENSCAFP00000000979	C	EOG8NS6P1	ENSCAFP00000039913	TC	1	0	1	0	0
EOG87SWPP	ENSCAFP00000000979	C	EOG841TMG	ENSCAFP00000039963	C	1	0	0	0	1
EOG87SWPP	ENSCAFP00000000979	C	EOG8NS6P1	ENSCAFP00000040042	TC	0	0	1	0	0
EOG87SWPP	ENSCAFP00000000979	C	EOG8NS6P1	ENSCAFP00000040141	TC	0	0	1	0	0
EOG87SWPP	ENSCAFP00000000979	C	EOG8NS6P1	ENSCAFP00000041084	TC	1	0	1	0	0
EOG87SWPP	ENSCAFP00000000979	C	EOG8JMC13	ENSCAFP00000041312	C	0	1	1	0	0
EOG87SWPP	ENSCAFP00000000979	C	EOG8NS6P1	ENSCAFP00000041361	TC	1	0	1	0	0
EOG87SWPP	ENSCAFP00000000979	C	EOG8NS6P1	ENSCAFP00000041984	TC	1	0	1	0	0
EOG87SWPP	ENSCAFP00000000979	C	EOG86QB20	ENSCAFP00000042090	C	1	1	1	1	0
EOG87SWPP	ENSCAFP00000000979	C	EOG8JMC13	ENSCAFP00000042463	TC	0	1	1	0	0
EOG87SWPP	ENSCAFP00000000979	C	EOG8NS6P1	ENSCAFP00000042942	TC	1	0	1	0	0
EOG8R2747	ENSCAFP00000001024	N	EOG8DBXR3	ENSCAFP00000001703	N	1	0	0	0	1
EOG8R2747	ENSCAFP00000001024	N	EOG85TGXN	ENSCAFP00000002591	TN	1	0	0	0	0
EOG8R2747	ENSCAFP00000001024	N	EOG83248D	ENSCAFP00000003217	N	1	0	0	0	1
EOG8R2747	ENSCAFP00000001024	N	EOG88PQVC	ENSCAFP00000003376	N	1	0	0	0	1
EOG8R2747	ENSCAFP00000001024	N	EOG8QJVXW	ENSCAFP00000004111	N	1	0	0	0	1
EOG8R2747	ENSCAFP00000001024	N	EOG82VCR9	ENSCAFP00000004376	N	1	0	0	0	0
EOG8R2747	ENSCAFP00000001024	N	EOG8ZW8MG	ENSCAFP00000004418	TN	1	0	0	0	0
EOG8R2747	ENSCAFP00000001024	N	EOG8QVGNH	ENSCAFP00000004730	N	1	0	0	0	0
EOG8R2747	ENSCAFP00000001024	N	EOG8Z39QD	ENSCAFP00000005250	TN	1	0	0	0	0
EOG8R2747	ENSCAFP00000001024	N	EOG84N22K	ENSCAFP00000005334	N	1	0	0	0	0
EOG8R2747	ENSCAFP00000001024	N	EOG8PK5J4	ENSCAFP00000006176	N	1	0	0	0	0
EOG8R2747	ENSCAFP00000001024	N	EOG8FV09C	ENSCAFP00000006603	N	1	0	0	0	1
EOG8R2747	ENSCAFP00000001024	N	EOG8WM856	ENSCAFP00000007641	NC	1	0	0	0	1
EOG8R2747	ENSCAFP00000001024	N	EOG85HW6B	ENSCAFP00000007760	N	1	0	0	0	0
EOG8R2747	ENSCAFP00000001024	N	EOG8KM2DD	ENSCAFP00000007846	N	1	0	0	0	0
EOG8R2747	ENSCAFP00000001024	N	EOG8XSPZD	ENSCAFP00000008727	N	1	0	0	0	0
EOG8R2747	ENSCAFP00000001024	N	EOG847K3J	ENSCAFP00000008754	N	1	0	0	0	0
EOG8R2747	ENSCAFP00000001024	N	EOG8DRDMT	ENSCAFP00000008792	N	1	0	0	0	1
EOG8R2747	ENSCAFP00000001024	N	EOG8CC7BG	ENSCAFP00000008959	N	1	0	0	0	1
EOG8R2747	ENSCAFP00000001024	N	EOG890BK9	ENSCAFP00000009109	N	1	0	0	0	0
EOG8R2747	ENSCAFP00000001024	N	EOG8WQ4C2	ENSCAFP00000009585	N	1	0	0	0	0
EOG8R2747	ENSCAFP00000001024	N	EOG869V4X	ENSCAFP00000009620	N	1	0	0	0	1
EOG8R2747	ENSCAFP00000001024	N	EOG869V4X	ENSCAFP00000009627	N	1	0	0	0	1
EOG8R2747	ENSCAFP00000001024	N	EOG8FR428	ENSCAFP00000010434	N	1	0	0	0	1
EOG8R2747	ENSCAFP00000001024	N	EOG8TQQKT	ENSCAFP00000010437	N	1	0	0	0	0
EOG8R2747	ENSCAFP00000001024	N	EOG8K6KFC	ENSCAFP00000010824	TN	1	0	0	0	1
EOG8R2747	ENSCAFP00000001024	N	EOG8TF3V1	ENSCAFP00000011322	NC	1	0	0	0	1
EOG8R2747	ENSCAFP00000001024	N	EOG8CG3JH	ENSCAFP00000011497	N	1	0	0	0	0
EOG8R2747	ENSCAFP00000001024	N	EOG82VCR2	ENSCAFP00000012583	TN	1	0	0	0	0
EOG8R2747	ENSCAFP00000001024	N	EOG805W98	ENSCAFP00000012820	N	1	0	0	0	0
EOG8R2747	ENSCAFP00000001024	N	EOG87Q1HF	ENSCAFP00000013198	N	1	0	0	0	1
EOG8R2747	ENSCAFP00000001024	N	EOG84XNR9	ENSCAFP00000013316	N	1	0	0	0	0
EOG8R2747	ENSCAFP00000001024	N	EOG8R53D3	ENSCAFP00000013464	TN	1	0	0	0	0
EOG8R2747	ENSCAFP00000001024	N	EOG8R7ZK4	ENSCAFP00000013586	N	1	0	0	0	1
EOG8R2747	ENSCAFP00000001024	N	EOG8DJP5W	ENSCAFP00000013636	N	1	0	0	0	0
EOG8R2747	ENSCAFP00000001024	N	EOG8G1QRQ	ENSCAFP00000013643	N	1	0	0	0	0
EOG8R2747	ENSCAFP00000001024	N	EOG82Z80J	ENSCAFP00000013685	N	1	0	0	0	1
EOG8R2747	ENSCAFP00000001024	N	EOG8VMJRH	ENSCAFP00000014389	N	1	0	0	0	1
EOG8R2747	ENSCAFP00000001024	N	EOG8H75N0	ENSCAFP00000014991	N	1	0	0	0	0
EOG8R2747	ENSCAFP00000001024	N	EOG8JWZQK	ENSCAFP00000015307	N	1	0	0	0	0
EOG8R2747	ENSCAFP00000001024	N	EOG8DZ559	ENSCAFP00000015579	N	1	0	0	0	0
EOG8R2747	ENSCAFP00000001024	N	EOG88PQVC	ENSCAFP00000016183	N	1	0	0	0	1
EOG8R2747	ENSCAFP00000001024	N	EOG8C2MK0	ENSCAFP00000016537	NC	1	0	0	0	1
EOG8R2747	ENSCAFP00000001024	N	EOG8JHGQF	ENSCAFP00000017324	N	1	0	0	0	1
EOG8R2747	ENSCAFP00000001024	N	EOG883HD3	ENSCAFP00000017381	TN	1	0	0	0	0
EOG8R2747	ENSCAFP00000001024	N	EOG8RJK9V	ENSCAFP00000017760	TN	1	0	0	0	0
EOG8R2747	ENSCAFP00000001024	N	EOG81VPBZ	ENSCAFP00000017912	N	1	0	0	0	0
EOG8R2747	ENSCAFP00000001024	N	EOG87M57T	ENSCAFP00000018044	N	1	0	0	0	0
EOG8R2747	ENSCAFP00000001024	N	EOG8TQQKF	ENSCAFP00000018079	N	1	0	0	0	0
EOG8R2747	ENSCAFP00000001024	N	EOG8R7ZK4	ENSCAFP00000018209	NC	1	0	0	0	1
EOG8R2747	ENSCAFP00000001024	N	EOG879JH2	ENSCAFP00000020071	TN	1	0	0	0	1
EOG8R2747	ENSCAFP00000001024	N	EOG8H1F59	ENSCAFP00000020366	N	1	0	0	0	0
EOG8R2747	ENSCAFP00000001024	N	EOG8CG3JN	ENSCAFP00000020552	N	1	0	0	0	1
EOG8R2747	ENSCAFP00000001024	N	EOG8QZBWJ	ENSCAFP00000020893	TN	1	0	0	0	0
EOG8R2747	ENSCAFP00000001024	N	EOG8578GX	ENSCAFP00000022772	NC	1	0	0	0	0
EOG8R2747	ENSCAFP00000001024	N	EOG85F103	ENSCAFP00000022941	N	1	0	0	0	0
EOG8R2747	ENSCAFP00000001024	N	EOG8QNR6M	ENSCAFP00000023420	N	1	0	0	0	1
EOG8R2747	ENSCAFP00000001024	N	EOG805W9F	ENSCAFP00000023514	N	1	0	0	0	0
EOG8R2747	ENSCAFP00000001024	N	EOG8H1F5B	ENSCAFP00000025475	N	1	0	0	0	0
EOG8R2747	ENSCAFP00000001024	N	EOG8B8NPR	ENSCAFP00000025551	N	1	0	0	0	1
EOG8R2747	ENSCAFP00000001024	N	EOG8ZGSNS	ENSCAFP00000025872	N	1	0	0	0	1
EOG8R2747	ENSCAFP00000001024	N	EOG8TMVBH	ENSCAFP00000026284	TN	1	0	0	0	1
EOG8R2747	ENSCAFP00000001024	N	EOG83FM78	ENSCAFP00000029286	N	1	0	0	0	1
EOG8R2747	ENSCAFP00000001024	N	EOG8PP1SG	ENSCAFP00000030106	TN	1	0	0	0	0
EOG8R2747	ENSCAFP00000001024	N	EOG841TMX	ENSCAFP00000030174	N	1	0	0	0	1
EOG8R2747	ENSCAFP00000001024	N	EOG84BFBJ	ENSCAFP00000030916	TN	1	0	0	0	0
EOG8R2747	ENSCAFP00000001024	N	EOG85TGXB	ENSCAFP00000032854	N	1	0	0	0	1
EOG8R2747	ENSCAFP00000001024	N	EOG870XSC	ENSCAFP00000032974	N	1	0	0	0	0
EOG8R2747	ENSCAFP00000001024	N	EOG8HTD1Q	ENSCAFP00000035824	N	1	0	0	0	0
EOG8R2747	ENSCAFP00000001024	N	EOG82Z7ZP	ENSCAFP00000035940	N	1	0	0	0	0
EOG8R2747	ENSCAFP00000001024	N	EOG8B5SFM	ENSCAFP00000036103	N	1	0	0	0	1
EOG8R2747	ENSCAFP00000001024	N	EOG8Z926X	ENSCAFP00000036196	N	1	0	0	0	1
EOG8R2747	ENSCAFP00000001024	N	EOG8N8VF1	ENSCAFP00000036340	N	1	0	0	0	0
EOG8R2747	ENSCAFP00000001024	N	EOG869V56	ENSCAFP00000036677	N	1	0	0	0	0
EOG8R2747	ENSCAFP00000001024	N	EOG8MKRRS	ENSCAFP00000037189	N	1	0	0	0	1
EOG8R2747	ENSCAFP00000001024	N	EOG86MFV4	ENSCAFP00000037233	N	1	0	0	0	1
EOG8R2747	ENSCAFP00000001024	N	EOG818FZZ	ENSCAFP00000037704	TC	0	0	0	0	1
EOG8R2747	ENSCAFP00000001024	N	EOG880N64	ENSCAFP00000039055	TN	1	0	0	0	0
EOG8R2747	ENSCAFP00000001024	N	EOG8J14JN	ENSCAFP00000039552	TN	1	0	0	0	1
EOG8R2747	ENSCAFP00000001024	N	EOG81ZJMV	ENSCAFP00000039762	N	1	0	0	0	0
EOG8R2747	ENSCAFP00000001024	N	EOG8C5GTZ	ENSCAFP00000039878	TN	1	0	0	0	1
EOG8R2747	ENSCAFP00000001024	N	EOG8B2X6M	ENSCAFP00000039988	N	1	0	0	0	1
EOG8R2747	ENSCAFP00000001024	N	EOG870XT8	ENSCAFP00000040052	N	1	0	0	0	1
EOG8R2747	ENSCAFP00000001024	N	EOG8BS0W9	ENSCAFP00000040421	N	1	0	0	0	0
EOG8R2747	ENSCAFP00000001024	N	EOG8RJKB4	ENSCAFP00000040846	N	1	0	0	0	1
EOG8R2747	ENSCAFP00000001024	N	EOG8K3Q5P	ENSCAFP00000041132	TN	1	0	0	0	0
EOG8R2747	ENSCAFP00000001024	N	EOG8HHSBS	ENSCAFP00000041240	N	1	0	0	0	1
EOG8R2747	ENSCAFP00000001024	N	EOG832479	ENSCAFP00000041552	N	1	0	0	0	1
EOG8R2747	ENSCAFP00000001024	N	EOG8HHSBS	ENSCAFP00000041975	N	1	0	0	0	1
EOG8R2747	ENSCAFP00000001024	N	EOG818FZZ	ENSCAFP00000042834	TNC	1	0	0	0	1
EOG8R2747	ENSCAFP00000001024	N	EOG8T7CCB	ENSCAFP00000043083	N	1	0	0	0	0
EOG8R2747	ENSCAFP00000001024	N	EOG8K9FNW	ENSCAFP00000043168	N	1	0	0	0	0
EOG873T18	ENSCAFP00000001046	N	EOG8SJ8PR	ENSCAFP00000002766	N	1	1	1	0	0
EOG873T18	ENSCAFP00000001046	N	EOG86X2J9	ENSCAFP00000002914	N	1	1	1	0	0
EOG873T18	ENSCAFP00000001046	N	EOG83NBNQ	ENSCAFP00000014829	N	1	1	1	0	1
EOG873T18	ENSCAFP00000001046	N	EOG8HDX4M	ENSCAFP00000021192	N	1	1	1	0	0
EOG873T18	ENSCAFP00000001046	N	EOG80S3QS	ENSCAFP00000023285	TNC	1	1	1	0	0
EOG873T18	ENSCAFP00000001046	N	EOG86X2J9	ENSCAFP00000026650	N	1	1	1	0	0
EOG873T18	ENSCAFP00000001046	N	EOG83V362	ENSCAFP00000026957	NC	0	0	0	1	0
EOG873T18	ENSCAFP00000001046	N	EOG8004T1	ENSCAFP00000037171	N	0	0	0	1	0
EOG873T18	ENSCAFP00000001046	N	EOG89KK1N	ENSCAFP00000038131	N	1	1	1	0	0
EOG873T18	ENSCAFP00000001046	N	EOG80S3QS	ENSCAFP00000038794	TC	1	1	1	0	0
EOG873T18	ENSCAFP00000001046	N	EOG80S3QS	ENSCAFP00000040792	TC	1	1	1	0	0
EOG873T18	ENSCAFP00000001046	N	EOG80S3QS	ENSCAFP00000042930	TC	1	1	1	0	0
EOG82VCSK	ENSCAFP00000001059	TNC	EOG8NGKXT	ENSCAFP00000001346	TN	1	1	1	0	0
EOG82VCSK	ENSCAFP00000001059	TNC	EOG8T4H5T	ENSCAFP00000001357	TC	1	1	1	0	0
EOG82VCSK	ENSCAFP00000001059	TNC	EOG8617FD	ENSCAFP00000001668	TN	1	1	1	0	0
EOG82VCSK	ENSCAFP00000001059	TNC	EOG8N8VFR	ENSCAFP00000001886	TNC	1	1	1	0	0
EOG82VCSK	ENSCAFP00000001059	TNC	EOG85QMQ9	ENSCAFP00000001888	TC	1	1	1	0	0
EOG82VCSK	ENSCAFP00000001059	TNC	EOG8X0R2N	ENSCAFP00000001940	TNC	1	1	1	0	0
EOG82VCSK	ENSCAFP00000001059	TNC	EOG8B5SG6	ENSCAFP00000002355	TNC	1	1	1	0	0
EOG82VCSK	ENSCAFP00000001059	TNC	EOG8QRMF3	ENSCAFP00000002393	TNC	1	1	1	0	0
EOG82VCSK	ENSCAFP00000001059	TNC	EOG8B8NPX	ENSCAFP00000002440	TNC	1	1	1	0	0
EOG82VCSK	ENSCAFP00000001059	TNC	EOG812QGG	ENSCAFP00000002516	T	1	1	1	0	0
EOG82VCSK	ENSCAFP00000001059	TNC	EOG866ZWV	ENSCAFP00000002594	TN	1	1	1	0	0
EOG82VCSK	ENSCAFP00000001059	TNC	EOG8617DF	ENSCAFP00000003111	TN	1	1	1	0	0
EOG82VCSK	ENSCAFP00000001059	TNC	EOG8P5PMJ	ENSCAFP00000003226	TC	1	1	1	0	0
EOG82VCSK	ENSCAFP00000001059	TNC	EOG8617CG	ENSCAFP00000003370	C	1	1	1	0	0
EOG82VCSK	ENSCAFP00000001059	TNC	EOG87DDS6	ENSCAFP00000003434	TC	1	1	1	0	0
EOG82VCSK	ENSCAFP00000001059	TNC	EOG8B5SG6	ENSCAFP00000003613	TNC	1	1	1	0	0
EOG82VCSK	ENSCAFP00000001059	TNC	EOG8WT0MP	ENSCAFP00000003757	T	1	1	1	0	0
EOG82VCSK	ENSCAFP00000001059	TNC	EOG8GXJXZ	ENSCAFP00000003864	TNC	1	1	1	0	0
EOG82VCSK	ENSCAFP00000001059	TNC	EOG8Q2HRZ	ENSCAFP00000004112	TC	1	1	1	0	0
EOG82VCSK	ENSCAFP00000001059	TNC	EOG8Q2HRZ	ENSCAFP00000004660	T	1	1	1	0	0
EOG82VCSK	ENSCAFP00000001059	TNC	EOG8QVGNH	ENSCAFP00000004730	N	0	1	1	0	0
EOG82VCSK	ENSCAFP00000001059	TNC	EOG80CMT2	ENSCAFP00000004844	TNC	1	1	1	0	0
EOG82VCSK	ENSCAFP00000001059	TNC	EOG84BFCB	ENSCAFP00000005218	N	1	1	1	0	0
EOG82VCSK	ENSCAFP00000001059	TNC	EOG8QRMDQ	ENSCAFP00000005417	TNC	1	1	1	0	0
EOG82VCSK	ENSCAFP00000001059	TNC	EOG8C8C3F	ENSCAFP00000005899	TNC	1	1	1	0	0
EOG82VCSK	ENSCAFP00000001059	TNC	EOG8617FD	ENSCAFP00000006339	TN	1	1	1	0	0
EOG82VCSK	ENSCAFP00000001059	TNC	EOG8KH656	ENSCAFP00000006393	TNC	1	1	1	0	0
EOG82VCSK	ENSCAFP00000001059	TNC	EOG8P5PMJ	ENSCAFP00000006488	TC	1	1	1	0	0
EOG82VCSK	ENSCAFP00000001059	TNC	EOG8QG0Q7	ENSCAFP00000007071	TNC	1	1	1	0	0
EOG82VCSK	ENSCAFP00000001059	TNC	EOG8NKG5J	ENSCAFP00000007082	T	1	1	1	0	0
EOG82VCSK	ENSCAFP00000001059	TNC	EOG81CB60	ENSCAFP00000007594	TNC	1	1	1	0	0
EOG82VCSK	ENSCAFP00000001059	TNC	EOG8J9R8S	ENSCAFP00000008052	TNC	1	1	1	0	0
EOG82VCSK	ENSCAFP00000001059	TNC	EOG89S9HK	ENSCAFP00000008230	TNC	1	1	1	0	0
EOG82VCSK	ENSCAFP00000001059	TNC	EOG8HB1WK	ENSCAFP00000008630	TNC	1	1	1	0	0
EOG82VCSK	ENSCAFP00000001059	TNC	EOG8VT97J	ENSCAFP00000008906	TC	1	1	1	0	0
EOG82VCSK	ENSCAFP00000001059	TNC	EOG8QZBWD	ENSCAFP00000009204	TN	1	1	1	0	0
EOG82VCSK	ENSCAFP00000001059	TNC	EOG8DBXQV	ENSCAFP00000009852	N	1	1	1	0	0
[truncated: 49,897 more rows]
