# Supplementary material for: Functional and evolutionary analysis of Korean bob-tailed native dog using whole-genome sequencing data
Source: Sci Rep. 2017 Dec 11;7:17303. doi: 10.1038/s41598-017-17817-w (PMC5725459; doi:10.1038/s41598-017-17817-w)
Supplement: Supplementary file 9 — Supplementary Table 8 [file 41598_2017_17817_MOESM9_ESM.xlsx]

## Sheet: Interactions
Supplementary Table 8. Lists of tail- and non-tail-specific proteins in the subnetwork with only dog's interaction and their known functions
Orthologous group ID	Ensembl Protein ID of dog	Protein types corresponding to Supplementary Figure 2.	Orthologous group ID	Ensembl Protein ID of dog	Protein types corresponding to Supplementary Figure 2.	Dog	Cat	Horse	Pig	Cow
EOG8CVKHM	ENSCAFP00000000020	T	EOG8QNR4S	ENSCAFP00000000460	T	1	0	0	0	0		Column C and F	Column G ~ K
EOG8CVKHM	ENSCAFP00000000020	T	EOG8QNR4S	ENSCAFP00000001721	T	1	0	0	0	0		T: Tail	1: present
EOG8CVKHM	ENSCAFP00000000020	T	EOG8QNR4S	ENSCAFP00000002534	T	1	0	0	0	0		N: Non-tail	0: absent
EOG8CVKHM	ENSCAFP00000000020	T	EOG83R6Z5	ENSCAFP00000002873	T	1	0	0	0	0
EOG8CVKHM	ENSCAFP00000000020	T	EOG80CMSD	ENSCAFP00000003210	T	1	0	0	0	0
EOG8CVKHM	ENSCAFP00000000020	T	EOG818FZX	ENSCAFP00000004516	T	1	0	0	0	0
EOG8CVKHM	ENSCAFP00000000020	T	EOG8M68SR	ENSCAFP00000004587	T	1	0	0	0	0
EOG8CVKHM	ENSCAFP00000000020	T	EOG870XSF	ENSCAFP00000004995	T	1	0	0	0	0
EOG8CVKHM	ENSCAFP00000000020	T	EOG8DV8VN	ENSCAFP00000005350	T	1	0	0	0	0
EOG8CVKHM	ENSCAFP00000000020	T	EOG8J14JV	ENSCAFP00000005785	T	1	0	0	0	0
EOG8CVKHM	ENSCAFP00000000020	T	EOG8T4H5J	ENSCAFP00000006163	T	1	0	0	0	0
EOG8CVKHM	ENSCAFP00000000020	T	EOG869V44	ENSCAFP00000006717	T	1	0	0	0	0
EOG8CVKHM	ENSCAFP00000000020	T	EOG8DNJDX	ENSCAFP00000006935	T	1	0	0	0	0
EOG8CVKHM	ENSCAFP00000000020	T	EOG80S3R3	ENSCAFP00000007485	T	1	0	0	0	0
EOG8CVKHM	ENSCAFP00000000020	T	EOG8Z0FG9	ENSCAFP00000007567	T	1	0	0	0	0
EOG8CVKHM	ENSCAFP00000000020	T	EOG8R7ZM7	ENSCAFP00000007600	T	1	0	0	0	0
EOG8CVKHM	ENSCAFP00000000020	T	EOG8NCQP9	ENSCAFP00000008247	T	1	0	0	0	0
EOG8CVKHM	ENSCAFP00000000020	T	EOG8QNR4S	ENSCAFP00000008349	T	1	0	0	0	0
EOG8CVKHM	ENSCAFP00000000020	T	EOG8V46JG	ENSCAFP00000010070	T	1	0	0	0	0
EOG8CVKHM	ENSCAFP00000000020	T	EOG8P8JTT	ENSCAFP00000010492	T	1	0	0	0	0
EOG8CVKHM	ENSCAFP00000000020	T	EOG84BFBR	ENSCAFP00000011506	T	1	0	0	0	0
EOG8CVKHM	ENSCAFP00000000020	T	EOG8HB1W2	ENSCAFP00000011575	T	1	0	0	0	0
EOG8CVKHM	ENSCAFP00000000020	T	EOG85B4RR	ENSCAFP00000012195	T	1	0	0	0	0
EOG8CVKHM	ENSCAFP00000000020	T	EOG8ZW8MQ	ENSCAFP00000012527	T	1	0	0	0	0
EOG8CVKHM	ENSCAFP00000000020	T	EOG8N07QH	ENSCAFP00000012528	T	1	0	0	0	0
EOG8CVKHM	ENSCAFP00000000020	T	EOG85F101	ENSCAFP00000012574	T	1	0	0	0	0
EOG8CVKHM	ENSCAFP00000000020	T	EOG8XPTRB	ENSCAFP00000012917	T	1	0	0	0	0
EOG8CVKHM	ENSCAFP00000000020	T	EOG870XSF	ENSCAFP00000013535	T	1	0	0	0	0
EOG8CVKHM	ENSCAFP00000000020	T	EOG84QX8J	ENSCAFP00000014839	T	1	0	0	0	0
EOG8CVKHM	ENSCAFP00000000020	T	EOG8Z9267	ENSCAFP00000015121	T	1	0	0	0	0
EOG8CVKHM	ENSCAFP00000000020	T	EOG8J9R9G	ENSCAFP00000015443	T	1	0	0	0	0
EOG8CVKHM	ENSCAFP00000000020	T	EOG808RJN	ENSCAFP00000015819	T	1	0	0	0	0
EOG8CVKHM	ENSCAFP00000000020	T	EOG87SWQ3	ENSCAFP00000015904	T	1	0	0	0	0
EOG8CVKHM	ENSCAFP00000000020	T	EOG8FR423	ENSCAFP00000017323	T	1	0	0	0	0
EOG8CVKHM	ENSCAFP00000000020	T	EOG8DRDNQ	ENSCAFP00000017975	T	1	0	0	0	0
EOG8CVKHM	ENSCAFP00000000020	T	EOG8TB7MV	ENSCAFP00000019242	T	1	0	0	0	0
EOG8CVKHM	ENSCAFP00000000020	T	EOG8K9FNV	ENSCAFP00000019429	T	1	0	0	0	0
EOG8CVKHM	ENSCAFP00000000020	T	EOG8ZKNXC	ENSCAFP00000019460	T	1	0	0	0	0
EOG8CVKHM	ENSCAFP00000000020	T	EOG8ZKNWP	ENSCAFP00000019638	T	1	0	0	0	0
EOG8CVKHM	ENSCAFP00000000020	T	EOG8RFQ32	ENSCAFP00000020146	T	1	0	0	0	0
EOG8CVKHM	ENSCAFP00000000020	T	EOG890BKJ	ENSCAFP00000020273	T	1	0	0	0	0
EOG8CVKHM	ENSCAFP00000000020	T	EOG8RBTVB	ENSCAFP00000020323	T	1	0	0	0	0
EOG8CVKHM	ENSCAFP00000000020	T	EOG8RBTVB	ENSCAFP00000020334	T	1	0	0	0	0
EOG8CVKHM	ENSCAFP00000000020	T	EOG85XC61	ENSCAFP00000020344	T	1	0	0	0	0
EOG8CVKHM	ENSCAFP00000000020	T	EOG8J9R8D	ENSCAFP00000020442	T	1	0	0	0	0
EOG8CVKHM	ENSCAFP00000000020	T	EOG8XPTS7	ENSCAFP00000020465	T	1	0	0	0	0
EOG8CVKHM	ENSCAFP00000000020	T	EOG83FM7D	ENSCAFP00000021232	T	1	0	0	0	0
EOG8CVKHM	ENSCAFP00000000020	T	EOG8S1XJP	ENSCAFP00000021236	T	1	0	0	0	0
EOG8CVKHM	ENSCAFP00000000020	T	EOG8FXVJ2	ENSCAFP00000021542	T	1	0	0	0	0
EOG8CVKHM	ENSCAFP00000000020	T	EOG8FXVJ2	ENSCAFP00000021547	T	1	0	0	0	0
EOG8CVKHM	ENSCAFP00000000020	T	EOG8578HS	ENSCAFP00000023373	T	1	0	0	0	0
EOG8CVKHM	ENSCAFP00000000020	T	EOG8ZW8MJ	ENSCAFP00000023722	T	1	0	0	0	0
EOG8CVKHM	ENSCAFP00000000020	T	EOG8NW2VV	ENSCAFP00000025254	T	1	0	0	0	0
EOG8CVKHM	ENSCAFP00000000020	T	EOG8PRX27	ENSCAFP00000026835	T	1	0	0	0	0
EOG8CVKHM	ENSCAFP00000000020	T	EOG89KK11	ENSCAFP00000026975	T	1	0	0	0	0
EOG8CVKHM	ENSCAFP00000000020	T	EOG8DFSWX	ENSCAFP00000027484	T	1	0	0	0	0
EOG8CVKHM	ENSCAFP00000000020	T	EOG8S7P0H	ENSCAFP00000028441	T	1	0	0	0	0
EOG8CVKHM	ENSCAFP00000000020	T	EOG880N5Z	ENSCAFP00000029624	T	1	0	0	0	0
EOG8CVKHM	ENSCAFP00000000020	T	EOG8MKRRQ	ENSCAFP00000030937	T	1	0	0	0	0
EOG8CVKHM	ENSCAFP00000000020	T	EOG8GF6RM	ENSCAFP00000032015	T	1	0	0	0	0
EOG8CVKHM	ENSCAFP00000000020	T	EOG8GF6QP	ENSCAFP00000032029	T	1	0	0	0	0
EOG8CVKHM	ENSCAFP00000000020	T	EOG8KM2CX	ENSCAFP00000033543	T	1	0	0	0	0
EOG8CVKHM	ENSCAFP00000000020	T	EOG8JMC0R	ENSCAFP00000034355	T	1	0	0	0	0
EOG8CVKHM	ENSCAFP00000000020	T	EOG8P2TCX	ENSCAFP00000034480	T	1	0	0	0	0
EOG8CVKHM	ENSCAFP00000000020	T	EOG844PVJ	ENSCAFP00000035391	T	1	0	0	0	0
EOG8CVKHM	ENSCAFP00000000020	T	EOG8GXJXC	ENSCAFP00000035502	T	1	0	0	0	0
EOG8CVKHM	ENSCAFP00000000020	T	EOG8J9R82	ENSCAFP00000036624	T	1	0	0	0	0
EOG8CVKHM	ENSCAFP00000000020	T	EOG880N68	ENSCAFP00000036860	T	1	0	0	0	0
EOG8CVKHM	ENSCAFP00000000020	T	EOG88KVMH	ENSCAFP00000037035	T	1	0	0	0	0
EOG8CVKHM	ENSCAFP00000000020	T	EOG8STWD7	ENSCAFP00000037067	T	1	0	0	0	0
EOG8CVKHM	ENSCAFP00000000020	T	EOG8CNV2N	ENSCAFP00000037130	T	1	0	0	0	0
EOG8CVKHM	ENSCAFP00000000020	T	EOG8Z39QF	ENSCAFP00000037746	T	1	0	0	0	0
EOG8CVKHM	ENSCAFP00000000020	T	EOG890BKM	ENSCAFP00000039091	T	1	0	0	0	0
EOG8CVKHM	ENSCAFP00000000020	T	EOG8NPBD1	ENSCAFP00000039111	T	1	0	0	0	0
EOG8CVKHM	ENSCAFP00000000020	T	EOG8Z65Z3	ENSCAFP00000039347	T	1	0	0	0	0
EOG8CVKHM	ENSCAFP00000000020	T	EOG8P2TCX	ENSCAFP00000039975	T	1	0	0	0	0
EOG8CVKHM	ENSCAFP00000000020	T	EOG812QFX	ENSCAFP00000040673	T	1	0	0	0	0
EOG8CVKHM	ENSCAFP00000000020	T	EOG8WM844	ENSCAFP00000041119	T	1	0	0	0	0
EOG8CVKHM	ENSCAFP00000000020	T	EOG8DFSXS	ENSCAFP00000041333	T	1	0	0	0	0
EOG8CVKHM	ENSCAFP00000000020	T	EOG8P8JTH	ENSCAFP00000041961	T	1	0	0	0	0
EOG8QNR4S	ENSCAFP00000000460	T	EOG8QNR4S	ENSCAFP00000001721	T	1	0	0	0	0
EOG8QNR4S	ENSCAFP00000000460	T	EOG8QNR4S	ENSCAFP00000002534	T	1	0	0	0	0
EOG8QNR4S	ENSCAFP00000000460	T	EOG83R6Z5	ENSCAFP00000002873	T	1	0	0	0	0
EOG8QNR4S	ENSCAFP00000000460	T	EOG80CMSD	ENSCAFP00000003210	T	1	0	0	0	0
EOG8QNR4S	ENSCAFP00000000460	T	EOG818FZX	ENSCAFP00000004516	T	1	0	0	0	0
EOG8QNR4S	ENSCAFP00000000460	T	EOG8M68SR	ENSCAFP00000004587	T	1	0	0	0	0
EOG8QNR4S	ENSCAFP00000000460	T	EOG870XSF	ENSCAFP00000004995	T	1	0	0	0	0
EOG8QNR4S	ENSCAFP00000000460	T	EOG8DV8VN	ENSCAFP00000005350	T	1	0	0	0	0
EOG8QNR4S	ENSCAFP00000000460	T	EOG8J14JV	ENSCAFP00000005785	T	1	0	0	0	0
EOG8QNR4S	ENSCAFP00000000460	T	EOG8T4H5J	ENSCAFP00000006163	T	1	0	0	0	0
EOG8QNR4S	ENSCAFP00000000460	T	EOG869V44	ENSCAFP00000006717	T	1	0	0	0	0
EOG8QNR4S	ENSCAFP00000000460	T	EOG8DNJDX	ENSCAFP00000006935	T	1	0	0	0	0
EOG8QNR4S	ENSCAFP00000000460	T	EOG80S3R3	ENSCAFP00000007485	T	1	0	0	0	0
EOG8QNR4S	ENSCAFP00000000460	T	EOG8Z0FG9	ENSCAFP00000007567	T	1	0	0	0	0
EOG8QNR4S	ENSCAFP00000000460	T	EOG8R7ZM7	ENSCAFP00000007600	T	1	0	0	0	0
EOG8QNR4S	ENSCAFP00000000460	T	EOG8NCQP9	ENSCAFP00000008247	T	1	0	0	0	0
EOG8QNR4S	ENSCAFP00000000460	T	EOG8QNR4S	ENSCAFP00000008349	T	1	0	0	0	0
EOG8QNR4S	ENSCAFP00000000460	T	EOG8V46JG	ENSCAFP00000010070	T	1	0	0	0	0
EOG8QNR4S	ENSCAFP00000000460	T	EOG8P8JTT	ENSCAFP00000010492	T	1	0	0	0	0
EOG8QNR4S	ENSCAFP00000000460	T	EOG84BFBR	ENSCAFP00000011506	T	1	0	0	0	0
EOG8QNR4S	ENSCAFP00000000460	T	EOG8HB1W2	ENSCAFP00000011575	T	1	0	0	0	0
EOG8QNR4S	ENSCAFP00000000460	T	EOG85B4RR	ENSCAFP00000012195	T	1	0	0	0	0
EOG8QNR4S	ENSCAFP00000000460	T	EOG8ZW8MQ	ENSCAFP00000012527	T	1	0	0	0	0
EOG8QNR4S	ENSCAFP00000000460	T	EOG8N07QH	ENSCAFP00000012528	T	1	0	0	0	0
EOG8QNR4S	ENSCAFP00000000460	T	EOG85F101	ENSCAFP00000012574	T	1	0	0	0	0
EOG8QNR4S	ENSCAFP00000000460	T	EOG8XPTRB	ENSCAFP00000012917	T	1	0	0	0	0
EOG8QNR4S	ENSCAFP00000000460	T	EOG870XSF	ENSCAFP00000013535	T	1	0	0	0	0
EOG8QNR4S	ENSCAFP00000000460	T	EOG84QX8J	ENSCAFP00000014839	T	1	0	0	0	0
EOG8QNR4S	ENSCAFP00000000460	T	EOG8Z9267	ENSCAFP00000015121	T	1	0	0	0	0
EOG8QNR4S	ENSCAFP00000000460	T	EOG8J9R9G	ENSCAFP00000015443	T	1	0	0	0	0
EOG8QNR4S	ENSCAFP00000000460	T	EOG808RJN	ENSCAFP00000015819	T	1	0	0	0	0
EOG8QNR4S	ENSCAFP00000000460	T	EOG8MKRSS	ENSCAFP00000015855	T	1	0	0	0	0
EOG8QNR4S	ENSCAFP00000000460	T	EOG87SWQ3	ENSCAFP00000015904	T	1	0	0	0	0
EOG8QNR4S	ENSCAFP00000000460	T	EOG8FR423	ENSCAFP00000017323	T	1	0	0	0	0
EOG8QNR4S	ENSCAFP00000000460	T	EOG8DRDNQ	ENSCAFP00000017975	T	1	0	0	0	0
EOG8QNR4S	ENSCAFP00000000460	T	EOG8TB7MV	ENSCAFP00000019242	T	1	0	0	0	0
EOG8QNR4S	ENSCAFP00000000460	T	EOG8K9FNV	ENSCAFP00000019429	T	1	0	0	0	0
EOG8QNR4S	ENSCAFP00000000460	T	EOG8ZKNXC	ENSCAFP00000019460	T	1	0	0	0	0
EOG8QNR4S	ENSCAFP00000000460	T	EOG8ZKNWP	ENSCAFP00000019638	T	1	0	0	0	0
EOG8QNR4S	ENSCAFP00000000460	T	EOG8RFQ32	ENSCAFP00000020146	T	1	0	0	0	0
EOG8QNR4S	ENSCAFP00000000460	T	EOG890BKJ	ENSCAFP00000020273	T	1	0	0	0	0
EOG8QNR4S	ENSCAFP00000000460	T	EOG8RBTVB	ENSCAFP00000020323	T	1	0	0	0	0
EOG8QNR4S	ENSCAFP00000000460	T	EOG8RBTVB	ENSCAFP00000020334	T	1	0	0	0	0
EOG8QNR4S	ENSCAFP00000000460	T	EOG85XC61	ENSCAFP00000020344	T	1	0	0	0	0
EOG8QNR4S	ENSCAFP00000000460	T	EOG8J9R8D	ENSCAFP00000020442	T	1	0	0	0	0
EOG8QNR4S	ENSCAFP00000000460	T	EOG8XPTS7	ENSCAFP00000020465	T	1	0	0	0	0
EOG8QNR4S	ENSCAFP00000000460	T	EOG8S1XJP	ENSCAFP00000021236	T	1	0	0	0	0
EOG8QNR4S	ENSCAFP00000000460	T	EOG8FXVJ2	ENSCAFP00000021542	T	1	0	0	0	0
EOG8QNR4S	ENSCAFP00000000460	T	EOG8FXVJ2	ENSCAFP00000021547	T	1	0	0	0	0
EOG8QNR4S	ENSCAFP00000000460	T	EOG8578HS	ENSCAFP00000023373	T	1	0	0	0	0
EOG8QNR4S	ENSCAFP00000000460	T	EOG8ZW8MJ	ENSCAFP00000023722	T	1	0	0	0	0
EOG8QNR4S	ENSCAFP00000000460	T	EOG8NW2VV	ENSCAFP00000025254	T	1	0	0	0	0
EOG8QNR4S	ENSCAFP00000000460	T	EOG8PRX27	ENSCAFP00000026835	T	1	0	0	0	0
EOG8QNR4S	ENSCAFP00000000460	T	EOG89KK11	ENSCAFP00000026975	T	1	0	0	0	0
EOG8QNR4S	ENSCAFP00000000460	T	EOG8DFSWX	ENSCAFP00000027484	T	1	0	0	0	0
EOG8QNR4S	ENSCAFP00000000460	T	EOG8S7P0H	ENSCAFP00000028441	T	1	0	0	0	0
EOG8QNR4S	ENSCAFP00000000460	T	EOG880N5Z	ENSCAFP00000029624	T	1	0	0	0	0
EOG8QNR4S	ENSCAFP00000000460	T	EOG8MKRRQ	ENSCAFP00000030937	T	1	0	0	0	0
EOG8QNR4S	ENSCAFP00000000460	T	EOG8GF6RM	ENSCAFP00000032015	T	1	0	0	0	0
EOG8QNR4S	ENSCAFP00000000460	T	EOG8GF6QP	ENSCAFP00000032029	T	1	0	0	0	0
EOG8QNR4S	ENSCAFP00000000460	T	EOG8KM2CX	ENSCAFP00000033543	T	1	0	0	0	0
EOG8QNR4S	ENSCAFP00000000460	T	EOG8JMC0R	ENSCAFP00000034355	T	1	0	0	0	0
EOG8QNR4S	ENSCAFP00000000460	T	EOG8P2TCX	ENSCAFP00000034480	T	1	0	0	0	0
EOG8QNR4S	ENSCAFP00000000460	T	EOG844PVJ	ENSCAFP00000035391	T	1	0	0	0	0
EOG8QNR4S	ENSCAFP00000000460	T	EOG8GXJXC	ENSCAFP00000035502	T	1	0	0	0	0
EOG8QNR4S	ENSCAFP00000000460	T	EOG8J9R82	ENSCAFP00000036624	T	1	0	0	0	0
EOG8QNR4S	ENSCAFP00000000460	T	EOG880N68	ENSCAFP00000036860	T	1	0	0	0	0
EOG8QNR4S	ENSCAFP00000000460	T	EOG88KVMH	ENSCAFP00000037035	T	1	0	0	0	0
EOG8QNR4S	ENSCAFP00000000460	T	EOG8STWD7	ENSCAFP00000037067	T	1	0	0	0	0
EOG8QNR4S	ENSCAFP00000000460	T	EOG8CNV2N	ENSCAFP00000037130	T	1	0	0	0	0
EOG8QNR4S	ENSCAFP00000000460	T	EOG8Z39QF	ENSCAFP00000037746	T	1	0	0	0	0
EOG8QNR4S	ENSCAFP00000000460	T	EOG890BKM	ENSCAFP00000039091	T	1	0	0	0	0
EOG8QNR4S	ENSCAFP00000000460	T	EOG8NPBD1	ENSCAFP00000039111	T	1	0	0	0	0
EOG8QNR4S	ENSCAFP00000000460	T	EOG8Z65Z3	ENSCAFP00000039347	T	1	0	0	0	0
EOG8QNR4S	ENSCAFP00000000460	T	EOG8P2TCX	ENSCAFP00000039975	T	1	0	0	0	0
EOG8QNR4S	ENSCAFP00000000460	T	EOG812QFX	ENSCAFP00000040673	T	1	0	0	0	0
EOG8QNR4S	ENSCAFP00000000460	T	EOG8WM844	ENSCAFP00000041119	T	1	0	0	0	0
EOG8QNR4S	ENSCAFP00000000460	T	EOG8DFSXS	ENSCAFP00000041333	T	1	0	0	0	0
EOG8QNR4S	ENSCAFP00000000460	T	EOG8P8JTH	ENSCAFP00000041961	T	1	0	0	0	0
EOG8QNR4S	ENSCAFP00000001721	T	EOG8QNR4S	ENSCAFP00000002534	T	1	0	0	0	0
EOG8QNR4S	ENSCAFP00000001721	T	EOG83R6Z5	ENSCAFP00000002873	T	1	0	0	0	0
EOG8QNR4S	ENSCAFP00000001721	T	EOG80CMSD	ENSCAFP00000003210	T	1	0	0	0	0
EOG8QNR4S	ENSCAFP00000001721	T	EOG818FZX	ENSCAFP00000004516	T	1	0	0	0	0
EOG8QNR4S	ENSCAFP00000001721	T	EOG8M68SR	ENSCAFP00000004587	T	1	0	0	0	0
EOG8QNR4S	ENSCAFP00000001721	T	EOG870XSF	ENSCAFP00000004995	T	1	0	0	0	0
EOG8QNR4S	ENSCAFP00000001721	T	EOG8DV8VN	ENSCAFP00000005350	T	1	0	0	0	0
EOG8QNR4S	ENSCAFP00000001721	T	EOG8J14JV	ENSCAFP00000005785	T	1	0	0	0	0
EOG8QNR4S	ENSCAFP00000001721	T	EOG8T4H5J	ENSCAFP00000006163	T	1	0	0	0	0
EOG8QNR4S	ENSCAFP00000001721	T	EOG869V44	ENSCAFP00000006717	T	1	0	0	0	0
EOG8QNR4S	ENSCAFP00000001721	T	EOG8DNJDX	ENSCAFP00000006935	T	1	0	0	0	0
EOG8QNR4S	ENSCAFP00000001721	T	EOG80S3R3	ENSCAFP00000007485	T	1	0	0	0	0
EOG8QNR4S	ENSCAFP00000001721	T	EOG8Z0FG9	ENSCAFP00000007567	T	1	0	0	0	0
EOG8QNR4S	ENSCAFP00000001721	T	EOG8R7ZM7	ENSCAFP00000007600	T	1	0	0	0	0
EOG8QNR4S	ENSCAFP00000001721	T	EOG8NCQP9	ENSCAFP00000008247	T	1	0	0	0	0
EOG8QNR4S	ENSCAFP00000001721	T	EOG8QNR4S	ENSCAFP00000008349	T	1	0	0	0	0
EOG8QNR4S	ENSCAFP00000001721	T	EOG8V46JG	ENSCAFP00000010070	T	1	0	0	0	0
EOG8QNR4S	ENSCAFP00000001721	T	EOG8P8JTT	ENSCAFP00000010492	T	1	0	0	0	0
EOG8QNR4S	ENSCAFP00000001721	T	EOG84BFBR	ENSCAFP00000011506	T	1	0	0	0	0
EOG8QNR4S	ENSCAFP00000001721	T	EOG8HB1W2	ENSCAFP00000011575	T	1	0	0	0	0
EOG8QNR4S	ENSCAFP00000001721	T	EOG85B4RR	ENSCAFP00000012195	T	1	0	0	0	0
EOG8QNR4S	ENSCAFP00000001721	T	EOG8ZW8MQ	ENSCAFP00000012527	T	1	0	0	0	0
EOG8QNR4S	ENSCAFP00000001721	T	EOG8N07QH	ENSCAFP00000012528	T	1	0	0	0	0
EOG8QNR4S	ENSCAFP00000001721	T	EOG85F101	ENSCAFP00000012574	T	1	0	0	0	0
EOG8QNR4S	ENSCAFP00000001721	T	EOG8XPTRB	ENSCAFP00000012917	T	1	0	0	0	0
EOG8QNR4S	ENSCAFP00000001721	T	EOG870XSF	ENSCAFP00000013535	T	1	0	0	0	0
EOG8QNR4S	ENSCAFP00000001721	T	EOG84QX8J	ENSCAFP00000014839	T	1	0	0	0	0
EOG8QNR4S	ENSCAFP00000001721	T	EOG8Z9267	ENSCAFP00000015121	T	1	0	0	0	0
EOG8QNR4S	ENSCAFP00000001721	T	EOG8J9R9G	ENSCAFP00000015443	T	1	0	0	0	0
EOG8QNR4S	ENSCAFP00000001721	T	EOG808RJN	ENSCAFP00000015819	T	1	0	0	0	0
EOG8QNR4S	ENSCAFP00000001721	T	EOG8MKRSS	ENSCAFP00000015855	T	1	0	0	0	0
EOG8QNR4S	ENSCAFP00000001721	T	EOG87SWQ3	ENSCAFP00000015904	T	1	0	0	0	0
EOG8QNR4S	ENSCAFP00000001721	T	EOG8FR423	ENSCAFP00000017323	T	1	0	0	0	0
EOG8QNR4S	ENSCAFP00000001721	T	EOG8DRDNQ	ENSCAFP00000017975	T	1	0	0	0	0
EOG8QNR4S	ENSCAFP00000001721	T	EOG8TB7MV	ENSCAFP00000019242	T	1	0	0	0	0
EOG8QNR4S	ENSCAFP00000001721	T	EOG8K9FNV	ENSCAFP00000019429	T	1	0	0	0	0
EOG8QNR4S	ENSCAFP00000001721	T	EOG8ZKNXC	ENSCAFP00000019460	T	1	0	0	0	0
EOG8QNR4S	ENSCAFP00000001721	T	EOG8ZKNWP	ENSCAFP00000019638	T	1	0	0	0	0
EOG8QNR4S	ENSCAFP00000001721	T	EOG8RFQ32	ENSCAFP00000020146	T	1	0	0	0	0
EOG8QNR4S	ENSCAFP00000001721	T	EOG890BKJ	ENSCAFP00000020273	T	1	0	0	0	0
EOG8QNR4S	ENSCAFP00000001721	T	EOG8RBTVB	ENSCAFP00000020323	T	1	0	0	0	0
EOG8QNR4S	ENSCAFP00000001721	T	EOG8RBTVB	ENSCAFP00000020334	T	1	0	0	0	0
EOG8QNR4S	ENSCAFP00000001721	T	EOG85XC61	ENSCAFP00000020344	T	1	0	0	0	0
EOG8QNR4S	ENSCAFP00000001721	T	EOG8J9R8D	ENSCAFP00000020442	T	1	0	0	0	0
EOG8QNR4S	ENSCAFP00000001721	T	EOG8XPTS7	ENSCAFP00000020465	T	1	0	0	0	0
EOG8QNR4S	ENSCAFP00000001721	T	EOG8S1XJP	ENSCAFP00000021236	T	1	0	0	0	0
EOG8QNR4S	ENSCAFP00000001721	T	EOG8FXVJ2	ENSCAFP00000021542	T	1	0	0	0	0
EOG8QNR4S	ENSCAFP00000001721	T	EOG8FXVJ2	ENSCAFP00000021547	T	1	0	0	0	0
EOG8QNR4S	ENSCAFP00000001721	T	EOG8578HS	ENSCAFP00000023373	T	1	0	0	0	0
EOG8QNR4S	ENSCAFP00000001721	T	EOG8ZW8MJ	ENSCAFP00000023722	T	1	0	0	0	0
EOG8QNR4S	ENSCAFP00000001721	T	EOG8NW2VV	ENSCAFP00000025254	T	1	0	0	0	0
EOG8QNR4S	ENSCAFP00000001721	T	EOG8PRX27	ENSCAFP00000026835	T	1	0	0	0	0
EOG8QNR4S	ENSCAFP00000001721	T	EOG89KK11	ENSCAFP00000026975	T	1	0	0	0	0
EOG8QNR4S	ENSCAFP00000001721	T	EOG8DFSWX	ENSCAFP00000027484	T	1	0	0	0	0
EOG8QNR4S	ENSCAFP00000001721	T	EOG8S7P0H	ENSCAFP00000028441	T	1	0	0	0	0
EOG8QNR4S	ENSCAFP00000001721	T	EOG880N5Z	ENSCAFP00000029624	T	1	0	0	0	0
EOG8QNR4S	ENSCAFP00000001721	T	EOG8MKRRQ	ENSCAFP00000030937	T	1	0	0	0	0
EOG8QNR4S	ENSCAFP00000001721	T	EOG8GF6RM	ENSCAFP00000032015	T	1	0	0	0	0
EOG8QNR4S	ENSCAFP00000001721	T	EOG8GF6QP	ENSCAFP00000032029	T	1	0	0	0	0
EOG8QNR4S	ENSCAFP00000001721	T	EOG8KM2CX	ENSCAFP00000033543	T	1	0	0	0	0
EOG8QNR4S	ENSCAFP00000001721	T	EOG8JMC0R	ENSCAFP00000034355	T	1	0	0	0	0
EOG8QNR4S	ENSCAFP00000001721	T	EOG8P2TCX	ENSCAFP00000034480	T	1	0	0	0	0
EOG8QNR4S	ENSCAFP00000001721	T	EOG844PVJ	ENSCAFP00000035391	T	1	0	0	0	0
EOG8QNR4S	ENSCAFP00000001721	T	EOG8GXJXC	ENSCAFP00000035502	T	1	0	0	0	0
EOG8QNR4S	ENSCAFP00000001721	T	EOG8J9R82	ENSCAFP00000036624	T	1	0	0	0	0
EOG8QNR4S	ENSCAFP00000001721	T	EOG880N68	ENSCAFP00000036860	T	1	0	0	0	0
EOG8QNR4S	ENSCAFP00000001721	T	EOG88KVMH	ENSCAFP00000037035	T	1	0	0	0	0
EOG8QNR4S	ENSCAFP00000001721	T	EOG8STWD7	ENSCAFP00000037067	T	1	0	0	0	0
EOG8QNR4S	ENSCAFP00000001721	T	EOG8CNV2N	ENSCAFP00000037130	T	1	0	0	0	0
EOG8QNR4S	ENSCAFP00000001721	T	EOG8Z39QF	ENSCAFP00000037746	T	1	0	0	0	0
EOG8QNR4S	ENSCAFP00000001721	T	EOG890BKM	ENSCAFP00000039091	T	1	0	0	0	0
EOG8QNR4S	ENSCAFP00000001721	T	EOG8NPBD1	ENSCAFP00000039111	T	1	0	0	0	0
EOG8QNR4S	ENSCAFP00000001721	T	EOG8Z65Z3	ENSCAFP00000039347	T	1	0	0	0	0
EOG8QNR4S	ENSCAFP00000001721	T	EOG8P2TCX	ENSCAFP00000039975	T	1	0	0	0	0
EOG8QNR4S	ENSCAFP00000001721	T	EOG812QFX	ENSCAFP00000040673	T	1	0	0	0	0
EOG8QNR4S	ENSCAFP00000001721	T	EOG8WM844	ENSCAFP00000041119	T	1	0	0	0	0
EOG8QNR4S	ENSCAFP00000001721	T	EOG8DFSXS	ENSCAFP00000041333	T	1	0	0	0	0
EOG8QNR4S	ENSCAFP00000001721	T	EOG8P8JTH	ENSCAFP00000041961	T	1	0	0	0	0
EOG8QNR4S	ENSCAFP00000002534	T	EOG83R6Z5	ENSCAFP00000002873	T	1	0	0	0	0
EOG8QNR4S	ENSCAFP00000002534	T	EOG80CMSD	ENSCAFP00000003210	T	1	0	0	0	0
EOG8QNR4S	ENSCAFP00000002534	T	EOG818FZX	ENSCAFP00000004516	T	1	0	0	0	0
EOG8QNR4S	ENSCAFP00000002534	T	EOG8M68SR	ENSCAFP00000004587	T	1	0	0	0	0
EOG8QNR4S	ENSCAFP00000002534	T	EOG870XSF	ENSCAFP00000004995	T	1	0	0	0	0
EOG8QNR4S	ENSCAFP00000002534	T	EOG8DV8VN	ENSCAFP00000005350	T	1	0	0	0	0
EOG8QNR4S	ENSCAFP00000002534	T	EOG8J14JV	ENSCAFP00000005785	T	1	0	0	0	0
EOG8QNR4S	ENSCAFP00000002534	T	EOG8T4H5J	ENSCAFP00000006163	T	1	0	0	0	0
EOG8QNR4S	ENSCAFP00000002534	T	EOG869V44	ENSCAFP00000006717	T	1	0	0	0	0
EOG8QNR4S	ENSCAFP00000002534	T	EOG8DNJDX	ENSCAFP00000006935	T	1	0	0	0	0
EOG8QNR4S	ENSCAFP00000002534	T	EOG80S3R3	ENSCAFP00000007485	T	1	0	0	0	0
EOG8QNR4S	ENSCAFP00000002534	T	EOG8Z0FG9	ENSCAFP00000007567	T	1	0	0	0	0
EOG8QNR4S	ENSCAFP00000002534	T	EOG8R7ZM7	ENSCAFP00000007600	T	1	0	0	0	0
EOG8QNR4S	ENSCAFP00000002534	T	EOG8NCQP9	ENSCAFP00000008247	T	1	0	0	0	0
EOG8QNR4S	ENSCAFP00000002534	T	EOG8QNR4S	ENSCAFP00000008349	T	1	0	0	0	0
EOG8QNR4S	ENSCAFP00000002534	T	EOG8V46JG	ENSCAFP00000010070	T	1	0	0	0	0
EOG8QNR4S	ENSCAFP00000002534	T	EOG8P8JTT	ENSCAFP00000010492	T	1	0	0	0	0
EOG8QNR4S	ENSCAFP00000002534	T	EOG84BFBR	ENSCAFP00000011506	T	1	0	0	0	0
EOG8QNR4S	ENSCAFP00000002534	T	EOG8HB1W2	ENSCAFP00000011575	T	1	0	0	0	0
EOG8QNR4S	ENSCAFP00000002534	T	EOG85B4RR	ENSCAFP00000012195	T	1	0	0	0	0
EOG8QNR4S	ENSCAFP00000002534	T	EOG8ZW8MQ	ENSCAFP00000012527	T	1	0	0	0	0
EOG8QNR4S	ENSCAFP00000002534	T	EOG8N07QH	ENSCAFP00000012528	T	1	0	0	0	0
EOG8QNR4S	ENSCAFP00000002534	T	EOG85F101	ENSCAFP00000012574	T	1	0	0	0	0
EOG8QNR4S	ENSCAFP00000002534	T	EOG8XPTRB	ENSCAFP00000012917	T	1	0	0	0	0
EOG8QNR4S	ENSCAFP00000002534	T	EOG870XSF	ENSCAFP00000013535	T	1	0	0	0	0
EOG8QNR4S	ENSCAFP00000002534	T	EOG84QX8J	ENSCAFP00000014839	T	1	0	0	0	0
EOG8QNR4S	ENSCAFP00000002534	T	EOG8Z9267	ENSCAFP00000015121	T	1	0	0	0	0
EOG8QNR4S	ENSCAFP00000002534	T	EOG8J9R9G	ENSCAFP00000015443	T	1	0	0	0	0
EOG8QNR4S	ENSCAFP00000002534	T	EOG808RJN	ENSCAFP00000015819	T	1	0	0	0	0
EOG8QNR4S	ENSCAFP00000002534	T	EOG8MKRSS	ENSCAFP00000015855	T	1	0	0	0	0
EOG8QNR4S	ENSCAFP00000002534	T	EOG87SWQ3	ENSCAFP00000015904	T	1	0	0	0	0
EOG8QNR4S	ENSCAFP00000002534	T	EOG8FR423	ENSCAFP00000017323	T	1	0	0	0	0
EOG8QNR4S	ENSCAFP00000002534	T	EOG8DRDNQ	ENSCAFP00000017975	T	1	0	0	0	0
EOG8QNR4S	ENSCAFP00000002534	T	EOG8TB7MV	ENSCAFP00000019242	T	1	0	0	0	0
EOG8QNR4S	ENSCAFP00000002534	T	EOG8K9FNV	ENSCAFP00000019429	T	1	0	0	0	0
EOG8QNR4S	ENSCAFP00000002534	T	EOG8ZKNXC	ENSCAFP00000019460	T	1	0	0	0	0
EOG8QNR4S	ENSCAFP00000002534	T	EOG8ZKNWP	ENSCAFP00000019638	T	1	0	0	0	0
EOG8QNR4S	ENSCAFP00000002534	T	EOG8RFQ32	ENSCAFP00000020146	T	1	0	0	0	0
EOG8QNR4S	ENSCAFP00000002534	T	EOG890BKJ	ENSCAFP00000020273	T	1	0	0	0	0
EOG8QNR4S	ENSCAFP00000002534	T	EOG8RBTVB	ENSCAFP00000020323	T	1	0	0	0	0
EOG8QNR4S	ENSCAFP00000002534	T	EOG8RBTVB	ENSCAFP00000020334	T	1	0	0	0	0
EOG8QNR4S	ENSCAFP00000002534	T	EOG85XC61	ENSCAFP00000020344	T	1	0	0	0	0
EOG8QNR4S	ENSCAFP00000002534	T	EOG8J9R8D	ENSCAFP00000020442	T	1	0	0	0	0
EOG8QNR4S	ENSCAFP00000002534	T	EOG8XPTS7	ENSCAFP00000020465	T	1	0	0	0	0
EOG8QNR4S	ENSCAFP00000002534	T	EOG8S1XJP	ENSCAFP00000021236	T	1	0	0	0	0
EOG8QNR4S	ENSCAFP00000002534	T	EOG8FXVJ2	ENSCAFP00000021542	T	1	0	0	0	0
EOG8QNR4S	ENSCAFP00000002534	T	EOG8FXVJ2	ENSCAFP00000021547	T	1	0	0	0	0
EOG8QNR4S	ENSCAFP00000002534	T	EOG8578HS	ENSCAFP00000023373	T	1	0	0	0	0
EOG8QNR4S	ENSCAFP00000002534	T	EOG8ZW8MJ	ENSCAFP00000023722	T	1	0	0	0	0
EOG8QNR4S	ENSCAFP00000002534	T	EOG8NW2VV	ENSCAFP00000025254	T	1	0	0	0	0
EOG8QNR4S	ENSCAFP00000002534	T	EOG8PRX27	ENSCAFP00000026835	T	1	0	0	0	0
EOG8QNR4S	ENSCAFP00000002534	T	EOG89KK11	ENSCAFP00000026975	T	1	0	0	0	0
EOG8QNR4S	ENSCAFP00000002534	T	EOG8DFSWX	ENSCAFP00000027484	T	1	0	0	0	0
EOG8QNR4S	ENSCAFP00000002534	T	EOG8S7P0H	ENSCAFP00000028441	T	1	0	0	0	0
EOG8QNR4S	ENSCAFP00000002534	T	EOG880N5Z	ENSCAFP00000029624	T	1	0	0	0	0
EOG8QNR4S	ENSCAFP00000002534	T	EOG8MKRRQ	ENSCAFP00000030937	T	1	0	0	0	0
EOG8QNR4S	ENSCAFP00000002534	T	EOG8GF6RM	ENSCAFP00000032015	T	1	0	0	0	0
EOG8QNR4S	ENSCAFP00000002534	T	EOG8GF6QP	ENSCAFP00000032029	T	1	0	0	0	0
EOG8QNR4S	ENSCAFP00000002534	T	EOG8KM2CX	ENSCAFP00000033543	T	1	0	0	0	0
EOG8QNR4S	ENSCAFP00000002534	T	EOG8JMC0R	ENSCAFP00000034355	T	1	0	0	0	0
EOG8QNR4S	ENSCAFP00000002534	T	EOG8P2TCX	ENSCAFP00000034480	T	1	0	0	0	0
EOG8QNR4S	ENSCAFP00000002534	T	EOG844PVJ	ENSCAFP00000035391	T	1	0	0	0	0
EOG8QNR4S	ENSCAFP00000002534	T	EOG8GXJXC	ENSCAFP00000035502	T	1	0	0	0	0
EOG8QNR4S	ENSCAFP00000002534	T	EOG8J9R82	ENSCAFP00000036624	T	1	0	0	0	0
EOG8QNR4S	ENSCAFP00000002534	T	EOG880N68	ENSCAFP00000036860	T	1	0	0	0	0
EOG8QNR4S	ENSCAFP00000002534	T	EOG88KVMH	ENSCAFP00000037035	T	1	0	0	0	0
EOG8QNR4S	ENSCAFP00000002534	T	EOG8STWD7	ENSCAFP00000037067	T	1	0	0	0	0
EOG8QNR4S	ENSCAFP00000002534	T	EOG8CNV2N	ENSCAFP00000037130	T	1	0	0	0	0
EOG8QNR4S	ENSCAFP00000002534	T	EOG8Z39QF	ENSCAFP00000037746	T	1	0	0	0	0
EOG8QNR4S	ENSCAFP00000002534	T	EOG890BKM	ENSCAFP00000039091	T	1	0	0	0	0
EOG8QNR4S	ENSCAFP00000002534	T	EOG8NPBD1	ENSCAFP00000039111	T	1	0	0	0	0
EOG8QNR4S	ENSCAFP00000002534	T	EOG8Z65Z3	ENSCAFP00000039347	T	1	0	0	0	0
EOG8QNR4S	ENSCAFP00000002534	T	EOG8P2TCX	ENSCAFP00000039975	T	1	0	0	0	0
EOG8QNR4S	ENSCAFP00000002534	T	EOG812QFX	ENSCAFP00000040673	T	1	0	0	0	0
EOG8QNR4S	ENSCAFP00000002534	T	EOG8WM844	ENSCAFP00000041119	T	1	0	0	0	0
EOG8QNR4S	ENSCAFP00000002534	T	EOG8DFSXS	ENSCAFP00000041333	T	1	0	0	0	0
EOG8QNR4S	ENSCAFP00000002534	T	EOG8P8JTH	ENSCAFP00000041961	T	1	0	0	0	0
EOG83R6Z5	ENSCAFP00000002873	T	EOG8M68SR	ENSCAFP00000004587	T	1	0	0	0	0
EOG83R6Z5	ENSCAFP00000002873	T	EOG8J14JV	ENSCAFP00000005785	T	1	0	0	0	0
EOG83R6Z5	ENSCAFP00000002873	T	EOG869V44	ENSCAFP00000006717	T	1	0	0	0	0
EOG83R6Z5	ENSCAFP00000002873	T	EOG8Z0FG9	ENSCAFP00000007567	T	1	0	0	0	0
EOG83R6Z5	ENSCAFP00000002873	T	EOG8NCQP9	ENSCAFP00000008247	T	1	0	0	0	0
EOG83R6Z5	ENSCAFP00000002873	T	EOG8QNR4S	ENSCAFP00000008349	T	1	0	0	0	0
EOG83R6Z5	ENSCAFP00000002873	T	EOG8V46JG	ENSCAFP00000010070	T	1	0	0	0	0
EOG83R6Z5	ENSCAFP00000002873	T	EOG8HB1W2	ENSCAFP00000011575	T	1	0	0	0	0
EOG83R6Z5	ENSCAFP00000002873	T	EOG8N07QH	ENSCAFP00000012528	T	1	0	0	0	0
EOG83R6Z5	ENSCAFP00000002873	T	EOG85F101	ENSCAFP00000012574	T	1	0	0	0	0
EOG83R6Z5	ENSCAFP00000002873	T	EOG8XPTRB	ENSCAFP00000012917	T	1	0	0	0	0
EOG83R6Z5	ENSCAFP00000002873	T	EOG84QX8J	ENSCAFP00000014839	T	1	0	0	0	0
EOG83R6Z5	ENSCAFP00000002873	T	EOG8Z9267	ENSCAFP00000015121	T	1	0	0	0	0
EOG83R6Z5	ENSCAFP00000002873	T	EOG808RJN	ENSCAFP00000015819	T	1	0	0	0	0
EOG83R6Z5	ENSCAFP00000002873	T	EOG87SWQ3	ENSCAFP00000015904	T	1	0	0	0	0
EOG83R6Z5	ENSCAFP00000002873	T	EOG8FR423	ENSCAFP00000017323	T	1	0	0	0	0
EOG83R6Z5	ENSCAFP00000002873	T	EOG8TB7MV	ENSCAFP00000019242	T	1	0	0	0	0
EOG83R6Z5	ENSCAFP00000002873	T	EOG8K9FNV	ENSCAFP00000019429	T	1	0	0	0	0
EOG83R6Z5	ENSCAFP00000002873	T	EOG8ZKNXC	ENSCAFP00000019460	T	1	0	0	0	0
EOG83R6Z5	ENSCAFP00000002873	T	EOG8RFQ32	ENSCAFP00000020146	T	1	0	0	0	0
EOG83R6Z5	ENSCAFP00000002873	T	EOG890BKJ	ENSCAFP00000020273	T	1	0	0	0	0
EOG83R6Z5	ENSCAFP00000002873	T	EOG8XPTS7	ENSCAFP00000020465	T	1	0	0	0	0
EOG83R6Z5	ENSCAFP00000002873	T	EOG8S1XJP	ENSCAFP00000021236	T	1	0	0	0	0
EOG83R6Z5	ENSCAFP00000002873	T	EOG8ZW8MJ	ENSCAFP00000023722	T	1	0	0	0	0
EOG83R6Z5	ENSCAFP00000002873	T	EOG8S7P0H	ENSCAFP00000028441	T	1	0	0	0	0
EOG83R6Z5	ENSCAFP00000002873	T	EOG8KM2CX	ENSCAFP00000033543	T	1	0	0	0	0
EOG83R6Z5	ENSCAFP00000002873	T	EOG8P2TCX	ENSCAFP00000034480	T	1	0	0	0	0
EOG83R6Z5	ENSCAFP00000002873	T	EOG8J9R82	ENSCAFP00000036624	T	1	0	0	0	0
EOG83R6Z5	ENSCAFP00000002873	T	EOG880N68	ENSCAFP00000036860	T	1	0	0	0	0
EOG83R6Z5	ENSCAFP00000002873	T	EOG8STWD7	ENSCAFP00000037067	T	1	0	0	0	0
EOG83R6Z5	ENSCAFP00000002873	T	EOG8Z39QF	ENSCAFP00000037746	T	1	0	0	0	0
EOG83R6Z5	ENSCAFP00000002873	T	EOG8Z65Z3	ENSCAFP00000039347	T	1	0	0	0	0
EOG83R6Z5	ENSCAFP00000002873	T	EOG8P2TCX	ENSCAFP00000039975	T	1	0	0	0	0
EOG83R6Z5	ENSCAFP00000002873	T	EOG8DFSXS	ENSCAFP00000041333	T	1	0	0	0	0
EOG80CMSD	ENSCAFP00000003210	T	EOG8M68SR	ENSCAFP00000004587	T	1	0	0	0	0
EOG80CMSD	ENSCAFP00000003210	T	EOG8J14JV	ENSCAFP00000005785	T	1	0	0	0	0
EOG80CMSD	ENSCAFP00000003210	T	EOG869V44	ENSCAFP00000006717	T	1	0	0	0	0
EOG80CMSD	ENSCAFP00000003210	T	EOG8Z0FG9	ENSCAFP00000007567	T	1	0	0	0	0
EOG80CMSD	ENSCAFP00000003210	T	EOG8NCQP9	ENSCAFP00000008247	T	1	0	0	0	0
EOG80CMSD	ENSCAFP00000003210	T	EOG8QNR4S	ENSCAFP00000008349	T	1	0	0	0	0
EOG80CMSD	ENSCAFP00000003210	T	EOG8V46JG	ENSCAFP00000010070	T	1	0	0	0	0
EOG80CMSD	ENSCAFP00000003210	T	EOG8HB1W2	ENSCAFP00000011575	T	1	0	0	0	0
EOG80CMSD	ENSCAFP00000003210	T	EOG8N07QH	ENSCAFP00000012528	T	1	0	0	0	0
EOG80CMSD	ENSCAFP00000003210	T	EOG85F101	ENSCAFP00000012574	T	1	0	0	0	0
EOG80CMSD	ENSCAFP00000003210	T	EOG8XPTRB	ENSCAFP00000012917	T	1	0	0	0	0
EOG80CMSD	ENSCAFP00000003210	T	EOG84QX8J	ENSCAFP00000014839	T	1	0	0	0	0
EOG80CMSD	ENSCAFP00000003210	T	EOG8Z9267	ENSCAFP00000015121	T	1	0	0	0	0
EOG80CMSD	ENSCAFP00000003210	T	EOG808RJN	ENSCAFP00000015819	T	1	0	0	0	0
EOG80CMSD	ENSCAFP00000003210	T	EOG87SWQ3	ENSCAFP00000015904	T	1	0	0	0	0
EOG80CMSD	ENSCAFP00000003210	T	EOG8FR423	ENSCAFP00000017323	T	1	0	0	0	0
EOG80CMSD	ENSCAFP00000003210	T	EOG8TB7MV	ENSCAFP00000019242	T	1	0	0	0	0
EOG80CMSD	ENSCAFP00000003210	T	EOG8K9FNV	ENSCAFP00000019429	T	1	0	0	0	0
EOG80CMSD	ENSCAFP00000003210	T	EOG8ZKNXC	ENSCAFP00000019460	T	1	0	0	0	0
EOG80CMSD	ENSCAFP00000003210	T	EOG8RFQ32	ENSCAFP00000020146	T	1	0	0	0	0
EOG80CMSD	ENSCAFP00000003210	T	EOG890BKJ	ENSCAFP00000020273	T	1	0	0	0	0
EOG80CMSD	ENSCAFP00000003210	T	EOG85XC61	ENSCAFP00000020344	T	1	0	0	0	0
EOG80CMSD	ENSCAFP00000003210	T	EOG8XPTS7	ENSCAFP00000020465	T	1	0	0	0	0
EOG80CMSD	ENSCAFP00000003210	T	EOG8S1XJP	ENSCAFP00000021236	T	1	0	0	0	0
EOG80CMSD	ENSCAFP00000003210	T	EOG8ZW8MJ	ENSCAFP00000023722	T	1	0	0	0	0
EOG80CMSD	ENSCAFP00000003210	T	EOG8S7P0H	ENSCAFP00000028441	T	1	0	0	0	0
EOG80CMSD	ENSCAFP00000003210	T	EOG8KM2CX	ENSCAFP00000033543	T	1	0	0	0	0
EOG80CMSD	ENSCAFP00000003210	T	EOG8P2TCX	ENSCAFP00000034480	T	1	0	0	0	0
EOG80CMSD	ENSCAFP00000003210	T	EOG8J9R82	ENSCAFP00000036624	T	1	0	0	0	0
EOG80CMSD	ENSCAFP00000003210	T	EOG880N68	ENSCAFP00000036860	T	1	0	0	0	0
EOG80CMSD	ENSCAFP00000003210	T	EOG8STWD7	ENSCAFP00000037067	T	1	0	0	0	0
EOG80CMSD	ENSCAFP00000003210	T	EOG8Z39QF	ENSCAFP00000037746	T	1	0	0	0	0
EOG80CMSD	ENSCAFP00000003210	T	EOG8Z65Z3	ENSCAFP00000039347	T	1	0	0	0	0
EOG80CMSD	ENSCAFP00000003210	T	EOG8P2TCX	ENSCAFP00000039975	T	1	0	0	0	0
EOG80CMSD	ENSCAFP00000003210	T	EOG812QFX	ENSCAFP00000040673	T	1	0	0	0	0
EOG80CMSD	ENSCAFP00000003210	T	EOG8DFSXS	ENSCAFP00000041333	T	1	0	0	0	0
EOG8Z0FFJ	ENSCAFP00000004456	T	EOG81K2N6	ENSCAFP00000004570	T	1	0	0	0	0
EOG818FZX	ENSCAFP00000004516	T	EOG8M68SR	ENSCAFP00000004587	T	1	0	0	0	0
EOG818FZX	ENSCAFP00000004516	T	EOG8J14JV	ENSCAFP00000005785	T	1	0	0	0	0
EOG818FZX	ENSCAFP00000004516	T	EOG869V44	ENSCAFP00000006717	T	1	0	0	0	0
EOG818FZX	ENSCAFP00000004516	T	EOG8Z0FG9	ENSCAFP00000007567	T	1	0	0	0	0
EOG818FZX	ENSCAFP00000004516	T	EOG8NCQP9	ENSCAFP00000008247	T	1	0	0	0	0
EOG818FZX	ENSCAFP00000004516	T	EOG8QNR4S	ENSCAFP00000008349	T	1	0	0	0	0
EOG818FZX	ENSCAFP00000004516	T	EOG8V46JG	ENSCAFP00000010070	T	1	0	0	0	0
EOG818FZX	ENSCAFP00000004516	T	EOG8HB1W2	ENSCAFP00000011575	T	1	0	0	0	0
EOG818FZX	ENSCAFP00000004516	T	EOG8N07QH	ENSCAFP00000012528	T	1	0	0	0	0
EOG818FZX	ENSCAFP00000004516	T	EOG85F101	ENSCAFP00000012574	T	1	0	0	0	0
EOG818FZX	ENSCAFP00000004516	T	EOG8XPTRB	ENSCAFP00000012917	T	1	0	0	0	0
EOG818FZX	ENSCAFP00000004516	T	EOG84QX8J	ENSCAFP00000014839	T	1	0	0	0	0
EOG818FZX	ENSCAFP00000004516	T	EOG8Z9267	ENSCAFP00000015121	T	1	0	0	0	0
EOG818FZX	ENSCAFP00000004516	T	EOG808RJN	ENSCAFP00000015819	T	1	0	0	0	0
EOG818FZX	ENSCAFP00000004516	T	EOG87SWQ3	ENSCAFP00000015904	T	1	0	0	0	0
EOG818FZX	ENSCAFP00000004516	T	EOG8FR423	ENSCAFP00000017323	T	1	0	0	0	0
EOG818FZX	ENSCAFP00000004516	T	EOG8TB7MV	ENSCAFP00000019242	T	1	0	0	0	0
EOG818FZX	ENSCAFP00000004516	T	EOG8K9FNV	ENSCAFP00000019429	T	1	0	0	0	0
EOG818FZX	ENSCAFP00000004516	T	EOG8ZKNXC	ENSCAFP00000019460	T	1	0	0	0	0
EOG818FZX	ENSCAFP00000004516	T	EOG8RFQ32	ENSCAFP00000020146	T	1	0	0	0	0
EOG818FZX	ENSCAFP00000004516	T	EOG890BKJ	ENSCAFP00000020273	T	1	0	0	0	0
EOG818FZX	ENSCAFP00000004516	T	EOG8XPTS7	ENSCAFP00000020465	T	1	0	0	0	0
EOG818FZX	ENSCAFP00000004516	T	EOG8S1XJP	ENSCAFP00000021236	T	1	0	0	0	0
EOG818FZX	ENSCAFP00000004516	T	EOG8ZW8MJ	ENSCAFP00000023722	T	1	0	0	0	0
EOG818FZX	ENSCAFP00000004516	T	EOG8S7P0H	ENSCAFP00000028441	T	1	0	0	0	0
EOG818FZX	ENSCAFP00000004516	T	EOG8KM2CX	ENSCAFP00000033543	T	1	0	0	0	0
EOG818FZX	ENSCAFP00000004516	T	EOG8P2TCX	ENSCAFP00000034480	T	1	0	0	0	0
EOG818FZX	ENSCAFP00000004516	T	EOG8J9R82	ENSCAFP00000036624	T	1	0	0	0	0
EOG818FZX	ENSCAFP00000004516	T	EOG880N68	ENSCAFP00000036860	T	1	0	0	0	0
EOG818FZX	ENSCAFP00000004516	T	EOG8STWD7	ENSCAFP00000037067	T	1	0	0	0	0
EOG818FZX	ENSCAFP00000004516	T	EOG8Z39QF	ENSCAFP00000037746	T	1	0	0	0	0
EOG818FZX	ENSCAFP00000004516	T	EOG8Z65Z3	ENSCAFP00000039347	T	1	0	0	0	0
EOG818FZX	ENSCAFP00000004516	T	EOG8P2TCX	ENSCAFP00000039975	T	1	0	0	0	0
EOG818FZX	ENSCAFP00000004516	T	EOG8DFSXS	ENSCAFP00000041333	T	1	0	0	0	0
EOG8M68SR	ENSCAFP00000004587	T	EOG870XSF	ENSCAFP00000004995	T	1	0	0	0	0
EOG8M68SR	ENSCAFP00000004587	T	EOG8DV8VN	ENSCAFP00000005350	T	1	0	0	0	0
EOG8M68SR	ENSCAFP00000004587	T	EOG8J14JV	ENSCAFP00000005785	T	1	0	0	0	0
EOG8M68SR	ENSCAFP00000004587	T	EOG8T4H5J	ENSCAFP00000006163	T	1	0	0	0	0
EOG8M68SR	ENSCAFP00000004587	T	EOG869V44	ENSCAFP00000006717	T	1	0	0	0	0
EOG8M68SR	ENSCAFP00000004587	T	EOG8DNJDX	ENSCAFP00000006935	T	1	0	0	0	0
EOG8M68SR	ENSCAFP00000004587	T	EOG80S3R3	ENSCAFP00000007485	T	1	0	0	0	0
EOG8M68SR	ENSCAFP00000004587	T	EOG8Z0FG9	ENSCAFP00000007567	T	1	0	0	0	0
EOG8M68SR	ENSCAFP00000004587	T	EOG8R7ZM7	ENSCAFP00000007600	T	1	0	0	0	0
EOG8M68SR	ENSCAFP00000004587	T	EOG8NCQP9	ENSCAFP00000008247	T	1	0	0	0	0
EOG8M68SR	ENSCAFP00000004587	T	EOG8QNR4S	ENSCAFP00000008349	T	1	0	0	0	0
EOG8M68SR	ENSCAFP00000004587	T	EOG8V46JG	ENSCAFP00000010070	T	1	0	0	0	0
EOG8M68SR	ENSCAFP00000004587	T	EOG8P8JTT	ENSCAFP00000010492	T	1	0	0	0	0
EOG8M68SR	ENSCAFP00000004587	T	EOG84BFBR	ENSCAFP00000011506	T	1	0	0	0	0
EOG8M68SR	ENSCAFP00000004587	T	EOG8HB1W2	ENSCAFP00000011575	T	1	0	0	0	0
EOG8M68SR	ENSCAFP00000004587	T	EOG85B4RR	ENSCAFP00000012195	T	1	0	0	0	0
EOG8M68SR	ENSCAFP00000004587	T	EOG8ZW8MQ	ENSCAFP00000012527	T	1	0	0	0	0
EOG8M68SR	ENSCAFP00000004587	T	EOG8N07QH	ENSCAFP00000012528	T	1	0	0	0	0
EOG8M68SR	ENSCAFP00000004587	T	EOG85F101	ENSCAFP00000012574	T	1	0	0	0	0
EOG8M68SR	ENSCAFP00000004587	T	EOG8XPTRB	ENSCAFP00000012917	T	1	0	0	0	0
EOG8M68SR	ENSCAFP00000004587	T	EOG870XSF	ENSCAFP00000013535	T	1	0	0	0	0
EOG8M68SR	ENSCAFP00000004587	T	EOG84QX8J	ENSCAFP00000014839	T	1	0	0	0	0
EOG8M68SR	ENSCAFP00000004587	T	EOG8Z9267	ENSCAFP00000015121	T	1	0	0	0	0
EOG8M68SR	ENSCAFP00000004587	T	EOG8J9R9G	ENSCAFP00000015443	T	1	0	0	0	0
EOG8M68SR	ENSCAFP00000004587	T	EOG808RJN	ENSCAFP00000015819	T	1	0	0	0	0
EOG8M68SR	ENSCAFP00000004587	T	EOG8MKRSS	ENSCAFP00000015855	T	1	0	0	0	0
EOG8M68SR	ENSCAFP00000004587	T	EOG87SWQ3	ENSCAFP00000015904	T	1	0	0	0	0
EOG8M68SR	ENSCAFP00000004587	T	EOG8FR423	ENSCAFP00000017323	T	1	0	0	0	0
EOG8M68SR	ENSCAFP00000004587	T	EOG8DRDNQ	ENSCAFP00000017975	T	1	0	0	0	0
EOG8M68SR	ENSCAFP00000004587	T	EOG8TB7MV	ENSCAFP00000019242	T	1	0	0	0	0
EOG8M68SR	ENSCAFP00000004587	T	EOG8K9FNV	ENSCAFP00000019429	T	1	0	0	0	0
EOG8M68SR	ENSCAFP00000004587	T	EOG8ZKNXC	ENSCAFP00000019460	T	1	0	0	0	0
EOG8M68SR	ENSCAFP00000004587	T	EOG8ZKNWP	ENSCAFP00000019638	T	1	0	0	0	0
EOG8M68SR	ENSCAFP00000004587	T	EOG8RFQ32	ENSCAFP00000020146	T	1	0	0	0	0
EOG8M68SR	ENSCAFP00000004587	T	EOG890BKJ	ENSCAFP00000020273	T	1	0	0	0	0
EOG8M68SR	ENSCAFP00000004587	T	EOG8RBTVB	ENSCAFP00000020323	T	1	0	0	0	0
EOG8M68SR	ENSCAFP00000004587	T	EOG8RBTVB	ENSCAFP00000020334	T	1	0	0	0	0
EOG8M68SR	ENSCAFP00000004587	T	EOG85XC61	ENSCAFP00000020344	T	1	0	0	0	0
EOG8M68SR	ENSCAFP00000004587	T	EOG8J9R8D	ENSCAFP00000020442	T	1	0	0	0	0
EOG8M68SR	ENSCAFP00000004587	T	EOG8XPTS7	ENSCAFP00000020465	T	1	0	0	0	0
EOG8M68SR	ENSCAFP00000004587	T	EOG83FM7D	ENSCAFP00000021232	T	1	0	0	0	0
EOG8M68SR	ENSCAFP00000004587	T	EOG8S1XJP	ENSCAFP00000021236	T	1	0	0	0	0
EOG8M68SR	ENSCAFP00000004587	T	EOG8FXVJ2	ENSCAFP00000021542	T	1	0	0	0	0
EOG8M68SR	ENSCAFP00000004587	T	EOG8FXVJ2	ENSCAFP00000021547	T	1	0	0	0	0
EOG8M68SR	ENSCAFP00000004587	T	EOG8578HS	ENSCAFP00000023373	T	1	0	0	0	0
EOG8M68SR	ENSCAFP00000004587	T	EOG8ZW8MJ	ENSCAFP00000023722	T	1	0	0	0	0
EOG8M68SR	ENSCAFP00000004587	T	EOG8NW2VV	ENSCAFP00000025254	T	1	0	0	0	0
EOG8M68SR	ENSCAFP00000004587	T	EOG8PRX27	ENSCAFP00000026835	T	1	0	0	0	0
EOG8M68SR	ENSCAFP00000004587	T	EOG89KK11	ENSCAFP00000026975	T	1	0	0	0	0
EOG8M68SR	ENSCAFP00000004587	T	EOG8DFSWX	ENSCAFP00000027484	T	1	0	0	0	0
EOG8M68SR	ENSCAFP00000004587	T	EOG8S7P0H	ENSCAFP00000028441	T	1	0	0	0	0
EOG8M68SR	ENSCAFP00000004587	T	EOG880N5Z	ENSCAFP00000029624	T	1	0	0	0	0
EOG8M68SR	ENSCAFP00000004587	T	EOG8MKRRQ	ENSCAFP00000030937	T	1	0	0	0	0
EOG8M68SR	ENSCAFP00000004587	T	EOG8GF6RM	ENSCAFP00000032015	T	1	0	0	0	0
EOG8M68SR	ENSCAFP00000004587	T	EOG8GF6QP	ENSCAFP00000032029	T	1	0	0	0	0
EOG8M68SR	ENSCAFP00000004587	T	EOG8KM2CX	ENSCAFP00000033543	T	1	0	0	0	0
EOG8M68SR	ENSCAFP00000004587	T	EOG8JMC0R	ENSCAFP00000034355	T	1	0	0	0	0
EOG8M68SR	ENSCAFP00000004587	T	EOG8P2TCX	ENSCAFP00000034480	T	1	0	0	0	0
EOG8M68SR	ENSCAFP00000004587	T	EOG844PVJ	ENSCAFP00000035391	T	1	0	0	0	0
EOG8M68SR	ENSCAFP00000004587	T	EOG8GXJXC	ENSCAFP00000035502	T	1	0	0	0	0
EOG8M68SR	ENSCAFP00000004587	T	EOG8J9R82	ENSCAFP00000036624	T	1	0	0	0	0
EOG8M68SR	ENSCAFP00000004587	T	EOG880N68	ENSCAFP00000036860	T	1	0	0	0	0
EOG8M68SR	ENSCAFP00000004587	T	EOG88KVMH	ENSCAFP00000037035	T	1	0	0	0	0
EOG8M68SR	ENSCAFP00000004587	T	EOG8STWD7	ENSCAFP00000037067	T	1	0	0	0	0
EOG8M68SR	ENSCAFP00000004587	T	EOG8CNV2N	ENSCAFP00000037130	T	1	0	0	0	0
EOG8M68SR	ENSCAFP00000004587	T	EOG8Z39QF	ENSCAFP00000037746	T	1	0	0	0	0
EOG8M68SR	ENSCAFP00000004587	T	EOG890BKM	ENSCAFP00000039091	T	1	0	0	0	0
EOG8M68SR	ENSCAFP00000004587	T	EOG8NPBD1	ENSCAFP00000039111	T	1	0	0	0	0
EOG8M68SR	ENSCAFP00000004587	T	EOG8Z65Z3	ENSCAFP00000039347	T	1	0	0	0	0
EOG8M68SR	ENSCAFP00000004587	T	EOG8P2TCX	ENSCAFP00000039975	T	1	0	0	0	0
EOG8M68SR	ENSCAFP00000004587	T	EOG812QFX	ENSCAFP00000040673	T	1	0	0	0	0
EOG8M68SR	ENSCAFP00000004587	T	EOG8WM844	ENSCAFP00000041119	T	1	0	0	0	0
EOG8M68SR	ENSCAFP00000004587	T	EOG8DFSXS	ENSCAFP00000041333	T	1	0	0	0	0
EOG8M68SR	ENSCAFP00000004587	T	EOG8P8JTH	ENSCAFP00000041961	T	1	0	0	0	0
EOG870XSF	ENSCAFP00000004995	T	EOG8J14JV	ENSCAFP00000005785	T	1	0	0	0	0
EOG870XSF	ENSCAFP00000004995	T	EOG869V44	ENSCAFP00000006717	T	1	0	0	0	0
EOG870XSF	ENSCAFP00000004995	T	EOG8Z0FG9	ENSCAFP00000007567	T	1	0	0	0	0
EOG870XSF	ENSCAFP00000004995	T	EOG8NCQP9	ENSCAFP00000008247	T	1	0	0	0	0
EOG870XSF	ENSCAFP00000004995	T	EOG8QNR4S	ENSCAFP00000008349	T	1	0	0	0	0
EOG870XSF	ENSCAFP00000004995	T	EOG8V46JG	ENSCAFP00000010070	T	1	0	0	0	0
EOG870XSF	ENSCAFP00000004995	T	EOG8HB1W2	ENSCAFP00000011575	T	1	0	0	0	0
EOG870XSF	ENSCAFP00000004995	T	EOG8N07QH	ENSCAFP00000012528	T	1	0	0	0	0
EOG870XSF	ENSCAFP00000004995	T	EOG85F101	ENSCAFP00000012574	T	1	0	0	0	0
EOG870XSF	ENSCAFP00000004995	T	EOG8XPTRB	ENSCAFP00000012917	T	1	0	0	0	0
EOG870XSF	ENSCAFP00000004995	T	EOG870XSF	ENSCAFP00000013535	T	1	0	0	0	0
EOG870XSF	ENSCAFP00000004995	T	EOG84QX8J	ENSCAFP00000014839	T	1	0	0	0	0
EOG870XSF	ENSCAFP00000004995	T	EOG8Z9267	ENSCAFP00000015121	T	1	0	0	0	0
EOG870XSF	ENSCAFP00000004995	T	EOG808RJN	ENSCAFP00000015819	T	1	0	0	0	0
EOG870XSF	ENSCAFP00000004995	T	EOG87SWQ3	ENSCAFP00000015904	T	1	0	0	0	0
EOG870XSF	ENSCAFP00000004995	T	EOG8FR423	ENSCAFP00000017323	T	1	0	0	0	0
EOG870XSF	ENSCAFP00000004995	T	EOG8TB7MV	ENSCAFP00000019242	T	1	0	0	0	0
EOG870XSF	ENSCAFP00000004995	T	EOG8K9FNV	ENSCAFP00000019429	T	1	0	0	0	0
EOG870XSF	ENSCAFP00000004995	T	EOG8ZKNXC	ENSCAFP00000019460	T	1	0	0	0	0
EOG870XSF	ENSCAFP00000004995	T	EOG8RFQ32	ENSCAFP00000020146	T	1	0	0	0	0
EOG870XSF	ENSCAFP00000004995	T	EOG890BKJ	ENSCAFP00000020273	T	1	0	0	0	0
EOG870XSF	ENSCAFP00000004995	T	EOG85XC61	ENSCAFP00000020344	T	1	0	0	0	0
EOG870XSF	ENSCAFP00000004995	T	EOG8XPTS7	ENSCAFP00000020465	T	1	0	0	0	0
EOG870XSF	ENSCAFP00000004995	T	EOG8S1XJP	ENSCAFP00000021236	T	1	0	0	0	0
EOG870XSF	ENSCAFP00000004995	T	EOG8ZW8MJ	ENSCAFP00000023722	T	1	0	0	0	0
EOG870XSF	ENSCAFP00000004995	T	EOG8S7P0H	ENSCAFP00000028441	T	1	0	0	0	0
EOG870XSF	ENSCAFP00000004995	T	EOG8KM2CX	ENSCAFP00000033543	T	1	0	0	0	0
EOG870XSF	ENSCAFP00000004995	T	EOG8P2TCX	ENSCAFP00000034480	T	1	0	0	0	0
EOG870XSF	ENSCAFP00000004995	T	EOG8J9R82	ENSCAFP00000036624	T	1	0	0	0	0
EOG870XSF	ENSCAFP00000004995	T	EOG880N68	ENSCAFP00000036860	T	1	0	0	0	0
EOG870XSF	ENSCAFP00000004995	T	EOG8STWD7	ENSCAFP00000037067	T	1	0	0	0	0
EOG870XSF	ENSCAFP00000004995	T	EOG8Z39QF	ENSCAFP00000037746	T	1	0	0	0	0
EOG870XSF	ENSCAFP00000004995	T	EOG8Z65Z3	ENSCAFP00000039347	T	1	0	0	0	0
EOG870XSF	ENSCAFP00000004995	T	EOG8P2TCX	ENSCAFP00000039975	T	1	0	0	0	0
EOG870XSF	ENSCAFP00000004995	T	EOG812QFX	ENSCAFP00000040673	T	1	0	0	0	0
EOG870XSF	ENSCAFP00000004995	T	EOG8DFSXS	ENSCAFP00000041333	T	1	0	0	0	0
EOG8DV8VN	ENSCAFP00000005350	T	EOG8J14JV	ENSCAFP00000005785	T	1	0	0	0	0
EOG8DV8VN	ENSCAFP00000005350	T	EOG869V44	ENSCAFP00000006717	T	1	0	0	0	0
EOG8DV8VN	ENSCAFP00000005350	T	EOG8Z0FG9	ENSCAFP00000007567	T	1	0	0	0	0
EOG8DV8VN	ENSCAFP00000005350	T	EOG8NCQP9	ENSCAFP00000008247	T	1	0	0	0	0
EOG8DV8VN	ENSCAFP00000005350	T	EOG8QNR4S	ENSCAFP00000008349	T	1	0	0	0	0
EOG8DV8VN	ENSCAFP00000005350	T	EOG8V46JG	ENSCAFP00000010070	T	1	0	0	0	0
EOG8DV8VN	ENSCAFP00000005350	T	EOG8HB1W2	ENSCAFP00000011575	T	1	0	0	0	0
EOG8DV8VN	ENSCAFP00000005350	T	EOG8N07QH	ENSCAFP00000012528	T	1	0	0	0	0
EOG8DV8VN	ENSCAFP00000005350	T	EOG85F101	ENSCAFP00000012574	T	1	0	0	0	0
EOG8DV8VN	ENSCAFP00000005350	T	EOG8XPTRB	ENSCAFP00000012917	T	1	0	0	0	0
EOG8DV8VN	ENSCAFP00000005350	T	EOG84QX8J	ENSCAFP00000014839	T	1	0	0	0	0
EOG8DV8VN	ENSCAFP00000005350	T	EOG8Z9267	ENSCAFP00000015121	T	1	0	0	0	0
EOG8DV8VN	ENSCAFP00000005350	T	EOG808RJN	ENSCAFP00000015819	T	1	0	0	0	0
EOG8DV8VN	ENSCAFP00000005350	T	EOG87SWQ3	ENSCAFP00000015904	T	1	0	0	0	0
EOG8DV8VN	ENSCAFP00000005350	T	EOG8FR423	ENSCAFP00000017323	T	1	0	0	0	0
EOG8DV8VN	ENSCAFP00000005350	T	EOG8TB7MV	ENSCAFP00000019242	T	1	0	0	0	0
EOG8DV8VN	ENSCAFP00000005350	T	EOG8K9FNV	ENSCAFP00000019429	T	1	0	0	0	0
EOG8DV8VN	ENSCAFP00000005350	T	EOG8ZKNXC	ENSCAFP00000019460	T	1	0	0	0	0
EOG8DV8VN	ENSCAFP00000005350	T	EOG8RFQ32	ENSCAFP00000020146	T	1	0	0	0	0
EOG8DV8VN	ENSCAFP00000005350	T	EOG890BKJ	ENSCAFP00000020273	T	1	0	0	0	0
EOG8DV8VN	ENSCAFP00000005350	T	EOG85XC61	ENSCAFP00000020344	T	1	0	0	0	0
EOG8DV8VN	ENSCAFP00000005350	T	EOG8XPTS7	ENSCAFP00000020465	T	1	0	0	0	0
EOG8DV8VN	ENSCAFP00000005350	T	EOG8S1XJP	ENSCAFP00000021236	T	1	0	0	0	0
EOG8DV8VN	ENSCAFP00000005350	T	EOG8ZW8MJ	ENSCAFP00000023722	T	1	0	0	0	0
EOG8DV8VN	ENSCAFP00000005350	T	EOG8S7P0H	ENSCAFP00000028441	T	1	0	0	0	0
EOG8DV8VN	ENSCAFP00000005350	T	EOG8KM2CX	ENSCAFP00000033543	T	1	0	0	0	0
EOG8DV8VN	ENSCAFP00000005350	T	EOG8P2TCX	ENSCAFP00000034480	T	1	0	0	0	0
EOG8DV8VN	ENSCAFP00000005350	T	EOG8J9R82	ENSCAFP00000036624	T	1	0	0	0	0
EOG8DV8VN	ENSCAFP00000005350	T	EOG880N68	ENSCAFP00000036860	T	1	0	0	0	0
EOG8DV8VN	ENSCAFP00000005350	T	EOG8STWD7	ENSCAFP00000037067	T	1	0	0	0	0
EOG8DV8VN	ENSCAFP00000005350	T	EOG8Z39QF	ENSCAFP00000037746	T	1	0	0	0	0
EOG8DV8VN	ENSCAFP00000005350	T	EOG8Z65Z3	ENSCAFP00000039347	T	1	0	0	0	0
EOG8DV8VN	ENSCAFP00000005350	T	EOG8P2TCX	ENSCAFP00000039975	T	1	0	0	0	0
EOG8DV8VN	ENSCAFP00000005350	T	EOG812QFX	ENSCAFP00000040673	T	1	0	0	0	0
EOG8DV8VN	ENSCAFP00000005350	T	EOG8DFSXS	ENSCAFP00000041333	T	1	0	0	0	0
EOG8J14JV	ENSCAFP00000005785	T	EOG8T4H5J	ENSCAFP00000006163	T	1	0	0	0	0
EOG8J14JV	ENSCAFP00000005785	T	EOG869V44	ENSCAFP00000006717	T	1	0	0	0	0
EOG8J14JV	ENSCAFP00000005785	T	EOG8DNJDX	ENSCAFP00000006935	T	1	0	0	0	0
EOG8J14JV	ENSCAFP00000005785	T	EOG80S3R3	ENSCAFP00000007485	T	1	0	0	0	0
EOG8J14JV	ENSCAFP00000005785	T	EOG8Z0FG9	ENSCAFP00000007567	T	1	0	0	0	0
EOG8J14JV	ENSCAFP00000005785	T	EOG8R7ZM7	ENSCAFP00000007600	T	1	0	0	0	0
EOG8J14JV	ENSCAFP00000005785	T	EOG8NCQP9	ENSCAFP00000008247	T	1	0	0	0	0
EOG8J14JV	ENSCAFP00000005785	T	EOG8QNR4S	ENSCAFP00000008349	T	1	0	0	0	0
EOG8J14JV	ENSCAFP00000005785	T	EOG8V46JG	ENSCAFP00000010070	T	1	0	0	0	0
EOG8J14JV	ENSCAFP00000005785	T	EOG8P8JTT	ENSCAFP00000010492	T	1	0	0	0	0
EOG8J14JV	ENSCAFP00000005785	T	EOG84BFBR	ENSCAFP00000011506	T	1	0	0	0	0
EOG8J14JV	ENSCAFP00000005785	T	EOG8HB1W2	ENSCAFP00000011575	T	1	0	0	0	0
EOG8J14JV	ENSCAFP00000005785	T	EOG85B4RR	ENSCAFP00000012195	T	1	0	0	0	0
EOG8J14JV	ENSCAFP00000005785	T	EOG8ZW8MQ	ENSCAFP00000012527	T	1	0	0	0	0
EOG8J14JV	ENSCAFP00000005785	T	EOG8N07QH	ENSCAFP00000012528	T	1	0	0	0	0
EOG8J14JV	ENSCAFP00000005785	T	EOG85F101	ENSCAFP00000012574	T	1	0	0	0	0
EOG8J14JV	ENSCAFP00000005785	T	EOG8XPTRB	ENSCAFP00000012917	T	1	0	0	0	0
EOG8J14JV	ENSCAFP00000005785	T	EOG870XSF	ENSCAFP00000013535	T	1	0	0	0	0
EOG8J14JV	ENSCAFP00000005785	T	EOG84QX8J	ENSCAFP00000014839	T	1	0	0	0	0
EOG8J14JV	ENSCAFP00000005785	T	EOG8Z9267	ENSCAFP00000015121	T	1	0	0	0	0
EOG8J14JV	ENSCAFP00000005785	T	EOG8J9R9G	ENSCAFP00000015443	T	1	0	0	0	0
EOG8J14JV	ENSCAFP00000005785	T	EOG808RJN	ENSCAFP00000015819	T	1	0	0	0	0
EOG8J14JV	ENSCAFP00000005785	T	EOG8MKRSS	ENSCAFP00000015855	T	1	0	0	0	0
EOG8J14JV	ENSCAFP00000005785	T	EOG87SWQ3	ENSCAFP00000015904	T	1	0	0	0	0
EOG8J14JV	ENSCAFP00000005785	T	EOG8FR423	ENSCAFP00000017323	T	1	0	0	0	0
EOG8J14JV	ENSCAFP00000005785	T	EOG8DRDNQ	ENSCAFP00000017975	T	1	0	0	0	0
EOG8J14JV	ENSCAFP00000005785	T	EOG8TB7MV	ENSCAFP00000019242	T	1	0	0	0	0
EOG8J14JV	ENSCAFP00000005785	T	EOG8K9FNV	ENSCAFP00000019429	T	1	0	0	0	0
EOG8J14JV	ENSCAFP00000005785	T	EOG8ZKNXC	ENSCAFP00000019460	T	1	0	0	0	0
EOG8J14JV	ENSCAFP00000005785	T	EOG8ZKNWP	ENSCAFP00000019638	T	1	0	0	0	0
EOG8J14JV	ENSCAFP00000005785	T	EOG8RFQ32	ENSCAFP00000020146	T	1	0	0	0	0
EOG8J14JV	ENSCAFP00000005785	T	EOG890BKJ	ENSCAFP00000020273	T	1	0	0	0	0
EOG8J14JV	ENSCAFP00000005785	T	EOG8RBTVB	ENSCAFP00000020323	T	1	0	0	0	0
EOG8J14JV	ENSCAFP00000005785	T	EOG8RBTVB	ENSCAFP00000020334	T	1	0	0	0	0
EOG8J14JV	ENSCAFP00000005785	T	EOG85XC61	ENSCAFP00000020344	T	1	0	0	0	0
EOG8J14JV	ENSCAFP00000005785	T	EOG8J9R8D	ENSCAFP00000020442	T	1	0	0	0	0
EOG8J14JV	ENSCAFP00000005785	T	EOG8XPTS7	ENSCAFP00000020465	T	1	0	0	0	0
EOG8J14JV	ENSCAFP00000005785	T	EOG83FM7D	ENSCAFP00000021232	T	1	0	0	0	0
EOG8J14JV	ENSCAFP00000005785	T	EOG8S1XJP	ENSCAFP00000021236	T	1	0	0	0	0
EOG8J14JV	ENSCAFP00000005785	T	EOG8FXVJ2	ENSCAFP00000021542	T	1	0	0	0	0
EOG8J14JV	ENSCAFP00000005785	T	EOG8FXVJ2	ENSCAFP00000021547	T	1	0	0	0	0
EOG8J14JV	ENSCAFP00000005785	T	EOG8578HS	ENSCAFP00000023373	T	1	0	0	0	0
EOG8J14JV	ENSCAFP00000005785	T	EOG8ZW8MJ	ENSCAFP00000023722	T	1	0	0	0	0
EOG8J14JV	ENSCAFP00000005785	T	EOG8NW2VV	ENSCAFP00000025254	T	1	0	0	0	0
EOG8J14JV	ENSCAFP00000005785	T	EOG8PRX27	ENSCAFP00000026835	T	1	0	0	0	0
EOG8J14JV	ENSCAFP00000005785	T	EOG89KK11	ENSCAFP00000026975	T	1	0	0	0	0
EOG8J14JV	ENSCAFP00000005785	T	EOG8DFSWX	ENSCAFP00000027484	T	1	0	0	0	0
EOG8J14JV	ENSCAFP00000005785	T	EOG8S7P0H	ENSCAFP00000028441	T	1	0	0	0	0
EOG8J14JV	ENSCAFP00000005785	T	EOG880N5Z	ENSCAFP00000029624	T	1	0	0	0	0
EOG8J14JV	ENSCAFP00000005785	T	EOG8MKRRQ	ENSCAFP00000030937	T	1	0	0	0	0
EOG8J14JV	ENSCAFP00000005785	T	EOG8GF6RM	ENSCAFP00000032015	T	1	0	0	0	0
EOG8J14JV	ENSCAFP00000005785	T	EOG8GF6QP	ENSCAFP00000032029	T	1	0	0	0	0
EOG8J14JV	ENSCAFP00000005785	T	EOG8KM2CX	ENSCAFP00000033543	T	1	0	0	0	0
EOG8J14JV	ENSCAFP00000005785	T	EOG8JMC0R	ENSCAFP00000034355	T	1	0	0	0	0
EOG8J14JV	ENSCAFP00000005785	T	EOG8P2TCX	ENSCAFP00000034480	T	1	0	0	0	0
EOG8J14JV	ENSCAFP00000005785	T	EOG844PVJ	ENSCAFP00000035391	T	1	0	0	0	0
EOG8J14JV	ENSCAFP00000005785	T	EOG8GXJXC	ENSCAFP00000035502	T	1	0	0	0	0
EOG8J14JV	ENSCAFP00000005785	T	EOG8J9R82	ENSCAFP00000036624	T	1	0	0	0	0
EOG8J14JV	ENSCAFP00000005785	T	EOG880N68	ENSCAFP00000036860	T	1	0	0	0	0
EOG8J14JV	ENSCAFP00000005785	T	EOG88KVMH	ENSCAFP00000037035	T	1	0	0	0	0
EOG8J14JV	ENSCAFP00000005785	T	EOG8STWD7	ENSCAFP00000037067	T	1	0	0	0	0
EOG8J14JV	ENSCAFP00000005785	T	EOG8CNV2N	ENSCAFP00000037130	T	1	0	0	0	0
EOG8J14JV	ENSCAFP00000005785	T	EOG8Z39QF	ENSCAFP00000037746	T	1	0	0	0	0
EOG8J14JV	ENSCAFP00000005785	T	EOG890BKM	ENSCAFP00000039091	T	1	0	0	0	0
EOG8J14JV	ENSCAFP00000005785	T	EOG8NPBD1	ENSCAFP00000039111	T	1	0	0	0	0
EOG8J14JV	ENSCAFP00000005785	T	EOG8Z65Z3	ENSCAFP00000039347	T	1	0	0	0	0
EOG8J14JV	ENSCAFP00000005785	T	EOG8P2TCX	ENSCAFP00000039975	T	1	0	0	0	0
EOG8J14JV	ENSCAFP00000005785	T	EOG812QFX	ENSCAFP00000040673	T	1	0	0	0	0
EOG8J14JV	ENSCAFP00000005785	T	EOG8WM844	ENSCAFP00000041119	T	1	0	0	0	0
EOG8J14JV	ENSCAFP00000005785	T	EOG8DFSXS	ENSCAFP00000041333	T	1	0	0	0	0
EOG8J14JV	ENSCAFP00000005785	T	EOG8P8JTH	ENSCAFP00000041961	T	1	0	0	0	0
EOG8T4H5J	ENSCAFP00000006163	T	EOG869V44	ENSCAFP00000006717	T	1	0	0	0	0
EOG8T4H5J	ENSCAFP00000006163	T	EOG8Z0FG9	ENSCAFP00000007567	T	1	0	0	0	0
EOG8T4H5J	ENSCAFP00000006163	T	EOG8NCQP9	ENSCAFP00000008247	T	1	0	0	0	0
EOG8T4H5J	ENSCAFP00000006163	T	EOG8QNR4S	ENSCAFP00000008349	T	1	0	0	0	0
EOG8T4H5J	ENSCAFP00000006163	T	EOG8HB1W2	ENSCAFP00000011575	T	1	0	0	0	0
EOG8T4H5J	ENSCAFP00000006163	T	EOG8N07QH	ENSCAFP00000012528	T	1	0	0	0	0
EOG8T4H5J	ENSCAFP00000006163	T	EOG85F101	ENSCAFP00000012574	T	1	0	0	0	0
EOG8T4H5J	ENSCAFP00000006163	T	EOG8XPTRB	ENSCAFP00000012917	T	1	0	0	0	0
EOG8T4H5J	ENSCAFP00000006163	T	EOG84QX8J	ENSCAFP00000014839	T	1	0	0	0	0
EOG8T4H5J	ENSCAFP00000006163	T	EOG8Z9267	ENSCAFP00000015121	T	1	0	0	0	0
EOG8T4H5J	ENSCAFP00000006163	T	EOG808RJN	ENSCAFP00000015819	T	1	0	0	0	0
EOG8T4H5J	ENSCAFP00000006163	T	EOG87SWQ3	ENSCAFP00000015904	T	1	0	0	0	0
EOG8T4H5J	ENSCAFP00000006163	T	EOG8FR423	ENSCAFP00000017323	T	1	0	0	0	0
EOG8T4H5J	ENSCAFP00000006163	T	EOG8TB7MV	ENSCAFP00000019242	T	1	0	0	0	0
EOG8T4H5J	ENSCAFP00000006163	T	EOG8K9FNV	ENSCAFP00000019429	T	1	0	0	0	0
EOG8T4H5J	ENSCAFP00000006163	T	EOG8ZKNXC	ENSCAFP00000019460	T	1	0	0	0	0
EOG8T4H5J	ENSCAFP00000006163	T	EOG8RFQ32	ENSCAFP00000020146	T	1	0	0	0	0
EOG8T4H5J	ENSCAFP00000006163	T	EOG890BKJ	ENSCAFP00000020273	T	1	0	0	0	0
EOG8T4H5J	ENSCAFP00000006163	T	EOG85XC61	ENSCAFP00000020344	T	1	0	0	0	0
EOG8T4H5J	ENSCAFP00000006163	T	EOG8XPTS7	ENSCAFP00000020465	T	1	0	0	0	0
EOG8T4H5J	ENSCAFP00000006163	T	EOG8S1XJP	ENSCAFP00000021236	T	1	0	0	0	0
EOG8T4H5J	ENSCAFP00000006163	T	EOG8ZW8MJ	ENSCAFP00000023722	T	1	0	0	0	0
EOG8T4H5J	ENSCAFP00000006163	T	EOG8S7P0H	ENSCAFP00000028441	T	1	0	0	0	0
EOG8T4H5J	ENSCAFP00000006163	T	EOG8KM2CX	ENSCAFP00000033543	T	1	0	0	0	0
EOG8T4H5J	ENSCAFP00000006163	T	EOG8P2TCX	ENSCAFP00000034480	T	1	0	0	0	0
EOG8T4H5J	ENSCAFP00000006163	T	EOG8J9R82	ENSCAFP00000036624	T	1	0	0	0	0
EOG8T4H5J	ENSCAFP00000006163	T	EOG880N68	ENSCAFP00000036860	T	1	0	0	0	0
EOG8T4H5J	ENSCAFP00000006163	T	EOG8STWD7	ENSCAFP00000037067	T	1	0	0	0	0
EOG8T4H5J	ENSCAFP00000006163	T	EOG8Z39QF	ENSCAFP00000037746	T	1	0	0	0	0
EOG8T4H5J	ENSCAFP00000006163	T	EOG8Z65Z3	ENSCAFP00000039347	T	1	0	0	0	0
EOG8T4H5J	ENSCAFP00000006163	T	EOG8P2TCX	ENSCAFP00000039975	T	1	0	0	0	0
EOG8T4H5J	ENSCAFP00000006163	T	EOG812QFX	ENSCAFP00000040673	T	1	0	0	0	0
EOG8T4H5J	ENSCAFP00000006163	T	EOG8DFSXS	ENSCAFP00000041333	T	1	0	0	0	0
EOG869V44	ENSCAFP00000006717	T	EOG8DNJDX	ENSCAFP00000006935	T	1	0	0	0	0
EOG869V44	ENSCAFP00000006717	T	EOG80S3R3	ENSCAFP00000007485	T	1	0	0	0	0
EOG869V44	ENSCAFP00000006717	T	EOG8Z0FG9	ENSCAFP00000007567	T	1	0	0	0	0
EOG869V44	ENSCAFP00000006717	T	EOG8R7ZM7	ENSCAFP00000007600	T	1	0	0	0	0
EOG869V44	ENSCAFP00000006717	T	EOG8NCQP9	ENSCAFP00000008247	T	1	0	0	0	0
EOG869V44	ENSCAFP00000006717	T	EOG8QNR4S	ENSCAFP00000008349	T	1	0	0	0	0
EOG869V44	ENSCAFP00000006717	T	EOG8V46JG	ENSCAFP00000010070	T	1	0	0	0	0
EOG869V44	ENSCAFP00000006717	T	EOG8P8JTT	ENSCAFP00000010492	T	1	0	0	0	0
EOG869V44	ENSCAFP00000006717	T	EOG84BFBR	ENSCAFP00000011506	T	1	0	0	0	0
EOG869V44	ENSCAFP00000006717	T	EOG8HB1W2	ENSCAFP00000011575	T	1	0	0	0	0
EOG869V44	ENSCAFP00000006717	T	EOG85B4RR	ENSCAFP00000012195	T	1	0	0	0	0
EOG869V44	ENSCAFP00000006717	T	EOG8ZW8MQ	ENSCAFP00000012527	T	1	0	0	0	0
EOG869V44	ENSCAFP00000006717	T	EOG8N07QH	ENSCAFP00000012528	T	1	0	0	0	0
EOG869V44	ENSCAFP00000006717	T	EOG85F101	ENSCAFP00000012574	T	1	0	0	0	0
EOG869V44	ENSCAFP00000006717	T	EOG8XPTRB	ENSCAFP00000012917	T	1	0	0	0	0
EOG869V44	ENSCAFP00000006717	T	EOG870XSF	ENSCAFP00000013535	T	1	0	0	0	0
EOG869V44	ENSCAFP00000006717	T	EOG84QX8J	ENSCAFP00000014839	T	1	0	0	0	0
EOG869V44	ENSCAFP00000006717	T	EOG8Z9267	ENSCAFP00000015121	T	1	0	0	0	0
EOG869V44	ENSCAFP00000006717	T	EOG8J9R9G	ENSCAFP00000015443	T	1	0	0	0	0
EOG869V44	ENSCAFP00000006717	T	EOG808RJN	ENSCAFP00000015819	T	1	0	0	0	0
EOG869V44	ENSCAFP00000006717	T	EOG8MKRSS	ENSCAFP00000015855	T	1	0	0	0	0
EOG869V44	ENSCAFP00000006717	T	EOG87SWQ3	ENSCAFP00000015904	T	1	0	0	0	0
EOG869V44	ENSCAFP00000006717	T	EOG8FR423	ENSCAFP00000017323	T	1	0	0	0	0
EOG869V44	ENSCAFP00000006717	T	EOG8DRDNQ	ENSCAFP00000017975	T	1	0	0	0	0
EOG869V44	ENSCAFP00000006717	T	EOG8TB7MV	ENSCAFP00000019242	T	1	0	0	0	0
EOG869V44	ENSCAFP00000006717	T	EOG8K9FNV	ENSCAFP00000019429	T	1	0	0	0	0
EOG869V44	ENSCAFP00000006717	T	EOG8ZKNXC	ENSCAFP00000019460	T	1	0	0	0	0
EOG869V44	ENSCAFP00000006717	T	EOG8ZKNWP	ENSCAFP00000019638	T	1	0	0	0	0
EOG869V44	ENSCAFP00000006717	T	EOG8RFQ32	ENSCAFP00000020146	T	1	0	0	0	0
EOG869V44	ENSCAFP00000006717	T	EOG8RBTVB	ENSCAFP00000020323	T	1	0	0	0	0
EOG869V44	ENSCAFP00000006717	T	EOG8RBTVB	ENSCAFP00000020334	T	1	0	0	0	0
EOG869V44	ENSCAFP00000006717	T	EOG85XC61	ENSCAFP00000020344	T	1	0	0	0	0
EOG869V44	ENSCAFP00000006717	T	EOG8J9R8D	ENSCAFP00000020442	T	1	0	0	0	0
EOG869V44	ENSCAFP00000006717	T	EOG83FM7D	ENSCAFP00000021232	T	1	0	0	0	0
EOG869V44	ENSCAFP00000006717	T	EOG8S1XJP	ENSCAFP00000021236	T	1	0	0	0	0
EOG869V44	ENSCAFP00000006717	T	EOG8FXVJ2	ENSCAFP00000021542	T	1	0	0	0	0
EOG869V44	ENSCAFP00000006717	T	EOG8FXVJ2	ENSCAFP00000021547	T	1	0	0	0	0
EOG869V44	ENSCAFP00000006717	T	EOG8578HS	ENSCAFP00000023373	T	1	0	0	0	0
EOG869V44	ENSCAFP00000006717	T	EOG8ZW8MJ	ENSCAFP00000023722	T	1	0	0	0	0
EOG869V44	ENSCAFP00000006717	T	EOG8NW2VV	ENSCAFP00000025254	T	1	0	0	0	0
EOG869V44	ENSCAFP00000006717	T	EOG8PRX27	ENSCAFP00000026835	T	1	0	0	0	0
EOG869V44	ENSCAFP00000006717	T	EOG89KK11	ENSCAFP00000026975	T	1	0	0	0	0
EOG869V44	ENSCAFP00000006717	T	EOG8DFSWX	ENSCAFP00000027484	T	1	0	0	0	0
EOG869V44	ENSCAFP00000006717	T	EOG8S7P0H	ENSCAFP00000028441	T	1	0	0	0	0
EOG869V44	ENSCAFP00000006717	T	EOG880N5Z	ENSCAFP00000029624	T	1	0	0	0	0
EOG869V44	ENSCAFP00000006717	T	EOG8MKRRQ	ENSCAFP00000030937	T	1	0	0	0	0
EOG869V44	ENSCAFP00000006717	T	EOG8GF6RM	ENSCAFP00000032015	T	1	0	0	0	0
EOG869V44	ENSCAFP00000006717	T	EOG8GF6QP	ENSCAFP00000032029	T	1	0	0	0	0
EOG869V44	ENSCAFP00000006717	T	EOG8KM2CX	ENSCAFP00000033543	T	1	0	0	0	0
EOG869V44	ENSCAFP00000006717	T	EOG8JMC0R	ENSCAFP00000034355	T	1	0	0	0	0
EOG869V44	ENSCAFP00000006717	T	EOG8P2TCX	ENSCAFP00000034480	T	1	0	0	0	0
EOG869V44	ENSCAFP00000006717	T	EOG844PVJ	ENSCAFP00000035391	T	1	0	0	0	0
EOG869V44	ENSCAFP00000006717	T	EOG8GXJXC	ENSCAFP00000035502	T	1	0	0	0	0
EOG869V44	ENSCAFP00000006717	T	EOG8J9R82	ENSCAFP00000036624	T	1	0	0	0	0
EOG869V44	ENSCAFP00000006717	T	EOG880N68	ENSCAFP00000036860	T	1	0	0	0	0
EOG869V44	ENSCAFP00000006717	T	EOG88KVMH	ENSCAFP00000037035	T	1	0	0	0	0
EOG869V44	ENSCAFP00000006717	T	EOG8STWD7	ENSCAFP00000037067	T	1	0	0	0	0
EOG869V44	ENSCAFP00000006717	T	EOG8CNV2N	ENSCAFP00000037130	T	1	0	0	0	0
EOG869V44	ENSCAFP00000006717	T	EOG8Z39QF	ENSCAFP00000037746	T	1	0	0	0	0
EOG869V44	ENSCAFP00000006717	T	EOG890BKM	ENSCAFP00000039091	T	1	0	0	0	0
EOG869V44	ENSCAFP00000006717	T	EOG8NPBD1	ENSCAFP00000039111	T	1	0	0	0	0
EOG869V44	ENSCAFP00000006717	T	EOG8Z65Z3	ENSCAFP00000039347	T	1	0	0	0	0
EOG869V44	ENSCAFP00000006717	T	EOG8P2TCX	ENSCAFP00000039975	T	1	0	0	0	0
EOG869V44	ENSCAFP00000006717	T	EOG812QFX	ENSCAFP00000040673	T	1	0	0	0	0
EOG869V44	ENSCAFP00000006717	T	EOG8WM844	ENSCAFP00000041119	T	1	0	0	0	0
EOG869V44	ENSCAFP00000006717	T	EOG8DFSXS	ENSCAFP00000041333	T	1	0	0	0	0
EOG869V44	ENSCAFP00000006717	T	EOG8P8JTH	ENSCAFP00000041961	T	1	0	0	0	0
EOG8DNJDX	ENSCAFP00000006935	T	EOG8Z0FG9	ENSCAFP00000007567	T	1	0	0	0	0
EOG8DNJDX	ENSCAFP00000006935	T	EOG8NCQP9	ENSCAFP00000008247	T	1	0	0	0	0
EOG8DNJDX	ENSCAFP00000006935	T	EOG8QNR4S	ENSCAFP00000008349	T	1	0	0	0	0
EOG8DNJDX	ENSCAFP00000006935	T	EOG8V46JG	ENSCAFP00000010070	T	1	0	0	0	0
EOG8DNJDX	ENSCAFP00000006935	T	EOG8HB1W2	ENSCAFP00000011575	T	1	0	0	0	0
EOG8DNJDX	ENSCAFP00000006935	T	EOG8N07QH	ENSCAFP00000012528	T	1	0	0	0	0
EOG8DNJDX	ENSCAFP00000006935	T	EOG85F101	ENSCAFP00000012574	T	1	0	0	0	0
EOG8DNJDX	ENSCAFP00000006935	T	EOG8XPTRB	ENSCAFP00000012917	T	1	0	0	0	0
EOG8DNJDX	ENSCAFP00000006935	T	EOG84QX8J	ENSCAFP00000014839	T	1	0	0	0	0
EOG8DNJDX	ENSCAFP00000006935	T	EOG8Z9267	ENSCAFP00000015121	T	1	0	0	0	0
EOG8DNJDX	ENSCAFP00000006935	T	EOG808RJN	ENSCAFP00000015819	T	1	0	0	0	0
EOG8DNJDX	ENSCAFP00000006935	T	EOG87SWQ3	ENSCAFP00000015904	T	1	0	0	0	0
EOG8DNJDX	ENSCAFP00000006935	T	EOG8FR423	ENSCAFP00000017323	T	1	0	0	0	0
EOG8DNJDX	ENSCAFP00000006935	T	EOG8TB7MV	ENSCAFP00000019242	T	1	0	0	0	0
EOG8DNJDX	ENSCAFP00000006935	T	EOG8K9FNV	ENSCAFP00000019429	T	1	0	0	0	0
EOG8DNJDX	ENSCAFP00000006935	T	EOG8ZKNXC	ENSCAFP00000019460	T	1	0	0	0	0
EOG8DNJDX	ENSCAFP00000006935	T	EOG8RFQ32	ENSCAFP00000020146	T	1	0	0	0	0
EOG8DNJDX	ENSCAFP00000006935	T	EOG890BKJ	ENSCAFP00000020273	T	1	0	0	0	0
EOG8DNJDX	ENSCAFP00000006935	T	EOG85XC61	ENSCAFP00000020344	T	1	0	0	0	0
EOG8DNJDX	ENSCAFP00000006935	T	EOG8XPTS7	ENSCAFP00000020465	T	1	0	0	0	0
EOG8DNJDX	ENSCAFP00000006935	T	EOG8S1XJP	ENSCAFP00000021236	T	1	0	0	0	0
EOG8DNJDX	ENSCAFP00000006935	T	EOG8ZW8MJ	ENSCAFP00000023722	T	1	0	0	0	0
EOG8DNJDX	ENSCAFP00000006935	T	EOG8S7P0H	ENSCAFP00000028441	T	1	0	0	0	0
EOG8DNJDX	ENSCAFP00000006935	T	EOG8KM2CX	ENSCAFP00000033543	T	1	0	0	0	0
EOG8DNJDX	ENSCAFP00000006935	T	EOG8J9R82	ENSCAFP00000036624	T	1	0	0	0	0
EOG8DNJDX	ENSCAFP00000006935	T	EOG880N68	ENSCAFP00000036860	T	1	0	0	0	0
EOG8DNJDX	ENSCAFP00000006935	T	EOG8STWD7	ENSCAFP00000037067	T	1	0	0	0	0
EOG8DNJDX	ENSCAFP00000006935	T	EOG8Z39QF	ENSCAFP00000037746	T	1	0	0	0	0
EOG8DNJDX	ENSCAFP00000006935	T	EOG8Z65Z3	ENSCAFP00000039347	T	1	0	0	0	0
EOG8DNJDX	ENSCAFP00000006935	T	EOG812QFX	ENSCAFP00000040673	T	1	0	0	0	0
EOG8DNJDX	ENSCAFP00000006935	T	EOG8DFSXS	ENSCAFP00000041333	T	1	0	0	0	0
EOG80S3R3	ENSCAFP00000007485	T	EOG8Z0FG9	ENSCAFP00000007567	T	1	0	0	0	0
EOG80S3R3	ENSCAFP00000007485	T	EOG8NCQP9	ENSCAFP00000008247	T	1	0	0	0	0
EOG80S3R3	ENSCAFP00000007485	T	EOG8QNR4S	ENSCAFP00000008349	T	1	0	0	0	0
EOG80S3R3	ENSCAFP00000007485	T	EOG8V46JG	ENSCAFP00000010070	T	1	0	0	0	0
EOG80S3R3	ENSCAFP00000007485	T	EOG8HB1W2	ENSCAFP00000011575	T	1	0	0	0	0
EOG80S3R3	ENSCAFP00000007485	T	EOG8N07QH	ENSCAFP00000012528	T	1	0	0	0	0
EOG80S3R3	ENSCAFP00000007485	T	EOG85F101	ENSCAFP00000012574	T	1	0	0	0	0
EOG80S3R3	ENSCAFP00000007485	T	EOG8XPTRB	ENSCAFP00000012917	T	1	0	0	0	0
EOG80S3R3	ENSCAFP00000007485	T	EOG84QX8J	ENSCAFP00000014839	T	1	0	0	0	0
EOG80S3R3	ENSCAFP00000007485	T	EOG8Z9267	ENSCAFP00000015121	T	1	0	0	0	0
EOG80S3R3	ENSCAFP00000007485	T	EOG808RJN	ENSCAFP00000015819	T	1	0	0	0	0
EOG80S3R3	ENSCAFP00000007485	T	EOG87SWQ3	ENSCAFP00000015904	T	1	0	0	0	0
EOG80S3R3	ENSCAFP00000007485	T	EOG8FR423	ENSCAFP00000017323	T	1	0	0	0	0
EOG80S3R3	ENSCAFP00000007485	T	EOG8TB7MV	ENSCAFP00000019242	T	1	0	0	0	0
EOG80S3R3	ENSCAFP00000007485	T	EOG8K9FNV	ENSCAFP00000019429	T	1	0	0	0	0
EOG80S3R3	ENSCAFP00000007485	T	EOG8ZKNXC	ENSCAFP00000019460	T	1	0	0	0	0
EOG80S3R3	ENSCAFP00000007485	T	EOG8RFQ32	ENSCAFP00000020146	T	1	0	0	0	0
EOG80S3R3	ENSCAFP00000007485	T	EOG890BKJ	ENSCAFP00000020273	T	1	0	0	0	0
EOG80S3R3	ENSCAFP00000007485	T	EOG85XC61	ENSCAFP00000020344	T	1	0	0	0	0
EOG80S3R3	ENSCAFP00000007485	T	EOG8XPTS7	ENSCAFP00000020465	T	1	0	0	0	0
EOG80S3R3	ENSCAFP00000007485	T	EOG8S1XJP	ENSCAFP00000021236	T	1	0	0	0	0
EOG80S3R3	ENSCAFP00000007485	T	EOG8ZW8MJ	ENSCAFP00000023722	T	1	0	0	0	0
EOG80S3R3	ENSCAFP00000007485	T	EOG8S7P0H	ENSCAFP00000028441	T	1	0	0	0	0
EOG80S3R3	ENSCAFP00000007485	T	EOG8KM2CX	ENSCAFP00000033543	T	1	0	0	0	0
EOG80S3R3	ENSCAFP00000007485	T	EOG8P2TCX	ENSCAFP00000034480	T	1	0	0	0	0
EOG80S3R3	ENSCAFP00000007485	T	EOG8J9R82	ENSCAFP00000036624	T	1	0	0	0	0
EOG80S3R3	ENSCAFP00000007485	T	EOG880N68	ENSCAFP00000036860	T	1	0	0	0	0
EOG80S3R3	ENSCAFP00000007485	T	EOG8STWD7	ENSCAFP00000037067	T	1	0	0	0	0
EOG80S3R3	ENSCAFP00000007485	T	EOG8Z39QF	ENSCAFP00000037746	T	1	0	0	0	0
EOG80S3R3	ENSCAFP00000007485	T	EOG8Z65Z3	ENSCAFP00000039347	T	1	0	0	0	0
EOG80S3R3	ENSCAFP00000007485	T	EOG8P2TCX	ENSCAFP00000039975	T	1	0	0	0	0
EOG80S3R3	ENSCAFP00000007485	T	EOG812QFX	ENSCAFP00000040673	T	1	0	0	0	0
EOG80S3R3	ENSCAFP00000007485	T	EOG8DFSXS	ENSCAFP00000041333	T	1	0	0	0	0
EOG8Z0FG9	ENSCAFP00000007567	T	EOG8R7ZM7	ENSCAFP00000007600	T	1	0	0	0	0
EOG8Z0FG9	ENSCAFP00000007567	T	EOG8NCQP9	ENSCAFP00000008247	T	1	0	0	0	0
EOG8Z0FG9	ENSCAFP00000007567	T	EOG8QNR4S	ENSCAFP00000008349	T	1	0	0	0	0
EOG8Z0FG9	ENSCAFP00000007567	T	EOG8V46JG	ENSCAFP00000010070	T	1	0	0	0	0
EOG8Z0FG9	ENSCAFP00000007567	T	EOG8P8JTT	ENSCAFP00000010492	T	1	0	0	0	0
EOG8Z0FG9	ENSCAFP00000007567	T	EOG84BFBR	ENSCAFP00000011506	T	1	0	0	0	0
EOG8Z0FG9	ENSCAFP00000007567	T	EOG8HB1W2	ENSCAFP00000011575	T	1	0	0	0	0
EOG8Z0FG9	ENSCAFP00000007567	T	EOG85B4RR	ENSCAFP00000012195	T	1	0	0	0	0
EOG8Z0FG9	ENSCAFP00000007567	T	EOG8ZW8MQ	ENSCAFP00000012527	T	1	0	0	0	0
EOG8Z0FG9	ENSCAFP00000007567	T	EOG8N07QH	ENSCAFP00000012528	T	1	0	0	0	0
EOG8Z0FG9	ENSCAFP00000007567	T	EOG85F101	ENSCAFP00000012574	T	1	0	0	0	0
EOG8Z0FG9	ENSCAFP00000007567	T	EOG8XPTRB	ENSCAFP00000012917	T	1	0	0	0	0
EOG8Z0FG9	ENSCAFP00000007567	T	EOG870XSF	ENSCAFP00000013535	T	1	0	0	0	0
EOG8Z0FG9	ENSCAFP00000007567	T	EOG84QX8J	ENSCAFP00000014839	T	1	0	0	0	0
EOG8Z0FG9	ENSCAFP00000007567	T	EOG8Z9267	ENSCAFP00000015121	T	1	0	0	0	0
EOG8Z0FG9	ENSCAFP00000007567	T	EOG8J9R9G	ENSCAFP00000015443	T	1	0	0	0	0
EOG8Z0FG9	ENSCAFP00000007567	T	EOG808RJN	ENSCAFP00000015819	T	1	0	0	0	0
EOG8Z0FG9	ENSCAFP00000007567	T	EOG8MKRSS	ENSCAFP00000015855	T	1	0	0	0	0
EOG8Z0FG9	ENSCAFP00000007567	T	EOG87SWQ3	ENSCAFP00000015904	T	1	0	0	0	0
EOG8Z0FG9	ENSCAFP00000007567	T	EOG8FR423	ENSCAFP00000017323	T	1	0	0	0	0
EOG8Z0FG9	ENSCAFP00000007567	T	EOG8DRDNQ	ENSCAFP00000017975	T	1	0	0	0	0
EOG8Z0FG9	ENSCAFP00000007567	T	EOG8TB7MV	ENSCAFP00000019242	T	1	0	0	0	0
EOG8Z0FG9	ENSCAFP00000007567	T	EOG8K9FNV	ENSCAFP00000019429	T	1	0	0	0	0
EOG8Z0FG9	ENSCAFP00000007567	T	EOG8ZKNXC	ENSCAFP00000019460	T	1	0	0	0	0
EOG8Z0FG9	ENSCAFP00000007567	T	EOG8ZKNWP	ENSCAFP00000019638	T	1	0	0	0	0
EOG8Z0FG9	ENSCAFP00000007567	T	EOG8RFQ32	ENSCAFP00000020146	T	1	0	0	0	0
EOG8Z0FG9	ENSCAFP00000007567	T	EOG890BKJ	ENSCAFP00000020273	T	1	0	0	0	0
EOG8Z0FG9	ENSCAFP00000007567	T	EOG8RBTVB	ENSCAFP00000020323	T	1	0	0	0	0
EOG8Z0FG9	ENSCAFP00000007567	T	EOG8RBTVB	ENSCAFP00000020334	T	1	0	0	0	0
EOG8Z0FG9	ENSCAFP00000007567	T	EOG85XC61	ENSCAFP00000020344	T	1	0	0	0	0
EOG8Z0FG9	ENSCAFP00000007567	T	EOG8J9R8D	ENSCAFP00000020442	T	1	0	0	0	0
EOG8Z0FG9	ENSCAFP00000007567	T	EOG8XPTS7	ENSCAFP00000020465	T	1	0	0	0	0
EOG8Z0FG9	ENSCAFP00000007567	T	EOG83FM7D	ENSCAFP00000021232	T	1	0	0	0	0
EOG8Z0FG9	ENSCAFP00000007567	T	EOG8S1XJP	ENSCAFP00000021236	T	1	0	0	0	0
EOG8Z0FG9	ENSCAFP00000007567	T	EOG8FXVJ2	ENSCAFP00000021542	T	1	0	0	0	0
EOG8Z0FG9	ENSCAFP00000007567	T	EOG8FXVJ2	ENSCAFP00000021547	T	1	0	0	0	0
EOG8Z0FG9	ENSCAFP00000007567	T	EOG8578HS	ENSCAFP00000023373	T	1	0	0	0	0
EOG8Z0FG9	ENSCAFP00000007567	T	EOG8ZW8MJ	ENSCAFP00000023722	T	1	0	0	0	0
EOG8Z0FG9	ENSCAFP00000007567	T	EOG8NW2VV	ENSCAFP00000025254	T	1	0	0	0	0
EOG8Z0FG9	ENSCAFP00000007567	T	EOG8PRX27	ENSCAFP00000026835	T	1	0	0	0	0
EOG8Z0FG9	ENSCAFP00000007567	T	EOG89KK11	ENSCAFP00000026975	T	1	0	0	0	0
EOG8Z0FG9	ENSCAFP00000007567	T	EOG8DFSWX	ENSCAFP00000027484	T	1	0	0	0	0
EOG8Z0FG9	ENSCAFP00000007567	T	EOG8S7P0H	ENSCAFP00000028441	T	1	0	0	0	0
EOG8Z0FG9	ENSCAFP00000007567	T	EOG880N5Z	ENSCAFP00000029624	T	1	0	0	0	0
EOG8Z0FG9	ENSCAFP00000007567	T	EOG8MKRRQ	ENSCAFP00000030937	T	1	0	0	0	0
EOG8Z0FG9	ENSCAFP00000007567	T	EOG8GF6RM	ENSCAFP00000032015	T	1	0	0	0	0
EOG8Z0FG9	ENSCAFP00000007567	T	EOG8GF6QP	ENSCAFP00000032029	T	1	0	0	0	0
EOG8Z0FG9	ENSCAFP00000007567	T	EOG8KM2CX	ENSCAFP00000033543	T	1	0	0	0	0
EOG8Z0FG9	ENSCAFP00000007567	T	EOG8JMC0R	ENSCAFP00000034355	T	1	0	0	0	0
EOG8Z0FG9	ENSCAFP00000007567	T	EOG8P2TCX	ENSCAFP00000034480	T	1	0	0	0	0
EOG8Z0FG9	ENSCAFP00000007567	T	EOG844PVJ	ENSCAFP00000035391	T	1	0	0	0	0
EOG8Z0FG9	ENSCAFP00000007567	T	EOG8GXJXC	ENSCAFP00000035502	T	1	0	0	0	0
EOG8Z0FG9	ENSCAFP00000007567	T	EOG8J9R82	ENSCAFP00000036624	T	1	0	0	0	0
EOG8Z0FG9	ENSCAFP00000007567	T	EOG880N68	ENSCAFP00000036860	T	1	0	0	0	0
EOG8Z0FG9	ENSCAFP00000007567	T	EOG88KVMH	ENSCAFP00000037035	T	1	0	0	0	0
EOG8Z0FG9	ENSCAFP00000007567	T	EOG8STWD7	ENSCAFP00000037067	T	1	0	0	0	0
EOG8Z0FG9	ENSCAFP00000007567	T	EOG8CNV2N	ENSCAFP00000037130	T	1	0	0	0	0
EOG8Z0FG9	ENSCAFP00000007567	T	EOG8Z39QF	ENSCAFP00000037746	T	1	0	0	0	0
EOG8Z0FG9	ENSCAFP00000007567	T	EOG890BKM	ENSCAFP00000039091	T	1	0	0	0	0
EOG8Z0FG9	ENSCAFP00000007567	T	EOG8NPBD1	ENSCAFP00000039111	T	1	0	0	0	0
EOG8Z0FG9	ENSCAFP00000007567	T	EOG8Z65Z3	ENSCAFP00000039347	T	1	0	0	0	0
EOG8Z0FG9	ENSCAFP00000007567	T	EOG8P2TCX	ENSCAFP00000039975	T	1	0	0	0	0
EOG8Z0FG9	ENSCAFP00000007567	T	EOG812QFX	ENSCAFP00000040673	T	1	0	0	0	0
EOG8Z0FG9	ENSCAFP00000007567	T	EOG8WM844	ENSCAFP00000041119	T	1	0	0	0	0
EOG8Z0FG9	ENSCAFP00000007567	T	EOG8DFSXS	ENSCAFP00000041333	T	1	0	0	0	0
EOG8Z0FG9	ENSCAFP00000007567	T	EOG8P8JTH	ENSCAFP00000041961	T	1	0	0	0	0
EOG8R7ZM7	ENSCAFP00000007600	T	EOG8NCQP9	ENSCAFP00000008247	T	1	0	0	0	0
EOG8R7ZM7	ENSCAFP00000007600	T	EOG8QNR4S	ENSCAFP00000008349	T	1	0	0	0	0
EOG8R7ZM7	ENSCAFP00000007600	T	EOG8V46JG	ENSCAFP00000010070	T	1	0	0	0	0
EOG8R7ZM7	ENSCAFP00000007600	T	EOG8HB1W2	ENSCAFP00000011575	T	1	0	0	0	0
EOG8R7ZM7	ENSCAFP00000007600	T	EOG8N07QH	ENSCAFP00000012528	T	1	0	0	0	0
EOG8R7ZM7	ENSCAFP00000007600	T	EOG85F101	ENSCAFP00000012574	T	1	0	0	0	0
EOG8R7ZM7	ENSCAFP00000007600	T	EOG8XPTRB	ENSCAFP00000012917	T	1	0	0	0	0
EOG8R7ZM7	ENSCAFP00000007600	T	EOG84QX8J	ENSCAFP00000014839	T	1	0	0	0	0
EOG8R7ZM7	ENSCAFP00000007600	T	EOG8Z9267	ENSCAFP00000015121	T	1	0	0	0	0
EOG8R7ZM7	ENSCAFP00000007600	T	EOG808RJN	ENSCAFP00000015819	T	1	0	0	0	0
EOG8R7ZM7	ENSCAFP00000007600	T	EOG87SWQ3	ENSCAFP00000015904	T	1	0	0	0	0
EOG8R7ZM7	ENSCAFP00000007600	T	EOG8FR423	ENSCAFP00000017323	T	1	0	0	0	0
EOG8R7ZM7	ENSCAFP00000007600	T	EOG8TB7MV	ENSCAFP00000019242	T	1	0	0	0	0
EOG8R7ZM7	ENSCAFP00000007600	T	EOG8K9FNV	ENSCAFP00000019429	T	1	0	0	0	0
EOG8R7ZM7	ENSCAFP00000007600	T	EOG8ZKNXC	ENSCAFP00000019460	T	1	0	0	0	0
EOG8R7ZM7	ENSCAFP00000007600	T	EOG8RFQ32	ENSCAFP00000020146	T	1	0	0	0	0
EOG8R7ZM7	ENSCAFP00000007600	T	EOG890BKJ	ENSCAFP00000020273	T	1	0	0	0	0
EOG8R7ZM7	ENSCAFP00000007600	T	EOG8XPTS7	ENSCAFP00000020465	T	1	0	0	0	0
EOG8R7ZM7	ENSCAFP00000007600	T	EOG8S1XJP	ENSCAFP00000021236	T	1	0	0	0	0
EOG8R7ZM7	ENSCAFP00000007600	T	EOG8ZW8MJ	ENSCAFP00000023722	T	1	0	0	0	0
EOG8R7ZM7	ENSCAFP00000007600	T	EOG8S7P0H	ENSCAFP00000028441	T	1	0	0	0	0
EOG8R7ZM7	ENSCAFP00000007600	T	EOG8KM2CX	ENSCAFP00000033543	T	1	0	0	0	0
EOG8R7ZM7	ENSCAFP00000007600	T	EOG8J9R82	ENSCAFP00000036624	T	1	0	0	0	0
EOG8R7ZM7	ENSCAFP00000007600	T	EOG880N68	ENSCAFP00000036860	T	1	0	0	0	0
EOG8R7ZM7	ENSCAFP00000007600	T	EOG8STWD7	ENSCAFP00000037067	T	1	0	0	0	0
EOG8R7ZM7	ENSCAFP00000007600	T	EOG8Z39QF	ENSCAFP00000037746	T	1	0	0	0	0
EOG8R7ZM7	ENSCAFP00000007600	T	EOG8Z65Z3	ENSCAFP00000039347	T	1	0	0	0	0
EOG8R7ZM7	ENSCAFP00000007600	T	EOG812QFX	ENSCAFP00000040673	T	1	0	0	0	0
EOG8R7ZM7	ENSCAFP00000007600	T	EOG8DFSXS	ENSCAFP00000041333	T	1	0	0	0	0
EOG8NCQP9	ENSCAFP00000008247	T	EOG8QNR4S	ENSCAFP00000008349	T	1	0	0	0	0
EOG8NCQP9	ENSCAFP00000008247	T	EOG8V46JG	ENSCAFP00000010070	T	1	0	0	0	0
EOG8NCQP9	ENSCAFP00000008247	T	EOG8P8JTT	ENSCAFP00000010492	T	1	0	0	0	0
EOG8NCQP9	ENSCAFP00000008247	T	EOG84BFBR	ENSCAFP00000011506	T	1	0	0	0	0
EOG8NCQP9	ENSCAFP00000008247	T	EOG8HB1W2	ENSCAFP00000011575	T	1	0	0	0	0
EOG8NCQP9	ENSCAFP00000008247	T	EOG85B4RR	ENSCAFP00000012195	T	1	0	0	0	0
EOG8NCQP9	ENSCAFP00000008247	T	EOG8ZW8MQ	ENSCAFP00000012527	T	1	0	0	0	0
EOG8NCQP9	ENSCAFP00000008247	T	EOG8N07QH	ENSCAFP00000012528	T	1	0	0	0	0
EOG8NCQP9	ENSCAFP00000008247	T	EOG85F101	ENSCAFP00000012574	T	1	0	0	0	0
EOG8NCQP9	ENSCAFP00000008247	T	EOG8XPTRB	ENSCAFP00000012917	T	1	0	0	0	0
EOG8NCQP9	ENSCAFP00000008247	T	EOG870XSF	ENSCAFP00000013535	T	1	0	0	0	0
EOG8NCQP9	ENSCAFP00000008247	T	EOG84QX8J	ENSCAFP00000014839	T	1	0	0	0	0
EOG8NCQP9	ENSCAFP00000008247	T	EOG8Z9267	ENSCAFP00000015121	T	1	0	0	0	0
EOG8NCQP9	ENSCAFP00000008247	T	EOG8J9R9G	ENSCAFP00000015443	T	1	0	0	0	0
EOG8NCQP9	ENSCAFP00000008247	T	EOG808RJN	ENSCAFP00000015819	T	1	0	0	0	0
EOG8NCQP9	ENSCAFP00000008247	T	EOG8MKRSS	ENSCAFP00000015855	T	1	0	0	0	0
EOG8NCQP9	ENSCAFP00000008247	T	EOG87SWQ3	ENSCAFP00000015904	T	1	0	0	0	0
EOG8NCQP9	ENSCAFP00000008247	T	EOG8FR423	ENSCAFP00000017323	T	1	0	0	0	0
EOG8NCQP9	ENSCAFP00000008247	T	EOG8DRDNQ	ENSCAFP00000017975	T	1	0	0	0	0
EOG8NCQP9	ENSCAFP00000008247	T	EOG8TB7MV	ENSCAFP00000019242	T	1	0	0	0	0
EOG8NCQP9	ENSCAFP00000008247	T	EOG8K9FNV	ENSCAFP00000019429	T	1	0	0	0	0
EOG8NCQP9	ENSCAFP00000008247	T	EOG8ZKNXC	ENSCAFP00000019460	T	1	0	0	0	0
EOG8NCQP9	ENSCAFP00000008247	T	EOG8ZKNWP	ENSCAFP00000019638	T	1	0	0	0	0
EOG8NCQP9	ENSCAFP00000008247	T	EOG8RFQ32	ENSCAFP00000020146	T	1	0	0	0	0
EOG8NCQP9	ENSCAFP00000008247	T	EOG890BKJ	ENSCAFP00000020273	T	1	0	0	0	0
EOG8NCQP9	ENSCAFP00000008247	T	EOG8RBTVB	ENSCAFP00000020323	T	1	0	0	0	0
EOG8NCQP9	ENSCAFP00000008247	T	EOG8RBTVB	ENSCAFP00000020334	T	1	0	0	0	0
EOG8NCQP9	ENSCAFP00000008247	T	EOG85XC61	ENSCAFP00000020344	T	1	0	0	0	0
EOG8NCQP9	ENSCAFP00000008247	T	EOG8J9R8D	ENSCAFP00000020442	T	1	0	0	0	0
EOG8NCQP9	ENSCAFP00000008247	T	EOG8XPTS7	ENSCAFP00000020465	T	1	0	0	0	0
EOG8NCQP9	ENSCAFP00000008247	T	EOG83FM7D	ENSCAFP00000021232	T	1	0	0	0	0
EOG8NCQP9	ENSCAFP00000008247	T	EOG8S1XJP	ENSCAFP00000021236	T	1	0	0	0	0
EOG8NCQP9	ENSCAFP00000008247	T	EOG8FXVJ2	ENSCAFP00000021542	T	1	0	0	0	0
EOG8NCQP9	ENSCAFP00000008247	T	EOG8FXVJ2	ENSCAFP00000021547	T	1	0	0	0	0
EOG8NCQP9	ENSCAFP00000008247	T	EOG8578HS	ENSCAFP00000023373	T	1	0	0	0	0
EOG8NCQP9	ENSCAFP00000008247	T	EOG8ZW8MJ	ENSCAFP00000023722	T	1	0	0	0	0
EOG8NCQP9	ENSCAFP00000008247	T	EOG8NW2VV	ENSCAFP00000025254	T	1	0	0	0	0
EOG8NCQP9	ENSCAFP00000008247	T	EOG8PRX27	ENSCAFP00000026835	T	1	0	0	0	0
EOG8NCQP9	ENSCAFP00000008247	T	EOG89KK11	ENSCAFP00000026975	T	1	0	0	0	0
EOG8NCQP9	ENSCAFP00000008247	T	EOG8DFSWX	ENSCAFP00000027484	T	1	0	0	0	0
EOG8NCQP9	ENSCAFP00000008247	T	EOG8S7P0H	ENSCAFP00000028441	T	1	0	0	0	0
EOG8NCQP9	ENSCAFP00000008247	T	EOG880N5Z	ENSCAFP00000029624	T	1	0	0	0	0
EOG8NCQP9	ENSCAFP00000008247	T	EOG8MKRRQ	ENSCAFP00000030937	T	1	0	0	0	0
EOG8NCQP9	ENSCAFP00000008247	T	EOG8GF6RM	ENSCAFP00000032015	T	1	0	0	0	0
EOG8NCQP9	ENSCAFP00000008247	T	EOG8GF6QP	ENSCAFP00000032029	T	1	0	0	0	0
EOG8NCQP9	ENSCAFP00000008247	T	EOG8KM2CX	ENSCAFP00000033543	T	1	0	0	0	0
EOG8NCQP9	ENSCAFP00000008247	T	EOG8JMC0R	ENSCAFP00000034355	T	1	0	0	0	0
EOG8NCQP9	ENSCAFP00000008247	T	EOG8P2TCX	ENSCAFP00000034480	T	1	0	0	0	0
EOG8NCQP9	ENSCAFP00000008247	T	EOG844PVJ	ENSCAFP00000035391	T	1	0	0	0	0
EOG8NCQP9	ENSCAFP00000008247	T	EOG8GXJXC	ENSCAFP00000035502	T	1	0	0	0	0
EOG8NCQP9	ENSCAFP00000008247	T	EOG8J9R82	ENSCAFP00000036624	T	1	0	0	0	0
EOG8NCQP9	ENSCAFP00000008247	T	EOG880N68	ENSCAFP00000036860	T	1	0	0	0	0
EOG8NCQP9	ENSCAFP00000008247	T	EOG88KVMH	ENSCAFP00000037035	T	1	0	0	0	0
EOG8NCQP9	ENSCAFP00000008247	T	EOG8STWD7	ENSCAFP00000037067	T	1	0	0	0	0
EOG8NCQP9	ENSCAFP00000008247	T	EOG8CNV2N	ENSCAFP00000037130	T	1	0	0	0	0
EOG8NCQP9	ENSCAFP00000008247	T	EOG8Z39QF	ENSCAFP00000037746	T	1	0	0	0	0
EOG8NCQP9	ENSCAFP00000008247	T	EOG890BKM	ENSCAFP00000039091	T	1	0	0	0	0
EOG8NCQP9	ENSCAFP00000008247	T	EOG8NPBD1	ENSCAFP00000039111	T	1	0	0	0	0
EOG8NCQP9	ENSCAFP00000008247	T	EOG8Z65Z3	ENSCAFP00000039347	T	1	0	0	0	0
EOG8NCQP9	ENSCAFP00000008247	T	EOG8P2TCX	ENSCAFP00000039975	T	1	0	0	0	0
EOG8NCQP9	ENSCAFP00000008247	T	EOG812QFX	ENSCAFP00000040673	T	1	0	0	0	0
EOG8NCQP9	ENSCAFP00000008247	T	EOG8WM844	ENSCAFP00000041119	T	1	0	0	0	0
EOG8NCQP9	ENSCAFP00000008247	T	EOG8DFSXS	ENSCAFP00000041333	T	1	0	0	0	0
EOG8NCQP9	ENSCAFP00000008247	T	EOG8P8JTH	ENSCAFP00000041961	T	1	0	0	0	0
EOG8QNR4S	ENSCAFP00000008349	T	EOG8V46JG	ENSCAFP00000010070	T	1	0	0	0	0
EOG8QNR4S	ENSCAFP00000008349	T	EOG8P8JTT	ENSCAFP00000010492	T	1	0	0	0	0
EOG8QNR4S	ENSCAFP00000008349	T	EOG84BFBR	ENSCAFP00000011506	T	1	0	0	0	0
EOG8QNR4S	ENSCAFP00000008349	T	EOG8HB1W2	ENSCAFP00000011575	T	1	0	0	0	0
EOG8QNR4S	ENSCAFP00000008349	T	EOG85B4RR	ENSCAFP00000012195	T	1	0	0	0	0
EOG8QNR4S	ENSCAFP00000008349	T	EOG8ZW8MQ	ENSCAFP00000012527	T	1	0	0	0	0
EOG8QNR4S	ENSCAFP00000008349	T	EOG8N07QH	ENSCAFP00000012528	T	1	0	0	0	0
EOG8QNR4S	ENSCAFP00000008349	T	EOG85F101	ENSCAFP00000012574	T	1	0	0	0	0
EOG8QNR4S	ENSCAFP00000008349	T	EOG8XPTRB	ENSCAFP00000012917	T	1	0	0	0	0
EOG8QNR4S	ENSCAFP00000008349	T	EOG870XSF	ENSCAFP00000013535	T	1	0	0	0	0
EOG8QNR4S	ENSCAFP00000008349	T	EOG84QX8J	ENSCAFP00000014839	T	1	0	0	0	0
EOG8QNR4S	ENSCAFP00000008349	T	EOG8Z9267	ENSCAFP00000015121	T	1	0	0	0	0
EOG8QNR4S	ENSCAFP00000008349	T	EOG8J9R9G	ENSCAFP00000015443	T	1	0	0	0	0
EOG8QNR4S	ENSCAFP00000008349	T	EOG808RJN	ENSCAFP00000015819	T	1	0	0	0	0
EOG8QNR4S	ENSCAFP00000008349	T	EOG8MKRSS	ENSCAFP00000015855	T	1	0	0	0	0
EOG8QNR4S	ENSCAFP00000008349	T	EOG87SWQ3	ENSCAFP00000015904	T	1	0	0	0	0
EOG8QNR4S	ENSCAFP00000008349	T	EOG8FR423	ENSCAFP00000017323	T	1	0	0	0	0
EOG8QNR4S	ENSCAFP00000008349	T	EOG8DRDNQ	ENSCAFP00000017975	T	1	0	0	0	0
EOG8QNR4S	ENSCAFP00000008349	T	EOG8TB7MV	ENSCAFP00000019242	T	1	0	0	0	0
EOG8QNR4S	ENSCAFP00000008349	T	EOG8K9FNV	ENSCAFP00000019429	T	1	0	0	0	0
EOG8QNR4S	ENSCAFP00000008349	T	EOG8ZKNXC	ENSCAFP00000019460	T	1	0	0	0	0
EOG8QNR4S	ENSCAFP00000008349	T	EOG8ZKNWP	ENSCAFP00000019638	T	1	0	0	0	0
EOG8QNR4S	ENSCAFP00000008349	T	EOG8RFQ32	ENSCAFP00000020146	T	1	0	0	0	0
EOG8QNR4S	ENSCAFP00000008349	T	EOG890BKJ	ENSCAFP00000020273	T	1	0	0	0	0
EOG8QNR4S	ENSCAFP00000008349	T	EOG8RBTVB	ENSCAFP00000020323	T	1	0	0	0	0
EOG8QNR4S	ENSCAFP00000008349	T	EOG8RBTVB	ENSCAFP00000020334	T	1	0	0	0	0
EOG8QNR4S	ENSCAFP00000008349	T	EOG85XC61	ENSCAFP00000020344	T	1	0	0	0	0
EOG8QNR4S	ENSCAFP00000008349	T	EOG8J9R8D	ENSCAFP00000020442	T	1	0	0	0	0
EOG8QNR4S	ENSCAFP00000008349	T	EOG8XPTS7	ENSCAFP00000020465	T	1	0	0	0	0
EOG8QNR4S	ENSCAFP00000008349	T	EOG8S1XJP	ENSCAFP00000021236	T	1	0	0	0	0
EOG8QNR4S	ENSCAFP00000008349	T	EOG8FXVJ2	ENSCAFP00000021542	T	1	0	0	0	0
EOG8QNR4S	ENSCAFP00000008349	T	EOG8FXVJ2	ENSCAFP00000021547	T	1	0	0	0	0
EOG8QNR4S	ENSCAFP00000008349	T	EOG8578HS	ENSCAFP00000023373	T	1	0	0	0	0
EOG8QNR4S	ENSCAFP00000008349	T	EOG8ZW8MJ	ENSCAFP00000023722	T	1	0	0	0	0
EOG8QNR4S	ENSCAFP00000008349	T	EOG8NW2VV	ENSCAFP00000025254	T	1	0	0	0	0
EOG8QNR4S	ENSCAFP00000008349	T	EOG8PRX27	ENSCAFP00000026835	T	1	0	0	0	0
EOG8QNR4S	ENSCAFP00000008349	T	EOG89KK11	ENSCAFP00000026975	T	1	0	0	0	0
EOG8QNR4S	ENSCAFP00000008349	T	EOG8DFSWX	ENSCAFP00000027484	T	1	0	0	0	0
EOG8QNR4S	ENSCAFP00000008349	T	EOG8S7P0H	ENSCAFP00000028441	T	1	0	0	0	0
EOG8QNR4S	ENSCAFP00000008349	T	EOG880N5Z	ENSCAFP00000029624	T	1	0	0	0	0
EOG8QNR4S	ENSCAFP00000008349	T	EOG8MKRRQ	ENSCAFP00000030937	T	1	0	0	0	0
EOG8QNR4S	ENSCAFP00000008349	T	EOG8GF6RM	ENSCAFP00000032015	T	1	0	0	0	0
EOG8QNR4S	ENSCAFP00000008349	T	EOG8GF6QP	ENSCAFP00000032029	T	1	0	0	0	0
EOG8QNR4S	ENSCAFP00000008349	T	EOG8KM2CX	ENSCAFP00000033543	T	1	0	0	0	0
EOG8QNR4S	ENSCAFP00000008349	T	EOG8JMC0R	ENSCAFP00000034355	T	1	0	0	0	0
EOG8QNR4S	ENSCAFP00000008349	T	EOG8P2TCX	ENSCAFP00000034480	T	1	0	0	0	0
EOG8QNR4S	ENSCAFP00000008349	T	EOG844PVJ	ENSCAFP00000035391	T	1	0	0	0	0
EOG8QNR4S	ENSCAFP00000008349	T	EOG8GXJXC	ENSCAFP00000035502	T	1	0	0	0	0
EOG8QNR4S	ENSCAFP00000008349	T	EOG8J9R82	ENSCAFP00000036624	T	1	0	0	0	0
EOG8QNR4S	ENSCAFP00000008349	T	EOG880N68	ENSCAFP00000036860	T	1	0	0	0	0
EOG8QNR4S	ENSCAFP00000008349	T	EOG88KVMH	ENSCAFP00000037035	T	1	0	0	0	0
EOG8QNR4S	ENSCAFP00000008349	T	EOG8STWD7	ENSCAFP00000037067	T	1	0	0	0	0
EOG8QNR4S	ENSCAFP00000008349	T	EOG8CNV2N	ENSCAFP00000037130	T	1	0	0	0	0
EOG8QNR4S	ENSCAFP00000008349	T	EOG8Z39QF	ENSCAFP00000037746	T	1	0	0	0	0
EOG8QNR4S	ENSCAFP00000008349	T	EOG890BKM	ENSCAFP00000039091	T	1	0	0	0	0
EOG8QNR4S	ENSCAFP00000008349	T	EOG8NPBD1	ENSCAFP00000039111	T	1	0	0	0	0
EOG8QNR4S	ENSCAFP00000008349	T	EOG8Z65Z3	ENSCAFP00000039347	T	1	0	0	0	0
EOG8QNR4S	ENSCAFP00000008349	T	EOG8P2TCX	ENSCAFP00000039975	T	1	0	0	0	0
EOG8QNR4S	ENSCAFP00000008349	T	EOG812QFX	ENSCAFP00000040673	T	1	0	0	0	0
EOG8QNR4S	ENSCAFP00000008349	T	EOG8WM844	ENSCAFP00000041119	T	1	0	0	0	0
EOG8QNR4S	ENSCAFP00000008349	T	EOG8DFSXS	ENSCAFP00000041333	T	1	0	0	0	0
EOG8QNR4S	ENSCAFP00000008349	T	EOG8P8JTH	ENSCAFP00000041961	T	1	0	0	0	0
EOG8V46JG	ENSCAFP00000010070	T	EOG8P8JTT	ENSCAFP00000010492	T	1	0	0	0	0
EOG8V46JG	ENSCAFP00000010070	T	EOG84BFBR	ENSCAFP00000011506	T	1	0	0	0	0
EOG8V46JG	ENSCAFP00000010070	T	EOG8HB1W2	ENSCAFP00000011575	T	1	0	0	0	0
EOG8V46JG	ENSCAFP00000010070	T	EOG85B4RR	ENSCAFP00000012195	T	1	0	0	0	0
EOG8V46JG	ENSCAFP00000010070	T	EOG8ZW8MQ	ENSCAFP00000012527	T	1	0	0	0	0
EOG8V46JG	ENSCAFP00000010070	T	EOG8N07QH	ENSCAFP00000012528	T	1	0	0	0	0
EOG8V46JG	ENSCAFP00000010070	T	EOG85F101	ENSCAFP00000012574	T	1	0	0	0	0
EOG8V46JG	ENSCAFP00000010070	T	EOG8XPTRB	ENSCAFP00000012917	T	1	0	0	0	0
EOG8V46JG	ENSCAFP00000010070	T	EOG870XSF	ENSCAFP00000013535	T	1	0	0	0	0
EOG8V46JG	ENSCAFP00000010070	T	EOG84QX8J	ENSCAFP00000014839	T	1	0	0	0	0
EOG8V46JG	ENSCAFP00000010070	T	EOG8Z9267	ENSCAFP00000015121	T	1	0	0	0	0
EOG8V46JG	ENSCAFP00000010070	T	EOG8J9R9G	ENSCAFP00000015443	T	1	0	0	0	0
EOG8V46JG	ENSCAFP00000010070	T	EOG808RJN	ENSCAFP00000015819	T	1	0	0	0	0
EOG8V46JG	ENSCAFP00000010070	T	EOG8MKRSS	ENSCAFP00000015855	T	1	0	0	0	0
EOG8V46JG	ENSCAFP00000010070	T	EOG87SWQ3	ENSCAFP00000015904	T	1	0	0	0	0
EOG8V46JG	ENSCAFP00000010070	T	EOG8FR423	ENSCAFP00000017323	T	1	0	0	0	0
EOG8V46JG	ENSCAFP00000010070	T	EOG8DRDNQ	ENSCAFP00000017975	T	1	0	0	0	0
EOG8V46JG	ENSCAFP00000010070	T	EOG8TB7MV	ENSCAFP00000019242	T	1	0	0	0	0
EOG8V46JG	ENSCAFP00000010070	T	EOG8K9FNV	ENSCAFP00000019429	T	1	0	0	0	0
EOG8V46JG	ENSCAFP00000010070	T	EOG8ZKNXC	ENSCAFP00000019460	T	1	0	0	0	0
EOG8V46JG	ENSCAFP00000010070	T	EOG8ZKNWP	ENSCAFP00000019638	T	1	0	0	0	0
EOG8V46JG	ENSCAFP00000010070	T	EOG8RFQ32	ENSCAFP00000020146	T	1	0	0	0	0
EOG8V46JG	ENSCAFP00000010070	T	EOG890BKJ	ENSCAFP00000020273	T	1	0	0	0	0
EOG8V46JG	ENSCAFP00000010070	T	EOG8RBTVB	ENSCAFP00000020323	T	1	0	0	0	0
EOG8V46JG	ENSCAFP00000010070	T	EOG8RBTVB	ENSCAFP00000020334	T	1	0	0	0	0
EOG8V46JG	ENSCAFP00000010070	T	EOG85XC61	ENSCAFP00000020344	T	1	0	0	0	0
EOG8V46JG	ENSCAFP00000010070	T	EOG8J9R8D	ENSCAFP00000020442	T	1	0	0	0	0
EOG8V46JG	ENSCAFP00000010070	T	EOG8XPTS7	ENSCAFP00000020465	T	1	0	0	0	0
EOG8V46JG	ENSCAFP00000010070	T	EOG83FM7D	ENSCAFP00000021232	T	1	0	0	0	0
EOG8V46JG	ENSCAFP00000010070	T	EOG8S1XJP	ENSCAFP00000021236	T	1	0	0	0	0
EOG8V46JG	ENSCAFP00000010070	T	EOG8FXVJ2	ENSCAFP00000021542	T	1	0	0	0	0
EOG8V46JG	ENSCAFP00000010070	T	EOG8FXVJ2	ENSCAFP00000021547	T	1	0	0	0	0
EOG8V46JG	ENSCAFP00000010070	T	EOG8578HS	ENSCAFP00000023373	T	1	0	0	0	0
EOG8V46JG	ENSCAFP00000010070	T	EOG8ZW8MJ	ENSCAFP00000023722	T	1	0	0	0	0
EOG8V46JG	ENSCAFP00000010070	T	EOG8NW2VV	ENSCAFP00000025254	T	1	0	0	0	0
EOG8V46JG	ENSCAFP00000010070	T	EOG8PRX27	ENSCAFP00000026835	T	1	0	0	0	0
EOG8V46JG	ENSCAFP00000010070	T	EOG89KK11	ENSCAFP00000026975	T	1	0	0	0	0
EOG8V46JG	ENSCAFP00000010070	T	EOG8DFSWX	ENSCAFP00000027484	T	1	0	0	0	0
EOG8V46JG	ENSCAFP00000010070	T	EOG8S7P0H	ENSCAFP00000028441	T	1	0	0	0	0
EOG8V46JG	ENSCAFP00000010070	T	EOG880N5Z	ENSCAFP00000029624	T	1	0	0	0	0
EOG8V46JG	ENSCAFP00000010070	T	EOG8MKRRQ	ENSCAFP00000030937	T	1	0	0	0	0
EOG8V46JG	ENSCAFP00000010070	T	EOG8GF6RM	ENSCAFP00000032015	T	1	0	0	0	0
EOG8V46JG	ENSCAFP00000010070	T	EOG8GF6QP	ENSCAFP00000032029	T	1	0	0	0	0
EOG8V46JG	ENSCAFP00000010070	T	EOG8KM2CX	ENSCAFP00000033543	T	1	0	0	0	0
EOG8V46JG	ENSCAFP00000010070	T	EOG8JMC0R	ENSCAFP00000034355	T	1	0	0	0	0
EOG8V46JG	ENSCAFP00000010070	T	EOG8P2TCX	ENSCAFP00000034480	T	1	0	0	0	0
EOG8V46JG	ENSCAFP00000010070	T	EOG844PVJ	ENSCAFP00000035391	T	1	0	0	0	0
EOG8V46JG	ENSCAFP00000010070	T	EOG8GXJXC	ENSCAFP00000035502	T	1	0	0	0	0
EOG8V46JG	ENSCAFP00000010070	T	EOG8J9R82	ENSCAFP00000036624	T	1	0	0	0	0
EOG8V46JG	ENSCAFP00000010070	T	EOG880N68	ENSCAFP00000036860	T	1	0	0	0	0
EOG8V46JG	ENSCAFP00000010070	T	EOG88KVMH	ENSCAFP00000037035	T	1	0	0	0	0
EOG8V46JG	ENSCAFP00000010070	T	EOG8STWD7	ENSCAFP00000037067	T	1	0	0	0	0
EOG8V46JG	ENSCAFP00000010070	T	EOG8CNV2N	ENSCAFP00000037130	T	1	0	0	0	0
EOG8V46JG	ENSCAFP00000010070	T	EOG8Z39QF	ENSCAFP00000037746	T	1	0	0	0	0
EOG8V46JG	ENSCAFP00000010070	T	EOG890BKM	ENSCAFP00000039091	T	1	0	0	0	0
EOG8V46JG	ENSCAFP00000010070	T	EOG8NPBD1	ENSCAFP00000039111	T	1	0	0	0	0
EOG8V46JG	ENSCAFP00000010070	T	EOG8Z65Z3	ENSCAFP00000039347	T	1	0	0	0	0
EOG8V46JG	ENSCAFP00000010070	T	EOG8P2TCX	ENSCAFP00000039975	T	1	0	0	0	0
EOG8V46JG	ENSCAFP00000010070	T	EOG812QFX	ENSCAFP00000040673	T	1	0	0	0	0
EOG8V46JG	ENSCAFP00000010070	T	EOG8DFSXS	ENSCAFP00000041333	T	1	0	0	0	0
EOG8V46JG	ENSCAFP00000010070	T	EOG8P8JTH	ENSCAFP00000041961	T	1	0	0	0	0
EOG8P8JTT	ENSCAFP00000010492	T	EOG8HB1W2	ENSCAFP00000011575	T	1	0	0	0	0
EOG8P8JTT	ENSCAFP00000010492	T	EOG8N07QH	ENSCAFP00000012528	T	1	0	0	0	0
EOG8P8JTT	ENSCAFP00000010492	T	EOG85F101	ENSCAFP00000012574	T	1	0	0	0	0
EOG8P8JTT	ENSCAFP00000010492	T	EOG8XPTRB	ENSCAFP00000012917	T	1	0	0	0	0
EOG8P8JTT	ENSCAFP00000010492	T	EOG84QX8J	ENSCAFP00000014839	T	1	0	0	0	0
EOG8P8JTT	ENSCAFP00000010492	T	EOG8Z9267	ENSCAFP00000015121	T	1	0	0	0	0
EOG8P8JTT	ENSCAFP00000010492	T	EOG808RJN	ENSCAFP00000015819	T	1	0	0	0	0
EOG8P8JTT	ENSCAFP00000010492	T	EOG87SWQ3	ENSCAFP00000015904	T	1	0	0	0	0
EOG8P8JTT	ENSCAFP00000010492	T	EOG8FR423	ENSCAFP00000017323	T	1	0	0	0	0
EOG8P8JTT	ENSCAFP00000010492	T	EOG8TB7MV	ENSCAFP00000019242	T	1	0	0	0	0
EOG8P8JTT	ENSCAFP00000010492	T	EOG8K9FNV	ENSCAFP00000019429	T	1	0	0	0	0
EOG8P8JTT	ENSCAFP00000010492	T	EOG8ZKNXC	ENSCAFP00000019460	T	1	0	0	0	0
EOG8P8JTT	ENSCAFP00000010492	T	EOG8RFQ32	ENSCAFP00000020146	T	1	0	0	0	0
EOG8P8JTT	ENSCAFP00000010492	T	EOG890BKJ	ENSCAFP00000020273	T	1	0	0	0	0
EOG8P8JTT	ENSCAFP00000010492	T	EOG85XC61	ENSCAFP00000020344	T	1	0	0	0	0
EOG8P8JTT	ENSCAFP00000010492	T	EOG8S1XJP	ENSCAFP00000021236	T	1	0	0	0	0
EOG8P8JTT	ENSCAFP00000010492	T	EOG8ZW8MJ	ENSCAFP00000023722	T	1	0	0	0	0
EOG8P8JTT	ENSCAFP00000010492	T	EOG8S7P0H	ENSCAFP00000028441	T	1	0	0	0	0
EOG8P8JTT	ENSCAFP00000010492	T	EOG8KM2CX	ENSCAFP00000033543	T	1	0	0	0	0
EOG8P8JTT	ENSCAFP00000010492	T	EOG8P2TCX	ENSCAFP00000034480	T	1	0	0	0	0
EOG8P8JTT	ENSCAFP00000010492	T	EOG8J9R82	ENSCAFP00000036624	T	1	0	0	0	0
EOG8P8JTT	ENSCAFP00000010492	T	EOG880N68	ENSCAFP00000036860	T	1	0	0	0	0
EOG8P8JTT	ENSCAFP00000010492	T	EOG8STWD7	ENSCAFP00000037067	T	1	0	0	0	0
EOG8P8JTT	ENSCAFP00000010492	T	EOG8Z39QF	ENSCAFP00000037746	T	1	0	0	0	0
EOG8P8JTT	ENSCAFP00000010492	T	EOG8Z65Z3	ENSCAFP00000039347	T	1	0	0	0	0
EOG8P8JTT	ENSCAFP00000010492	T	EOG8P2TCX	ENSCAFP00000039975	T	1	0	0	0	0
EOG8P8JTT	ENSCAFP00000010492	T	EOG812QFX	ENSCAFP00000040673	T	1	0	0	0	0
EOG8P8JTT	ENSCAFP00000010492	T	EOG8DFSXS	ENSCAFP00000041333	T	1	0	0	0	0
EOG84BFBR	ENSCAFP00000011506	T	EOG8HB1W2	ENSCAFP00000011575	T	1	0	0	0	0
EOG84BFBR	ENSCAFP00000011506	T	EOG8N07QH	ENSCAFP00000012528	T	1	0	0	0	0
EOG84BFBR	ENSCAFP00000011506	T	EOG85F101	ENSCAFP00000012574	T	1	0	0	0	0
EOG84BFBR	ENSCAFP00000011506	T	EOG8XPTRB	ENSCAFP00000012917	T	1	0	0	0	0
EOG84BFBR	ENSCAFP00000011506	T	EOG84QX8J	ENSCAFP00000014839	T	1	0	0	0	0
EOG84BFBR	ENSCAFP00000011506	T	EOG8Z9267	ENSCAFP00000015121	T	1	0	0	0	0
EOG84BFBR	ENSCAFP00000011506	T	EOG808RJN	ENSCAFP00000015819	T	1	0	0	0	0
EOG84BFBR	ENSCAFP00000011506	T	EOG87SWQ3	ENSCAFP00000015904	T	1	0	0	0	0
EOG84BFBR	ENSCAFP00000011506	T	EOG8FR423	ENSCAFP00000017323	T	1	0	0	0	0
EOG84BFBR	ENSCAFP00000011506	T	EOG8TB7MV	ENSCAFP00000019242	T	1	0	0	0	0
EOG84BFBR	ENSCAFP00000011506	T	EOG8K9FNV	ENSCAFP00000019429	T	1	0	0	0	0
EOG84BFBR	ENSCAFP00000011506	T	EOG8ZKNXC	ENSCAFP00000019460	T	1	0	0	0	0
EOG84BFBR	ENSCAFP00000011506	T	EOG8RFQ32	ENSCAFP00000020146	T	1	0	0	0	0
EOG84BFBR	ENSCAFP00000011506	T	EOG890BKJ	ENSCAFP00000020273	T	1	0	0	0	0
EOG84BFBR	ENSCAFP00000011506	T	EOG85XC61	ENSCAFP00000020344	T	1	0	0	0	0
EOG84BFBR	ENSCAFP00000011506	T	EOG8XPTS7	ENSCAFP00000020465	T	1	0	0	0	0
EOG84BFBR	ENSCAFP00000011506	T	EOG8S1XJP	ENSCAFP00000021236	T	1	0	0	0	0
EOG84BFBR	ENSCAFP00000011506	T	EOG8ZW8MJ	ENSCAFP00000023722	T	1	0	0	0	0
EOG84BFBR	ENSCAFP00000011506	T	EOG8S7P0H	ENSCAFP00000028441	T	1	0	0	0	0
EOG84BFBR	ENSCAFP00000011506	T	EOG8KM2CX	ENSCAFP00000033543	T	1	0	0	0	0
EOG84BFBR	ENSCAFP00000011506	T	EOG8P2TCX	ENSCAFP00000034480	T	1	0	0	0	0
EOG84BFBR	ENSCAFP00000011506	T	EOG8J9R82	ENSCAFP00000036624	T	1	0	0	0	0
EOG84BFBR	ENSCAFP00000011506	T	EOG880N68	ENSCAFP00000036860	T	1	0	0	0	0
EOG84BFBR	ENSCAFP00000011506	T	EOG8STWD7	ENSCAFP00000037067	T	1	0	0	0	0
EOG84BFBR	ENSCAFP00000011506	T	EOG8Z39QF	ENSCAFP00000037746	T	1	0	0	0	0
EOG84BFBR	ENSCAFP00000011506	T	EOG8Z65Z3	ENSCAFP00000039347	T	1	0	0	0	0
EOG84BFBR	ENSCAFP00000011506	T	EOG8P2TCX	ENSCAFP00000039975	T	1	0	0	0	0
EOG84BFBR	ENSCAFP00000011506	T	EOG812QFX	ENSCAFP00000040673	T	1	0	0	0	0
EOG84BFBR	ENSCAFP00000011506	T	EOG8DFSXS	ENSCAFP00000041333	T	1	0	0	0	0
EOG8HB1W2	ENSCAFP00000011575	T	EOG85B4RR	ENSCAFP00000012195	T	1	0	0	0	0
EOG8HB1W2	ENSCAFP00000011575	T	EOG8ZW8MQ	ENSCAFP00000012527	T	1	0	0	0	0
EOG8HB1W2	ENSCAFP00000011575	T	EOG8N07QH	ENSCAFP00000012528	T	1	0	0	0	0
EOG8HB1W2	ENSCAFP00000011575	T	EOG85F101	ENSCAFP00000012574	T	1	0	0	0	0
EOG8HB1W2	ENSCAFP00000011575	T	EOG8XPTRB	ENSCAFP00000012917	T	1	0	0	0	0
EOG8HB1W2	ENSCAFP00000011575	T	EOG870XSF	ENSCAFP00000013535	T	1	0	0	0	0
EOG8HB1W2	ENSCAFP00000011575	T	EOG84QX8J	ENSCAFP00000014839	T	1	0	0	0	0
EOG8HB1W2	ENSCAFP00000011575	T	EOG8Z9267	ENSCAFP00000015121	T	1	0	0	0	0
EOG8HB1W2	ENSCAFP00000011575	T	EOG8J9R9G	ENSCAFP00000015443	T	1	0	0	0	0
EOG8HB1W2	ENSCAFP00000011575	T	EOG808RJN	ENSCAFP00000015819	T	1	0	0	0	0
EOG8HB1W2	ENSCAFP00000011575	T	EOG8MKRSS	ENSCAFP00000015855	T	1	0	0	0	0
EOG8HB1W2	ENSCAFP00000011575	T	EOG87SWQ3	ENSCAFP00000015904	T	1	0	0	0	0
EOG8HB1W2	ENSCAFP00000011575	T	EOG8FR423	ENSCAFP00000017323	T	1	0	0	0	0
EOG8HB1W2	ENSCAFP00000011575	T	EOG8DRDNQ	ENSCAFP00000017975	T	1	0	0	0	0
EOG8HB1W2	ENSCAFP00000011575	T	EOG8TB7MV	ENSCAFP00000019242	T	1	0	0	0	0
EOG8HB1W2	ENSCAFP00000011575	T	EOG8K9FNV	ENSCAFP00000019429	T	1	0	0	0	0
EOG8HB1W2	ENSCAFP00000011575	T	EOG8ZKNXC	ENSCAFP00000019460	T	1	0	0	0	0
EOG8HB1W2	ENSCAFP00000011575	T	EOG8ZKNWP	ENSCAFP00000019638	T	1	0	0	0	0
EOG8HB1W2	ENSCAFP00000011575	T	EOG8RFQ32	ENSCAFP00000020146	T	1	0	0	0	0
EOG8HB1W2	ENSCAFP00000011575	T	EOG890BKJ	ENSCAFP00000020273	T	1	0	0	0	0
EOG8HB1W2	ENSCAFP00000011575	T	EOG8RBTVB	ENSCAFP00000020323	T	1	0	0	0	0
EOG8HB1W2	ENSCAFP00000011575	T	EOG8RBTVB	ENSCAFP00000020334	T	1	0	0	0	0
EOG8HB1W2	ENSCAFP00000011575	T	EOG85XC61	ENSCAFP00000020344	T	1	0	0	0	0
EOG8HB1W2	ENSCAFP00000011575	T	EOG8J9R8D	ENSCAFP00000020442	T	1	0	0	0	0
EOG8HB1W2	ENSCAFP00000011575	T	EOG8XPTS7	ENSCAFP00000020465	T	1	0	0	0	0
EOG8HB1W2	ENSCAFP00000011575	T	EOG83FM7D	ENSCAFP00000021232	T	1	0	0	0	0
EOG8HB1W2	ENSCAFP00000011575	T	EOG8S1XJP	ENSCAFP00000021236	T	1	0	0	0	0
EOG8HB1W2	ENSCAFP00000011575	T	EOG8FXVJ2	ENSCAFP00000021542	T	1	0	0	0	0
EOG8HB1W2	ENSCAFP00000011575	T	EOG8FXVJ2	ENSCAFP00000021547	T	1	0	0	0	0
EOG8HB1W2	ENSCAFP00000011575	T	EOG8578HS	ENSCAFP00000023373	T	1	0	0	0	0
EOG8HB1W2	ENSCAFP00000011575	T	EOG8ZW8MJ	ENSCAFP00000023722	T	1	0	0	0	0
EOG8HB1W2	ENSCAFP00000011575	T	EOG8NW2VV	ENSCAFP00000025254	T	1	0	0	0	0
EOG8HB1W2	ENSCAFP00000011575	T	EOG8PRX27	ENSCAFP00000026835	T	1	0	0	0	0
EOG8HB1W2	ENSCAFP00000011575	T	EOG89KK11	ENSCAFP00000026975	T	1	0	0	0	0
EOG8HB1W2	ENSCAFP00000011575	T	EOG8DFSWX	ENSCAFP00000027484	T	1	0	0	0	0
EOG8HB1W2	ENSCAFP00000011575	T	EOG8S7P0H	ENSCAFP00000028441	T	1	0	0	0	0
EOG8HB1W2	ENSCAFP00000011575	T	EOG880N5Z	ENSCAFP00000029624	T	1	0	0	0	0
EOG8HB1W2	ENSCAFP00000011575	T	EOG8MKRRQ	ENSCAFP00000030937	T	1	0	0	0	0
EOG8HB1W2	ENSCAFP00000011575	T	EOG8GF6RM	ENSCAFP00000032015	T	1	0	0	0	0
EOG8HB1W2	ENSCAFP00000011575	T	EOG8GF6QP	ENSCAFP00000032029	T	1	0	0	0	0
EOG8HB1W2	ENSCAFP00000011575	T	EOG8KM2CX	ENSCAFP00000033543	T	1	0	0	0	0
EOG8HB1W2	ENSCAFP00000011575	T	EOG8JMC0R	ENSCAFP00000034355	T	1	0	0	0	0
EOG8HB1W2	ENSCAFP00000011575	T	EOG8P2TCX	ENSCAFP00000034480	T	1	0	0	0	0
EOG8HB1W2	ENSCAFP00000011575	T	EOG844PVJ	ENSCAFP00000035391	T	1	0	0	0	0
EOG8HB1W2	ENSCAFP00000011575	T	EOG8GXJXC	ENSCAFP00000035502	T	1	0	0	0	0
EOG8HB1W2	ENSCAFP00000011575	T	EOG8J9R82	ENSCAFP00000036624	T	1	0	0	0	0
EOG8HB1W2	ENSCAFP00000011575	T	EOG880N68	ENSCAFP00000036860	T	1	0	0	0	0
EOG8HB1W2	ENSCAFP00000011575	T	EOG88KVMH	ENSCAFP00000037035	T	1	0	0	0	0
EOG8HB1W2	ENSCAFP00000011575	T	EOG8STWD7	ENSCAFP00000037067	T	1	0	0	0	0
EOG8HB1W2	ENSCAFP00000011575	T	EOG8CNV2N	ENSCAFP00000037130	T	1	0	0	0	0
EOG8HB1W2	ENSCAFP00000011575	T	EOG8Z39QF	ENSCAFP00000037746	T	1	0	0	0	0
EOG8HB1W2	ENSCAFP00000011575	T	EOG890BKM	ENSCAFP00000039091	T	1	0	0	0	0
EOG8HB1W2	ENSCAFP00000011575	T	EOG8NPBD1	ENSCAFP00000039111	T	1	0	0	0	0
EOG8HB1W2	ENSCAFP00000011575	T	EOG8Z65Z3	ENSCAFP00000039347	T	1	0	0	0	0
EOG8HB1W2	ENSCAFP00000011575	T	EOG8P2TCX	ENSCAFP00000039975	T	1	0	0	0	0
EOG8HB1W2	ENSCAFP00000011575	T	EOG812QFX	ENSCAFP00000040673	T	1	0	0	0	0
EOG8HB1W2	ENSCAFP00000011575	T	EOG8WM844	ENSCAFP00000041119	T	1	0	0	0	0
EOG8HB1W2	ENSCAFP00000011575	T	EOG8DFSXS	ENSCAFP00000041333	T	1	0	0	0	0
EOG8HB1W2	ENSCAFP00000011575	T	EOG8P8JTH	ENSCAFP00000041961	T	1	0	0	0	0
EOG85B4RR	ENSCAFP00000012195	T	EOG8N07QH	ENSCAFP00000012528	T	1	0	0	0	0
EOG85B4RR	ENSCAFP00000012195	T	EOG85F101	ENSCAFP00000012574	T	1	0	0	0	0
EOG85B4RR	ENSCAFP00000012195	T	EOG8XPTRB	ENSCAFP00000012917	T	1	0	0	0	0
EOG85B4RR	ENSCAFP00000012195	T	EOG84QX8J	ENSCAFP00000014839	T	1	0	0	0	0
EOG85B4RR	ENSCAFP00000012195	T	EOG8Z9267	ENSCAFP00000015121	T	1	0	0	0	0
EOG85B4RR	ENSCAFP00000012195	T	EOG808RJN	ENSCAFP00000015819	T	1	0	0	0	0
EOG85B4RR	ENSCAFP00000012195	T	EOG87SWQ3	ENSCAFP00000015904	T	1	0	0	0	0
EOG85B4RR	ENSCAFP00000012195	T	EOG8FR423	ENSCAFP00000017323	T	1	0	0	0	0
EOG85B4RR	ENSCAFP00000012195	T	EOG8TB7MV	ENSCAFP00000019242	T	1	0	0	0	0
EOG85B4RR	ENSCAFP00000012195	T	EOG8ZKNXC	ENSCAFP00000019460	T	1	0	0	0	0
EOG85B4RR	ENSCAFP00000012195	T	EOG8RFQ32	ENSCAFP00000020146	T	1	0	0	0	0
EOG85B4RR	ENSCAFP00000012195	T	EOG890BKJ	ENSCAFP00000020273	T	1	0	0	0	0
EOG85B4RR	ENSCAFP00000012195	T	EOG85XC61	ENSCAFP00000020344	T	1	0	0	0	0
EOG85B4RR	ENSCAFP00000012195	T	EOG8XPTS7	ENSCAFP00000020465	T	1	0	0	0	0
EOG85B4RR	ENSCAFP00000012195	T	EOG8S1XJP	ENSCAFP00000021236	T	1	0	0	0	0
EOG85B4RR	ENSCAFP00000012195	T	EOG8ZW8MJ	ENSCAFP00000023722	T	1	0	0	0	0
EOG85B4RR	ENSCAFP00000012195	T	EOG8S7P0H	ENSCAFP00000028441	T	1	0	0	0	0
EOG85B4RR	ENSCAFP00000012195	T	EOG8KM2CX	ENSCAFP00000033543	T	1	0	0	0	0
EOG85B4RR	ENSCAFP00000012195	T	EOG8P2TCX	ENSCAFP00000034480	T	1	0	0	0	0
EOG85B4RR	ENSCAFP00000012195	T	EOG8J9R82	ENSCAFP00000036624	T	1	0	0	0	0
EOG85B4RR	ENSCAFP00000012195	T	EOG880N68	ENSCAFP00000036860	T	1	0	0	0	0
EOG85B4RR	ENSCAFP00000012195	T	EOG8STWD7	ENSCAFP00000037067	T	1	0	0	0	0
EOG85B4RR	ENSCAFP00000012195	T	EOG8Z39QF	ENSCAFP00000037746	T	1	0	0	0	0
EOG85B4RR	ENSCAFP00000012195	T	EOG8Z65Z3	ENSCAFP00000039347	T	1	0	0	0	0
EOG85B4RR	ENSCAFP00000012195	T	EOG8P2TCX	ENSCAFP00000039975	T	1	0	0	0	0
EOG85B4RR	ENSCAFP00000012195	T	EOG812QFX	ENSCAFP00000040673	T	1	0	0	0	0
EOG85B4RR	ENSCAFP00000012195	T	EOG8DFSXS	ENSCAFP00000041333	T	1	0	0	0	0
EOG8ZW8MQ	ENSCAFP00000012527	T	EOG8N07QH	ENSCAFP00000012528	T	1	0	0	0	0
EOG8ZW8MQ	ENSCAFP00000012527	T	EOG85F101	ENSCAFP00000012574	T	1	0	0	0	0
EOG8ZW8MQ	ENSCAFP00000012527	T	EOG8XPTRB	ENSCAFP00000012917	T	1	0	0	0	0
EOG8ZW8MQ	ENSCAFP00000012527	T	EOG84QX8J	ENSCAFP00000014839	T	1	0	0	0	0
EOG8ZW8MQ	ENSCAFP00000012527	T	EOG8Z9267	ENSCAFP00000015121	T	1	0	0	0	0
EOG8ZW8MQ	ENSCAFP00000012527	T	EOG808RJN	ENSCAFP00000015819	T	1	0	0	0	0
EOG8ZW8MQ	ENSCAFP00000012527	T	EOG87SWQ3	ENSCAFP00000015904	T	1	0	0	0	0
EOG8ZW8MQ	ENSCAFP00000012527	T	EOG8FR423	ENSCAFP00000017323	T	1	0	0	0	0
EOG8ZW8MQ	ENSCAFP00000012527	T	EOG8TB7MV	ENSCAFP00000019242	T	1	0	0	0	0
EOG8ZW8MQ	ENSCAFP00000012527	T	EOG8K9FNV	ENSCAFP00000019429	T	1	0	0	0	0
EOG8ZW8MQ	ENSCAFP00000012527	T	EOG8ZKNXC	ENSCAFP00000019460	T	1	0	0	0	0
EOG8ZW8MQ	ENSCAFP00000012527	T	EOG8RFQ32	ENSCAFP00000020146	T	1	0	0	0	0
EOG8ZW8MQ	ENSCAFP00000012527	T	EOG890BKJ	ENSCAFP00000020273	T	1	0	0	0	0
EOG8ZW8MQ	ENSCAFP00000012527	T	EOG85XC61	ENSCAFP00000020344	T	1	0	0	0	0
EOG8ZW8MQ	ENSCAFP00000012527	T	EOG8XPTS7	ENSCAFP00000020465	T	1	0	0	0	0
EOG8ZW8MQ	ENSCAFP00000012527	T	EOG8S1XJP	ENSCAFP00000021236	T	1	0	0	0	0
EOG8ZW8MQ	ENSCAFP00000012527	T	EOG8ZW8MJ	ENSCAFP00000023722	T	1	0	0	0	0
EOG8ZW8MQ	ENSCAFP00000012527	T	EOG8S7P0H	ENSCAFP00000028441	T	1	0	0	0	0
EOG8ZW8MQ	ENSCAFP00000012527	T	EOG8KM2CX	ENSCAFP00000033543	T	1	0	0	0	0
EOG8ZW8MQ	ENSCAFP00000012527	T	EOG8P2TCX	ENSCAFP00000034480	T	1	0	0	0	0
EOG8ZW8MQ	ENSCAFP00000012527	T	EOG8J9R82	ENSCAFP00000036624	T	1	0	0	0	0
EOG8ZW8MQ	ENSCAFP00000012527	T	EOG880N68	ENSCAFP00000036860	T	1	0	0	0	0
EOG8ZW8MQ	ENSCAFP00000012527	T	EOG8STWD7	ENSCAFP00000037067	T	1	0	0	0	0
EOG8ZW8MQ	ENSCAFP00000012527	T	EOG8Z39QF	ENSCAFP00000037746	T	1	0	0	0	0
EOG8ZW8MQ	ENSCAFP00000012527	T	EOG8Z65Z3	ENSCAFP00000039347	T	1	0	0	0	0
EOG8ZW8MQ	ENSCAFP00000012527	T	EOG8P2TCX	ENSCAFP00000039975	T	1	0	0	0	0
EOG8ZW8MQ	ENSCAFP00000012527	T	EOG812QFX	ENSCAFP00000040673	T	1	0	0	0	0
EOG8ZW8MQ	ENSCAFP00000012527	T	EOG8DFSXS	ENSCAFP00000041333	T	1	0	0	0	0
EOG8N07QH	ENSCAFP00000012528	T	EOG85F101	ENSCAFP00000012574	T	1	0	0	0	0
EOG8N07QH	ENSCAFP00000012528	T	EOG8XPTRB	ENSCAFP00000012917	T	1	0	0	0	0
EOG8N07QH	ENSCAFP00000012528	T	EOG870XSF	ENSCAFP00000013535	T	1	0	0	0	0
EOG8N07QH	ENSCAFP00000012528	T	EOG84QX8J	ENSCAFP00000014839	T	1	0	0	0	0
EOG8N07QH	ENSCAFP00000012528	T	EOG8Z9267	ENSCAFP00000015121	T	1	0	0	0	0
EOG8N07QH	ENSCAFP00000012528	T	EOG8J9R9G	ENSCAFP00000015443	T	1	0	0	0	0
EOG8N07QH	ENSCAFP00000012528	T	EOG808RJN	ENSCAFP00000015819	T	1	0	0	0	0
EOG8N07QH	ENSCAFP00000012528	T	EOG8MKRSS	ENSCAFP00000015855	T	1	0	0	0	0
EOG8N07QH	ENSCAFP00000012528	T	EOG87SWQ3	ENSCAFP00000015904	T	1	0	0	0	0
EOG8N07QH	ENSCAFP00000012528	T	EOG8FR423	ENSCAFP00000017323	T	1	0	0	0	0
EOG8N07QH	ENSCAFP00000012528	T	EOG8DRDNQ	ENSCAFP00000017975	T	1	0	0	0	0
EOG8N07QH	ENSCAFP00000012528	T	EOG8TB7MV	ENSCAFP00000019242	T	1	0	0	0	0
EOG8N07QH	ENSCAFP00000012528	T	EOG8K9FNV	ENSCAFP00000019429	T	1	0	0	0	0
EOG8N07QH	ENSCAFP00000012528	T	EOG8ZKNXC	ENSCAFP00000019460	T	1	0	0	0	0
EOG8N07QH	ENSCAFP00000012528	T	EOG8ZKNWP	ENSCAFP00000019638	T	1	0	0	0	0
EOG8N07QH	ENSCAFP00000012528	T	EOG8RFQ32	ENSCAFP00000020146	T	1	0	0	0	0
EOG8N07QH	ENSCAFP00000012528	T	EOG890BKJ	ENSCAFP00000020273	T	1	0	0	0	0
EOG8N07QH	ENSCAFP00000012528	T	EOG8RBTVB	ENSCAFP00000020323	T	1	0	0	0	0
EOG8N07QH	ENSCAFP00000012528	T	EOG8RBTVB	ENSCAFP00000020334	T	1	0	0	0	0
EOG8N07QH	ENSCAFP00000012528	T	EOG85XC61	ENSCAFP00000020344	T	1	0	0	0	0
EOG8N07QH	ENSCAFP00000012528	T	EOG8J9R8D	ENSCAFP00000020442	T	1	0	0	0	0
EOG8N07QH	ENSCAFP00000012528	T	EOG8XPTS7	ENSCAFP00000020465	T	1	0	0	0	0
EOG8N07QH	ENSCAFP00000012528	T	EOG83FM7D	ENSCAFP00000021232	T	1	0	0	0	0
EOG8N07QH	ENSCAFP00000012528	T	EOG8S1XJP	ENSCAFP00000021236	T	1	0	0	0	0
EOG8N07QH	ENSCAFP00000012528	T	EOG8FXVJ2	ENSCAFP00000021542	T	1	0	0	0	0
EOG8N07QH	ENSCAFP00000012528	T	EOG8FXVJ2	ENSCAFP00000021547	T	1	0	0	0	0
EOG8N07QH	ENSCAFP00000012528	T	EOG8578HS	ENSCAFP00000023373	T	1	0	0	0	0
EOG8N07QH	ENSCAFP00000012528	T	EOG8ZW8MJ	ENSCAFP00000023722	T	1	0	0	0	0
EOG8N07QH	ENSCAFP00000012528	T	EOG8NW2VV	ENSCAFP00000025254	T	1	0	0	0	0
EOG8N07QH	ENSCAFP00000012528	T	EOG8PRX27	ENSCAFP00000026835	T	1	0	0	0	0
EOG8N07QH	ENSCAFP00000012528	T	EOG89KK11	ENSCAFP00000026975	T	1	0	0	0	0
EOG8N07QH	ENSCAFP00000012528	T	EOG8DFSWX	ENSCAFP00000027484	T	1	0	0	0	0
EOG8N07QH	ENSCAFP00000012528	T	EOG8S7P0H	ENSCAFP00000028441	T	1	0	0	0	0
EOG8N07QH	ENSCAFP00000012528	T	EOG880N5Z	ENSCAFP00000029624	T	1	0	0	0	0
EOG8N07QH	ENSCAFP00000012528	T	EOG8MKRRQ	ENSCAFP00000030937	T	1	0	0	0	0
EOG8N07QH	ENSCAFP00000012528	T	EOG8GF6RM	ENSCAFP00000032015	T	1	0	0	0	0
EOG8N07QH	ENSCAFP00000012528	T	EOG8GF6QP	ENSCAFP00000032029	T	1	0	0	0	0
EOG8N07QH	ENSCAFP00000012528	T	EOG8KM2CX	ENSCAFP00000033543	T	1	0	0	0	0
EOG8N07QH	ENSCAFP00000012528	T	EOG8JMC0R	ENSCAFP00000034355	T	1	0	0	0	0
EOG8N07QH	ENSCAFP00000012528	T	EOG8P2TCX	ENSCAFP00000034480	T	1	0	0	0	0
EOG8N07QH	ENSCAFP00000012528	T	EOG844PVJ	ENSCAFP00000035391	T	1	0	0	0	0
EOG8N07QH	ENSCAFP00000012528	T	EOG8GXJXC	ENSCAFP00000035502	T	1	0	0	0	0
EOG8N07QH	ENSCAFP00000012528	T	EOG8J9R82	ENSCAFP00000036624	T	1	0	0	0	0
EOG8N07QH	ENSCAFP00000012528	T	EOG880N68	ENSCAFP00000036860	T	1	0	0	0	0
EOG8N07QH	ENSCAFP00000012528	T	EOG88KVMH	ENSCAFP00000037035	T	1	0	0	0	0
EOG8N07QH	ENSCAFP00000012528	T	EOG8STWD7	ENSCAFP00000037067	T	1	0	0	0	0
EOG8N07QH	ENSCAFP00000012528	T	EOG8CNV2N	ENSCAFP00000037130	T	1	0	0	0	0
EOG8N07QH	ENSCAFP00000012528	T	EOG8Z39QF	ENSCAFP00000037746	T	1	0	0	0	0
EOG8N07QH	ENSCAFP00000012528	T	EOG890BKM	ENSCAFP00000039091	T	1	0	0	0	0
EOG8N07QH	ENSCAFP00000012528	T	EOG8NPBD1	ENSCAFP00000039111	T	1	0	0	0	0
EOG8N07QH	ENSCAFP00000012528	T	EOG8Z65Z3	ENSCAFP00000039347	T	1	0	0	0	0
EOG8N07QH	ENSCAFP00000012528	T	EOG8P2TCX	ENSCAFP00000039975	T	1	0	0	0	0
EOG8N07QH	ENSCAFP00000012528	T	EOG812QFX	ENSCAFP00000040673	T	1	0	0	0	0
EOG8N07QH	ENSCAFP00000012528	T	EOG8WM844	ENSCAFP00000041119	T	1	0	0	0	0
EOG8N07QH	ENSCAFP00000012528	T	EOG8DFSXS	ENSCAFP00000041333	T	1	0	0	0	0
EOG8N07QH	ENSCAFP00000012528	T	EOG8P8JTH	ENSCAFP00000041961	T	1	0	0	0	0
EOG85F101	ENSCAFP00000012574	T	EOG8XPTRB	ENSCAFP00000012917	T	1	0	0	0	0
EOG85F101	ENSCAFP00000012574	T	EOG870XSF	ENSCAFP00000013535	T	1	0	0	0	0
EOG85F101	ENSCAFP00000012574	T	EOG84QX8J	ENSCAFP00000014839	T	1	0	0	0	0
EOG85F101	ENSCAFP00000012574	T	EOG8Z9267	ENSCAFP00000015121	T	1	0	0	0	0
EOG85F101	ENSCAFP00000012574	T	EOG8J9R9G	ENSCAFP00000015443	T	1	0	0	0	0
EOG85F101	ENSCAFP00000012574	T	EOG808RJN	ENSCAFP00000015819	T	1	0	0	0	0
EOG85F101	ENSCAFP00000012574	T	EOG8MKRSS	ENSCAFP00000015855	T	1	0	0	0	0
EOG85F101	ENSCAFP00000012574	T	EOG87SWQ3	ENSCAFP00000015904	T	1	0	0	0	0
EOG85F101	ENSCAFP00000012574	T	EOG8FR423	ENSCAFP00000017323	T	1	0	0	0	0
EOG85F101	ENSCAFP00000012574	T	EOG8DRDNQ	ENSCAFP00000017975	T	1	0	0	0	0
EOG85F101	ENSCAFP00000012574	T	EOG8TB7MV	ENSCAFP00000019242	T	1	0	0	0	0
EOG85F101	ENSCAFP00000012574	T	EOG8K9FNV	ENSCAFP00000019429	T	1	0	0	0	0
EOG85F101	ENSCAFP00000012574	T	EOG8ZKNXC	ENSCAFP00000019460	T	1	0	0	0	0
EOG85F101	ENSCAFP00000012574	T	EOG8ZKNWP	ENSCAFP00000019638	T	1	0	0	0	0
EOG85F101	ENSCAFP00000012574	T	EOG8RFQ32	ENSCAFP00000020146	T	1	0	0	0	0
EOG85F101	ENSCAFP00000012574	T	EOG890BKJ	ENSCAFP00000020273	T	1	0	0	0	0
EOG85F101	ENSCAFP00000012574	T	EOG8RBTVB	ENSCAFP00000020323	T	1	0	0	0	0
EOG85F101	ENSCAFP00000012574	T	EOG8RBTVB	ENSCAFP00000020334	T	1	0	0	0	0
EOG85F101	ENSCAFP00000012574	T	EOG85XC61	ENSCAFP00000020344	T	1	0	0	0	0
EOG85F101	ENSCAFP00000012574	T	EOG8J9R8D	ENSCAFP00000020442	T	1	0	0	0	0
EOG85F101	ENSCAFP00000012574	T	EOG8XPTS7	ENSCAFP00000020465	T	1	0	0	0	0
EOG85F101	ENSCAFP00000012574	T	EOG83FM7D	ENSCAFP00000021232	T	1	0	0	0	0
EOG85F101	ENSCAFP00000012574	T	EOG8S1XJP	ENSCAFP00000021236	T	1	0	0	0	0
EOG85F101	ENSCAFP00000012574	T	EOG8FXVJ2	ENSCAFP00000021542	T	1	0	0	0	0
EOG85F101	ENSCAFP00000012574	T	EOG8FXVJ2	ENSCAFP00000021547	T	1	0	0	0	0
EOG85F101	ENSCAFP00000012574	T	EOG8578HS	ENSCAFP00000023373	T	1	0	0	0	0
EOG85F101	ENSCAFP00000012574	T	EOG8ZW8MJ	ENSCAFP00000023722	T	1	0	0	0	0
EOG85F101	ENSCAFP00000012574	T	EOG8NW2VV	ENSCAFP00000025254	T	1	0	0	0	0
EOG85F101	ENSCAFP00000012574	T	EOG8PRX27	ENSCAFP00000026835	T	1	0	0	0	0
EOG85F101	ENSCAFP00000012574	T	EOG89KK11	ENSCAFP00000026975	T	1	0	0	0	0
EOG85F101	ENSCAFP00000012574	T	EOG8DFSWX	ENSCAFP00000027484	T	1	0	0	0	0
EOG85F101	ENSCAFP00000012574	T	EOG8S7P0H	ENSCAFP00000028441	T	1	0	0	0	0
EOG85F101	ENSCAFP00000012574	T	EOG880N5Z	ENSCAFP00000029624	T	1	0	0	0	0
EOG85F101	ENSCAFP00000012574	T	EOG8MKRRQ	ENSCAFP00000030937	T	1	0	0	0	0
EOG85F101	ENSCAFP00000012574	T	EOG8GF6RM	ENSCAFP00000032015	T	1	0	0	0	0
EOG85F101	ENSCAFP00000012574	T	EOG8GF6QP	ENSCAFP00000032029	T	1	0	0	0	0
EOG85F101	ENSCAFP00000012574	T	EOG8KM2CX	ENSCAFP00000033543	T	1	0	0	0	0
EOG85F101	ENSCAFP00000012574	T	EOG8JMC0R	ENSCAFP00000034355	T	1	0	0	0	0
EOG85F101	ENSCAFP00000012574	T	EOG8P2TCX	ENSCAFP00000034480	T	1	0	0	0	0
EOG85F101	ENSCAFP00000012574	T	EOG844PVJ	ENSCAFP00000035391	T	1	0	0	0	0
EOG85F101	ENSCAFP00000012574	T	EOG8GXJXC	ENSCAFP00000035502	T	1	0	0	0	0
EOG85F101	ENSCAFP00000012574	T	EOG8J9R82	ENSCAFP00000036624	T	1	0	0	0	0
EOG85F101	ENSCAFP00000012574	T	EOG880N68	ENSCAFP00000036860	T	1	0	0	0	0
EOG85F101	ENSCAFP00000012574	T	EOG88KVMH	ENSCAFP00000037035	T	1	0	0	0	0
EOG85F101	ENSCAFP00000012574	T	EOG8STWD7	ENSCAFP00000037067	T	1	0	0	0	0
EOG85F101	ENSCAFP00000012574	T	EOG8CNV2N	ENSCAFP00000037130	T	1	0	0	0	0
EOG85F101	ENSCAFP00000012574	T	EOG8Z39QF	ENSCAFP00000037746	T	1	0	0	0	0
EOG85F101	ENSCAFP00000012574	T	EOG890BKM	ENSCAFP00000039091	T	1	0	0	0	0
EOG85F101	ENSCAFP00000012574	T	EOG8NPBD1	ENSCAFP00000039111	T	1	0	0	0	0
EOG85F101	ENSCAFP00000012574	T	EOG8Z65Z3	ENSCAFP00000039347	T	1	0	0	0	0
EOG85F101	ENSCAFP00000012574	T	EOG8P2TCX	ENSCAFP00000039975	T	1	0	0	0	0
EOG85F101	ENSCAFP00000012574	T	EOG812QFX	ENSCAFP00000040673	T	1	0	0	0	0
EOG85F101	ENSCAFP00000012574	T	EOG8WM844	ENSCAFP00000041119	T	1	0	0	0	0
EOG85F101	ENSCAFP00000012574	T	EOG8DFSXS	ENSCAFP00000041333	T	1	0	0	0	0
EOG85F101	ENSCAFP00000012574	T	EOG8P8JTH	ENSCAFP00000041961	T	1	0	0	0	0
EOG8XPTRB	ENSCAFP00000012917	T	EOG870XSF	ENSCAFP00000013535	T	1	0	0	0	0
EOG8XPTRB	ENSCAFP00000012917	T	EOG84QX8J	ENSCAFP00000014839	T	1	0	0	0	0
EOG8XPTRB	ENSCAFP00000012917	T	EOG8Z9267	ENSCAFP00000015121	T	1	0	0	0	0
EOG8XPTRB	ENSCAFP00000012917	T	EOG8J9R9G	ENSCAFP00000015443	T	1	0	0	0	0
EOG8XPTRB	ENSCAFP00000012917	T	EOG808RJN	ENSCAFP00000015819	T	1	0	0	0	0
EOG8XPTRB	ENSCAFP00000012917	T	EOG87SWQ3	ENSCAFP00000015904	T	1	0	0	0	0
EOG8XPTRB	ENSCAFP00000012917	T	EOG8FR423	ENSCAFP00000017323	T	1	0	0	0	0
EOG8XPTRB	ENSCAFP00000012917	T	EOG8DRDNQ	ENSCAFP00000017975	T	1	0	0	0	0
EOG8XPTRB	ENSCAFP00000012917	T	EOG8TB7MV	ENSCAFP00000019242	T	1	0	0	0	0
EOG8XPTRB	ENSCAFP00000012917	T	EOG8K9FNV	ENSCAFP00000019429	T	1	0	0	0	0
EOG8XPTRB	ENSCAFP00000012917	T	EOG8ZKNXC	ENSCAFP00000019460	T	1	0	0	0	0
EOG8XPTRB	ENSCAFP00000012917	T	EOG8ZKNWP	ENSCAFP00000019638	T	1	0	0	0	0
EOG8XPTRB	ENSCAFP00000012917	T	EOG8RFQ32	ENSCAFP00000020146	T	1	0	0	0	0
EOG8XPTRB	ENSCAFP00000012917	T	EOG890BKJ	ENSCAFP00000020273	T	1	0	0	0	0
EOG8XPTRB	ENSCAFP00000012917	T	EOG8RBTVB	ENSCAFP00000020323	T	1	0	0	0	0
EOG8XPTRB	ENSCAFP00000012917	T	EOG8RBTVB	ENSCAFP00000020334	T	1	0	0	0	0
EOG8XPTRB	ENSCAFP00000012917	T	EOG85XC61	ENSCAFP00000020344	T	1	0	0	0	0
EOG8XPTRB	ENSCAFP00000012917	T	EOG8J9R8D	ENSCAFP00000020442	T	1	0	0	0	0
EOG8XPTRB	ENSCAFP00000012917	T	EOG8XPTS7	ENSCAFP00000020465	T	1	0	0	0	0
EOG8XPTRB	ENSCAFP00000012917	T	EOG8FXVJ2	ENSCAFP00000021542	T	1	0	0	0	0
EOG8XPTRB	ENSCAFP00000012917	T	EOG8FXVJ2	ENSCAFP00000021547	T	1	0	0	0	0
EOG8XPTRB	ENSCAFP00000012917	T	EOG8578HS	ENSCAFP00000023373	T	1	0	0	0	0
EOG8XPTRB	ENSCAFP00000012917	T	EOG8NW2VV	ENSCAFP00000025254	T	1	0	0	0	0
EOG8XPTRB	ENSCAFP00000012917	T	EOG8PRX27	ENSCAFP00000026835	T	1	0	0	0	0
EOG8XPTRB	ENSCAFP00000012917	T	EOG89KK11	ENSCAFP00000026975	T	1	0	0	0	0
EOG8XPTRB	ENSCAFP00000012917	T	EOG8DFSWX	ENSCAFP00000027484	T	1	0	0	0	0
EOG8XPTRB	ENSCAFP00000012917	T	EOG8S7P0H	ENSCAFP00000028441	T	1	0	0	0	0
EOG8XPTRB	ENSCAFP00000012917	T	EOG880N5Z	ENSCAFP00000029624	T	1	0	0	0	0
EOG8XPTRB	ENSCAFP00000012917	T	EOG8MKRRQ	ENSCAFP00000030937	T	1	0	0	0	0
EOG8XPTRB	ENSCAFP00000012917	T	EOG8GF6RM	ENSCAFP00000032015	T	1	0	0	0	0
EOG8XPTRB	ENSCAFP00000012917	T	EOG8GF6QP	ENSCAFP00000032029	T	1	0	0	0	0
EOG8XPTRB	ENSCAFP00000012917	T	EOG8KM2CX	ENSCAFP00000033543	T	1	0	0	0	0
EOG8XPTRB	ENSCAFP00000012917	T	EOG8JMC0R	ENSCAFP00000034355	T	1	0	0	0	0
EOG8XPTRB	ENSCAFP00000012917	T	EOG8P2TCX	ENSCAFP00000034480	T	1	0	0	0	0
EOG8XPTRB	ENSCAFP00000012917	T	EOG844PVJ	ENSCAFP00000035391	T	1	0	0	0	0
EOG8XPTRB	ENSCAFP00000012917	T	EOG8GXJXC	ENSCAFP00000035502	T	1	0	0	0	0
EOG8XPTRB	ENSCAFP00000012917	T	EOG880N68	ENSCAFP00000036860	T	1	0	0	0	0
EOG8XPTRB	ENSCAFP00000012917	T	EOG88KVMH	ENSCAFP00000037035	T	1	0	0	0	0
EOG8XPTRB	ENSCAFP00000012917	T	EOG8STWD7	ENSCAFP00000037067	T	1	0	0	0	0
EOG8XPTRB	ENSCAFP00000012917	T	EOG8CNV2N	ENSCAFP00000037130	T	1	0	0	0	0
EOG8XPTRB	ENSCAFP00000012917	T	EOG8Z39QF	ENSCAFP00000037746	T	1	0	0	0	0
EOG8XPTRB	ENSCAFP00000012917	T	EOG890BKM	ENSCAFP00000039091	T	1	0	0	0	0
EOG8XPTRB	ENSCAFP00000012917	T	EOG8NPBD1	ENSCAFP00000039111	T	1	0	0	0	0
EOG8XPTRB	ENSCAFP00000012917	T	EOG8Z65Z3	ENSCAFP00000039347	T	1	0	0	0	0
EOG8XPTRB	ENSCAFP00000012917	T	EOG8P2TCX	ENSCAFP00000039975	T	1	0	0	0	0
EOG8XPTRB	ENSCAFP00000012917	T	EOG812QFX	ENSCAFP00000040673	T	1	0	0	0	0
EOG8XPTRB	ENSCAFP00000012917	T	EOG8WM844	ENSCAFP00000041119	T	1	0	0	0	0
EOG8XPTRB	ENSCAFP00000012917	T	EOG8DFSXS	ENSCAFP00000041333	T	1	0	0	0	0
EOG8XPTRB	ENSCAFP00000012917	T	EOG8P8JTH	ENSCAFP00000041961	T	1	0	0	0	0
EOG870XSF	ENSCAFP00000013535	T	EOG84QX8J	ENSCAFP00000014839	T	1	0	0	0	0
EOG870XSF	ENSCAFP00000013535	T	EOG8Z9267	ENSCAFP00000015121	T	1	0	0	0	0
EOG870XSF	ENSCAFP00000013535	T	EOG808RJN	ENSCAFP00000015819	T	1	0	0	0	0
EOG870XSF	ENSCAFP00000013535	T	EOG87SWQ3	ENSCAFP00000015904	T	1	0	0	0	0
EOG870XSF	ENSCAFP00000013535	T	EOG8FR423	ENSCAFP00000017323	T	1	0	0	0	0
EOG870XSF	ENSCAFP00000013535	T	EOG8TB7MV	ENSCAFP00000019242	T	1	0	0	0	0
EOG870XSF	ENSCAFP00000013535	T	EOG8K9FNV	ENSCAFP00000019429	T	1	0	0	0	0
EOG870XSF	ENSCAFP00000013535	T	EOG8ZKNXC	ENSCAFP00000019460	T	1	0	0	0	0
EOG870XSF	ENSCAFP00000013535	T	EOG8RFQ32	ENSCAFP00000020146	T	1	0	0	0	0
EOG870XSF	ENSCAFP00000013535	T	EOG890BKJ	ENSCAFP00000020273	T	1	0	0	0	0
EOG870XSF	ENSCAFP00000013535	T	EOG85XC61	ENSCAFP00000020344	T	1	0	0	0	0
EOG870XSF	ENSCAFP00000013535	T	EOG8XPTS7	ENSCAFP00000020465	T	1	0	0	0	0
EOG870XSF	ENSCAFP00000013535	T	EOG8S1XJP	ENSCAFP00000021236	T	1	0	0	0	0
EOG870XSF	ENSCAFP00000013535	T	EOG8ZW8MJ	ENSCAFP00000023722	T	1	0	0	0	0
EOG870XSF	ENSCAFP00000013535	T	EOG8S7P0H	ENSCAFP00000028441	T	1	0	0	0	0
EOG870XSF	ENSCAFP00000013535	T	EOG8KM2CX	ENSCAFP00000033543	T	1	0	0	0	0
EOG870XSF	ENSCAFP00000013535	T	EOG8P2TCX	ENSCAFP00000034480	T	1	0	0	0	0
EOG870XSF	ENSCAFP00000013535	T	EOG8J9R82	ENSCAFP00000036624	T	1	0	0	0	0
EOG870XSF	ENSCAFP00000013535	T	EOG880N68	ENSCAFP00000036860	T	1	0	0	0	0
EOG870XSF	ENSCAFP00000013535	T	EOG8STWD7	ENSCAFP00000037067	T	1	0	0	0	0
EOG870XSF	ENSCAFP00000013535	T	EOG8Z39QF	ENSCAFP00000037746	T	1	0	0	0	0
EOG870XSF	ENSCAFP00000013535	T	EOG8Z65Z3	ENSCAFP00000039347	T	1	0	0	0	0
EOG870XSF	ENSCAFP00000013535	T	EOG8P2TCX	ENSCAFP00000039975	T	1	0	0	0	0
EOG870XSF	ENSCAFP00000013535	T	EOG812QFX	ENSCAFP00000040673	T	1	0	0	0	0
EOG870XSF	ENSCAFP00000013535	T	EOG8DFSXS	ENSCAFP00000041333	T	1	0	0	0	0
EOG84QX8J	ENSCAFP00000014839	T	EOG8Z9267	ENSCAFP00000015121	T	1	0	0	0	0
EOG84QX8J	ENSCAFP00000014839	T	EOG8J9R9G	ENSCAFP00000015443	T	1	0	0	0	0
EOG84QX8J	ENSCAFP00000014839	T	EOG808RJN	ENSCAFP00000015819	T	1	0	0	0	0
EOG84QX8J	ENSCAFP00000014839	T	EOG8MKRSS	ENSCAFP00000015855	T	1	0	0	0	0
EOG84QX8J	ENSCAFP00000014839	T	EOG87SWQ3	ENSCAFP00000015904	T	1	0	0	0	0
EOG84QX8J	ENSCAFP00000014839	T	EOG8FR423	ENSCAFP00000017323	T	1	0	0	0	0
EOG84QX8J	ENSCAFP00000014839	T	EOG8DRDNQ	ENSCAFP00000017975	T	1	0	0	0	0
EOG84QX8J	ENSCAFP00000014839	T	EOG8TB7MV	ENSCAFP00000019242	T	1	0	0	0	0
EOG84QX8J	ENSCAFP00000014839	T	EOG8K9FNV	ENSCAFP00000019429	T	1	0	0	0	0
EOG84QX8J	ENSCAFP00000014839	T	EOG8ZKNXC	ENSCAFP00000019460	T	1	0	0	0	0
EOG84QX8J	ENSCAFP00000014839	T	EOG8ZKNWP	ENSCAFP00000019638	T	1	0	0	0	0
EOG84QX8J	ENSCAFP00000014839	T	EOG8RFQ32	ENSCAFP00000020146	T	1	0	0	0	0
EOG84QX8J	ENSCAFP00000014839	T	EOG890BKJ	ENSCAFP00000020273	T	1	0	0	0	0
EOG84QX8J	ENSCAFP00000014839	T	EOG8RBTVB	ENSCAFP00000020323	T	1	0	0	0	0
EOG84QX8J	ENSCAFP00000014839	T	EOG8RBTVB	ENSCAFP00000020334	T	1	0	0	0	0
EOG84QX8J	ENSCAFP00000014839	T	EOG85XC61	ENSCAFP00000020344	T	1	0	0	0	0
EOG84QX8J	ENSCAFP00000014839	T	EOG8J9R8D	ENSCAFP00000020442	T	1	0	0	0	0
EOG84QX8J	ENSCAFP00000014839	T	EOG8XPTS7	ENSCAFP00000020465	T	1	0	0	0	0
EOG84QX8J	ENSCAFP00000014839	T	EOG83FM7D	ENSCAFP00000021232	T	1	0	0	0	0
EOG84QX8J	ENSCAFP00000014839	T	EOG8S1XJP	ENSCAFP00000021236	T	1	0	0	0	0
EOG84QX8J	ENSCAFP00000014839	T	EOG8FXVJ2	ENSCAFP00000021542	T	1	0	0	0	0
EOG84QX8J	ENSCAFP00000014839	T	EOG8FXVJ2	ENSCAFP00000021547	T	1	0	0	0	0
EOG84QX8J	ENSCAFP00000014839	T	EOG8578HS	ENSCAFP00000023373	T	1	0	0	0	0
EOG84QX8J	ENSCAFP00000014839	T	EOG8ZW8MJ	ENSCAFP00000023722	T	1	0	0	0	0
EOG84QX8J	ENSCAFP00000014839	T	EOG8NW2VV	ENSCAFP00000025254	T	1	0	0	0	0
EOG84QX8J	ENSCAFP00000014839	T	EOG8PRX27	ENSCAFP00000026835	T	1	0	0	0	0
EOG84QX8J	ENSCAFP00000014839	T	EOG89KK11	ENSCAFP00000026975	T	1	0	0	0	0
EOG84QX8J	ENSCAFP00000014839	T	EOG8DFSWX	ENSCAFP00000027484	T	1	0	0	0	0
EOG84QX8J	ENSCAFP00000014839	T	EOG8S7P0H	ENSCAFP00000028441	T	1	0	0	0	0
EOG84QX8J	ENSCAFP00000014839	T	EOG880N5Z	ENSCAFP00000029624	T	1	0	0	0	0
EOG84QX8J	ENSCAFP00000014839	T	EOG8MKRRQ	ENSCAFP00000030937	T	1	0	0	0	0
EOG84QX8J	ENSCAFP00000014839	T	EOG8GF6RM	ENSCAFP00000032015	T	1	0	0	0	0
EOG84QX8J	ENSCAFP00000014839	T	EOG8GF6QP	ENSCAFP00000032029	T	1	0	0	0	0
EOG84QX8J	ENSCAFP00000014839	T	EOG8KM2CX	ENSCAFP00000033543	T	1	0	0	0	0
EOG84QX8J	ENSCAFP00000014839	T	EOG8JMC0R	ENSCAFP00000034355	T	1	0	0	0	0
EOG84QX8J	ENSCAFP00000014839	T	EOG8P2TCX	ENSCAFP00000034480	T	1	0	0	0	0
EOG84QX8J	ENSCAFP00000014839	T	EOG844PVJ	ENSCAFP00000035391	T	1	0	0	0	0
EOG84QX8J	ENSCAFP00000014839	T	EOG8GXJXC	ENSCAFP00000035502	T	1	0	0	0	0
EOG84QX8J	ENSCAFP00000014839	T	EOG8J9R82	ENSCAFP00000036624	T	1	0	0	0	0
EOG84QX8J	ENSCAFP00000014839	T	EOG880N68	ENSCAFP00000036860	T	1	0	0	0	0
EOG84QX8J	ENSCAFP00000014839	T	EOG88KVMH	ENSCAFP00000037035	T	1	0	0	0	0
EOG84QX8J	ENSCAFP00000014839	T	EOG8STWD7	ENSCAFP00000037067	T	1	0	0	0	0
EOG84QX8J	ENSCAFP00000014839	T	EOG8CNV2N	ENSCAFP00000037130	T	1	0	0	0	0
EOG84QX8J	ENSCAFP00000014839	T	EOG8Z39QF	ENSCAFP00000037746	T	1	0	0	0	0
EOG84QX8J	ENSCAFP00000014839	T	EOG890BKM	ENSCAFP00000039091	T	1	0	0	0	0
EOG84QX8J	ENSCAFP00000014839	T	EOG8NPBD1	ENSCAFP00000039111	T	1	0	0	0	0
EOG84QX8J	ENSCAFP00000014839	T	EOG8Z65Z3	ENSCAFP00000039347	T	1	0	0	0	0
EOG84QX8J	ENSCAFP00000014839	T	EOG8P2TCX	ENSCAFP00000039975	T	1	0	0	0	0
EOG84QX8J	ENSCAFP00000014839	T	EOG812QFX	ENSCAFP00000040673	T	1	0	0	0	0
EOG84QX8J	ENSCAFP00000014839	T	EOG8WM844	ENSCAFP00000041119	T	1	0	0	0	0
EOG84QX8J	ENSCAFP00000014839	T	EOG8DFSXS	ENSCAFP00000041333	T	1	0	0	0	0
EOG84QX8J	ENSCAFP00000014839	T	EOG8P8JTH	ENSCAFP00000041961	T	1	0	0	0	0
EOG8Z9267	ENSCAFP00000015121	T	EOG8J9R9G	ENSCAFP00000015443	T	1	0	0	0	0
EOG8Z9267	ENSCAFP00000015121	T	EOG808RJN	ENSCAFP00000015819	T	1	0	0	0	0
EOG8Z9267	ENSCAFP00000015121	T	EOG8MKRSS	ENSCAFP00000015855	T	1	0	0	0	0
EOG8Z9267	ENSCAFP00000015121	T	EOG87SWQ3	ENSCAFP00000015904	T	1	0	0	0	0
EOG8Z9267	ENSCAFP00000015121	T	EOG8FR423	ENSCAFP00000017323	T	1	0	0	0	0
EOG8Z9267	ENSCAFP00000015121	T	EOG8DRDNQ	ENSCAFP00000017975	T	1	0	0	0	0
EOG8Z9267	ENSCAFP00000015121	T	EOG8TB7MV	ENSCAFP00000019242	T	1	0	0	0	0
EOG8Z9267	ENSCAFP00000015121	T	EOG8K9FNV	ENSCAFP00000019429	T	1	0	0	0	0
EOG8Z9267	ENSCAFP00000015121	T	EOG8ZKNXC	ENSCAFP00000019460	T	1	0	0	0	0
EOG8Z9267	ENSCAFP00000015121	T	EOG8ZKNWP	ENSCAFP00000019638	T	1	0	0	0	0
EOG8Z9267	ENSCAFP00000015121	T	EOG8RFQ32	ENSCAFP00000020146	T	1	0	0	0	0
EOG8Z9267	ENSCAFP00000015121	T	EOG890BKJ	ENSCAFP00000020273	T	1	0	0	0	0
EOG8Z9267	ENSCAFP00000015121	T	EOG8RBTVB	ENSCAFP00000020323	T	1	0	0	0	0
EOG8Z9267	ENSCAFP00000015121	T	EOG8RBTVB	ENSCAFP00000020334	T	1	0	0	0	0
EOG8Z9267	ENSCAFP00000015121	T	EOG85XC61	ENSCAFP00000020344	T	1	0	0	0	0
EOG8Z9267	ENSCAFP00000015121	T	EOG8J9R8D	ENSCAFP00000020442	T	1	0	0	0	0
EOG8Z9267	ENSCAFP00000015121	T	EOG8XPTS7	ENSCAFP00000020465	T	1	0	0	0	0
EOG8Z9267	ENSCAFP00000015121	T	EOG83FM7D	ENSCAFP00000021232	T	1	0	0	0	0
EOG8Z9267	ENSCAFP00000015121	T	EOG8S1XJP	ENSCAFP00000021236	T	1	0	0	0	0
EOG8Z9267	ENSCAFP00000015121	T	EOG8FXVJ2	ENSCAFP00000021542	T	1	0	0	0	0
EOG8Z9267	ENSCAFP00000015121	T	EOG8FXVJ2	ENSCAFP00000021547	T	1	0	0	0	0
EOG8Z9267	ENSCAFP00000015121	T	EOG8578HS	ENSCAFP00000023373	T	1	0	0	0	0
EOG8Z9267	ENSCAFP00000015121	T	EOG8ZW8MJ	ENSCAFP00000023722	T	1	0	0	0	0
EOG8Z9267	ENSCAFP00000015121	T	EOG8NW2VV	ENSCAFP00000025254	T	1	0	0	0	0
EOG8Z9267	ENSCAFP00000015121	T	EOG8PRX27	ENSCAFP00000026835	T	1	0	0	0	0
EOG8Z9267	ENSCAFP00000015121	T	EOG89KK11	ENSCAFP00000026975	T	1	0	0	0	0
EOG8Z9267	ENSCAFP00000015121	T	EOG8DFSWX	ENSCAFP00000027484	T	1	0	0	0	0
EOG8Z9267	ENSCAFP00000015121	T	EOG8S7P0H	ENSCAFP00000028441	T	1	0	0	0	0
EOG8Z9267	ENSCAFP00000015121	T	EOG880N5Z	ENSCAFP00000029624	T	1	0	0	0	0
EOG8Z9267	ENSCAFP00000015121	T	EOG8MKRRQ	ENSCAFP00000030937	T	1	0	0	0	0
EOG8Z9267	ENSCAFP00000015121	T	EOG8GF6RM	ENSCAFP00000032015	T	1	0	0	0	0
EOG8Z9267	ENSCAFP00000015121	T	EOG8GF6QP	ENSCAFP00000032029	T	1	0	0	0	0
EOG8Z9267	ENSCAFP00000015121	T	EOG8KM2CX	ENSCAFP00000033543	T	1	0	0	0	0
EOG8Z9267	ENSCAFP00000015121	T	EOG8JMC0R	ENSCAFP00000034355	T	1	0	0	0	0
EOG8Z9267	ENSCAFP00000015121	T	EOG8P2TCX	ENSCAFP00000034480	T	1	0	0	0	0
EOG8Z9267	ENSCAFP00000015121	T	EOG844PVJ	ENSCAFP00000035391	T	1	0	0	0	0
EOG8Z9267	ENSCAFP00000015121	T	EOG8GXJXC	ENSCAFP00000035502	T	1	0	0	0	0
EOG8Z9267	ENSCAFP00000015121	T	EOG8J9R82	ENSCAFP00000036624	T	1	0	0	0	0
EOG8Z9267	ENSCAFP00000015121	T	EOG880N68	ENSCAFP00000036860	T	1	0	0	0	0
EOG8Z9267	ENSCAFP00000015121	T	EOG88KVMH	ENSCAFP00000037035	T	1	0	0	0	0
EOG8Z9267	ENSCAFP00000015121	T	EOG8STWD7	ENSCAFP00000037067	T	1	0	0	0	0
EOG8Z9267	ENSCAFP00000015121	T	EOG8CNV2N	ENSCAFP00000037130	T	1	0	0	0	0
EOG8Z9267	ENSCAFP00000015121	T	EOG8Z39QF	ENSCAFP00000037746	T	1	0	0	0	0
EOG8Z9267	ENSCAFP00000015121	T	EOG890BKM	ENSCAFP00000039091	T	1	0	0	0	0
EOG8Z9267	ENSCAFP00000015121	T	EOG8NPBD1	ENSCAFP00000039111	T	1	0	0	0	0
EOG8Z9267	ENSCAFP00000015121	T	EOG8Z65Z3	ENSCAFP00000039347	T	1	0	0	0	0
EOG8Z9267	ENSCAFP00000015121	T	EOG8P2TCX	ENSCAFP00000039975	T	1	0	0	0	0
EOG8Z9267	ENSCAFP00000015121	T	EOG812QFX	ENSCAFP00000040673	T	1	0	0	0	0
EOG8Z9267	ENSCAFP00000015121	T	EOG8WM844	ENSCAFP00000041119	T	1	0	0	0	0
EOG8Z9267	ENSCAFP00000015121	T	EOG8DFSXS	ENSCAFP00000041333	T	1	0	0	0	0
EOG8Z9267	ENSCAFP00000015121	T	EOG8P8JTH	ENSCAFP00000041961	T	1	0	0	0	0
EOG8J9R9G	ENSCAFP00000015443	T	EOG808RJN	ENSCAFP00000015819	T	1	0	0	0	0
EOG8J9R9G	ENSCAFP00000015443	T	EOG87SWQ3	ENSCAFP00000015904	T	1	0	0	0	0
EOG8J9R9G	ENSCAFP00000015443	T	EOG8FR423	ENSCAFP00000017323	T	1	0	0	0	0
EOG8J9R9G	ENSCAFP00000015443	T	EOG8TB7MV	ENSCAFP00000019242	T	1	0	0	0	0
EOG8J9R9G	ENSCAFP00000015443	T	EOG8K9FNV	ENSCAFP00000019429	T	1	0	0	0	0
EOG8J9R9G	ENSCAFP00000015443	T	EOG8ZKNXC	ENSCAFP00000019460	T	1	0	0	0	0
EOG8J9R9G	ENSCAFP00000015443	T	EOG8RFQ32	ENSCAFP00000020146	T	1	0	0	0	0
EOG8J9R9G	ENSCAFP00000015443	T	EOG890BKJ	ENSCAFP00000020273	T	1	0	0	0	0
EOG8J9R9G	ENSCAFP00000015443	T	EOG8XPTS7	ENSCAFP00000020465	T	1	0	0	0	0
EOG8J9R9G	ENSCAFP00000015443	T	EOG8S1XJP	ENSCAFP00000021236	T	1	0	0	0	0
EOG8J9R9G	ENSCAFP00000015443	T	EOG8ZW8MJ	ENSCAFP00000023722	T	1	0	0	0	0
EOG8J9R9G	ENSCAFP00000015443	T	EOG8S7P0H	ENSCAFP00000028441	T	1	0	0	0	0
EOG8J9R9G	ENSCAFP00000015443	T	EOG8KM2CX	ENSCAFP00000033543	T	1	0	0	0	0
EOG8J9R9G	ENSCAFP00000015443	T	EOG8P2TCX	ENSCAFP00000034480	T	1	0	0	0	0
EOG8J9R9G	ENSCAFP00000015443	T	EOG8J9R82	ENSCAFP00000036624	T	1	0	0	0	0
EOG8J9R9G	ENSCAFP00000015443	T	EOG880N68	ENSCAFP00000036860	T	1	0	0	0	0
EOG8J9R9G	ENSCAFP00000015443	T	EOG8STWD7	ENSCAFP00000037067	T	1	0	0	0	0
EOG8J9R9G	ENSCAFP00000015443	T	EOG8Z39QF	ENSCAFP00000037746	T	1	0	0	0	0
EOG8J9R9G	ENSCAFP00000015443	T	EOG8Z65Z3	ENSCAFP00000039347	T	1	0	0	0	0
EOG8J9R9G	ENSCAFP00000015443	T	EOG8P2TCX	ENSCAFP00000039975	T	1	0	0	0	0
EOG8J9R9G	ENSCAFP00000015443	T	EOG8DFSXS	ENSCAFP00000041333	T	1	0	0	0	0
EOG808RJN	ENSCAFP00000015819	T	EOG8MKRSS	ENSCAFP00000015855	T	1	0	0	0	0
EOG808RJN	ENSCAFP00000015819	T	EOG87SWQ3	ENSCAFP00000015904	T	1	0	0	0	0
EOG808RJN	ENSCAFP00000015819	T	EOG8FR423	ENSCAFP00000017323	T	1	0	0	0	0
EOG808RJN	ENSCAFP00000015819	T	EOG8DRDNQ	ENSCAFP00000017975	T	1	0	0	0	0
EOG808RJN	ENSCAFP00000015819	T	EOG8TB7MV	ENSCAFP00000019242	T	1	0	0	0	0
EOG808RJN	ENSCAFP00000015819	T	EOG8K9FNV	ENSCAFP00000019429	T	1	0	0	0	0
EOG808RJN	ENSCAFP00000015819	T	EOG8ZKNXC	ENSCAFP00000019460	T	1	0	0	0	0
EOG808RJN	ENSCAFP00000015819	T	EOG8ZKNWP	ENSCAFP00000019638	T	1	0	0	0	0
EOG808RJN	ENSCAFP00000015819	T	EOG8RFQ32	ENSCAFP00000020146	T	1	0	0	0	0
EOG808RJN	ENSCAFP00000015819	T	EOG890BKJ	ENSCAFP00000020273	T	1	0	0	0	0
EOG808RJN	ENSCAFP00000015819	T	EOG8RBTVB	ENSCAFP00000020323	T	1	0	0	0	0
EOG808RJN	ENSCAFP00000015819	T	EOG8RBTVB	ENSCAFP00000020334	T	1	0	0	0	0
EOG808RJN	ENSCAFP00000015819	T	EOG85XC61	ENSCAFP00000020344	T	1	0	0	0	0
EOG808RJN	ENSCAFP00000015819	T	EOG8J9R8D	ENSCAFP00000020442	T	1	0	0	0	0
EOG808RJN	ENSCAFP00000015819	T	EOG8XPTS7	ENSCAFP00000020465	T	1	0	0	0	0
EOG808RJN	ENSCAFP00000015819	T	EOG83FM7D	ENSCAFP00000021232	T	1	0	0	0	0
EOG808RJN	ENSCAFP00000015819	T	EOG8S1XJP	ENSCAFP00000021236	T	1	0	0	0	0
EOG808RJN	ENSCAFP00000015819	T	EOG8FXVJ2	ENSCAFP00000021542	T	1	0	0	0	0
EOG808RJN	ENSCAFP00000015819	T	EOG8FXVJ2	ENSCAFP00000021547	T	1	0	0	0	0
EOG808RJN	ENSCAFP00000015819	T	EOG8578HS	ENSCAFP00000023373	T	1	0	0	0	0
EOG808RJN	ENSCAFP00000015819	T	EOG8ZW8MJ	ENSCAFP00000023722	T	1	0	0	0	0
EOG808RJN	ENSCAFP00000015819	T	EOG8NW2VV	ENSCAFP00000025254	T	1	0	0	0	0
EOG808RJN	ENSCAFP00000015819	T	EOG8PRX27	ENSCAFP00000026835	T	1	0	0	0	0
EOG808RJN	ENSCAFP00000015819	T	EOG89KK11	ENSCAFP00000026975	T	1	0	0	0	0
EOG808RJN	ENSCAFP00000015819	T	EOG8DFSWX	ENSCAFP00000027484	T	1	0	0	0	0
EOG808RJN	ENSCAFP00000015819	T	EOG8S7P0H	ENSCAFP00000028441	T	1	0	0	0	0
EOG808RJN	ENSCAFP00000015819	T	EOG880N5Z	ENSCAFP00000029624	T	1	0	0	0	0
EOG808RJN	ENSCAFP00000015819	T	EOG8MKRRQ	ENSCAFP00000030937	T	1	0	0	0	0
EOG808RJN	ENSCAFP00000015819	T	EOG8GF6RM	ENSCAFP00000032015	T	1	0	0	0	0
EOG808RJN	ENSCAFP00000015819	T	EOG8GF6QP	ENSCAFP00000032029	T	1	0	0	0	0
EOG808RJN	ENSCAFP00000015819	T	EOG8KM2CX	ENSCAFP00000033543	T	1	0	0	0	0
EOG808RJN	ENSCAFP00000015819	T	EOG8JMC0R	ENSCAFP00000034355	T	1	0	0	0	0
EOG808RJN	ENSCAFP00000015819	T	EOG8P2TCX	ENSCAFP00000034480	T	1	0	0	0	0
EOG808RJN	ENSCAFP00000015819	T	EOG844PVJ	ENSCAFP00000035391	T	1	0	0	0	0
EOG808RJN	ENSCAFP00000015819	T	EOG8GXJXC	ENSCAFP00000035502	T	1	0	0	0	0
EOG808RJN	ENSCAFP00000015819	T	EOG8J9R82	ENSCAFP00000036624	T	1	0	0	0	0
EOG808RJN	ENSCAFP00000015819	T	EOG880N68	ENSCAFP00000036860	T	1	0	0	0	0
EOG808RJN	ENSCAFP00000015819	T	EOG88KVMH	ENSCAFP00000037035	T	1	0	0	0	0
EOG808RJN	ENSCAFP00000015819	T	EOG8STWD7	ENSCAFP00000037067	T	1	0	0	0	0
EOG808RJN	ENSCAFP00000015819	T	EOG8CNV2N	ENSCAFP00000037130	T	1	0	0	0	0
EOG808RJN	ENSCAFP00000015819	T	EOG8Z39QF	ENSCAFP00000037746	T	1	0	0	0	0
EOG808RJN	ENSCAFP00000015819	T	EOG890BKM	ENSCAFP00000039091	T	1	0	0	0	0
EOG808RJN	ENSCAFP00000015819	T	EOG8NPBD1	ENSCAFP00000039111	T	1	0	0	0	0
EOG808RJN	ENSCAFP00000015819	T	EOG8Z65Z3	ENSCAFP00000039347	T	1	0	0	0	0
EOG808RJN	ENSCAFP00000015819	T	EOG8P2TCX	ENSCAFP00000039975	T	1	0	0	0	0
EOG808RJN	ENSCAFP00000015819	T	EOG812QFX	ENSCAFP00000040673	T	1	0	0	0	0
EOG808RJN	ENSCAFP00000015819	T	EOG8WM844	ENSCAFP00000041119	T	1	0	0	0	0
EOG808RJN	ENSCAFP00000015819	T	EOG8DFSXS	ENSCAFP00000041333	T	1	0	0	0	0
EOG808RJN	ENSCAFP00000015819	T	EOG8P8JTH	ENSCAFP00000041961	T	1	0	0	0	0
EOG8MKRSS	ENSCAFP00000015855	T	EOG87SWQ3	ENSCAFP00000015904	T	1	0	0	0	0
EOG8MKRSS	ENSCAFP00000015855	T	EOG8FR423	ENSCAFP00000017323	T	1	0	0	0	0
EOG8MKRSS	ENSCAFP00000015855	T	EOG8TB7MV	ENSCAFP00000019242	T	1	0	0	0	0
EOG8MKRSS	ENSCAFP00000015855	T	EOG8K9FNV	ENSCAFP00000019429	T	1	0	0	0	0
EOG8MKRSS	ENSCAFP00000015855	T	EOG8ZKNXC	ENSCAFP00000019460	T	1	0	0	0	0
EOG8MKRSS	ENSCAFP00000015855	T	EOG8RFQ32	ENSCAFP00000020146	T	1	0	0	0	0
EOG8MKRSS	ENSCAFP00000015855	T	EOG890BKJ	ENSCAFP00000020273	T	1	0	0	0	0
EOG8MKRSS	ENSCAFP00000015855	T	EOG85XC61	ENSCAFP00000020344	T	1	0	0	0	0
EOG8MKRSS	ENSCAFP00000015855	T	EOG8S1XJP	ENSCAFP00000021236	T	1	0	0	0	0
EOG8MKRSS	ENSCAFP00000015855	T	EOG8S7P0H	ENSCAFP00000028441	T	1	0	0	0	0
EOG8MKRSS	ENSCAFP00000015855	T	EOG8KM2CX	ENSCAFP00000033543	T	1	0	0	0	0
EOG8MKRSS	ENSCAFP00000015855	T	EOG8P2TCX	ENSCAFP00000034480	T	1	0	0	0	0
EOG8MKRSS	ENSCAFP00000015855	T	EOG8J9R82	ENSCAFP00000036624	T	1	0	0	0	0
EOG8MKRSS	ENSCAFP00000015855	T	EOG880N68	ENSCAFP00000036860	T	1	0	0	0	0
EOG8MKRSS	ENSCAFP00000015855	T	EOG8STWD7	ENSCAFP00000037067	T	1	0	0	0	0
EOG8MKRSS	ENSCAFP00000015855	T	EOG8Z39QF	ENSCAFP00000037746	T	1	0	0	0	0
EOG8MKRSS	ENSCAFP00000015855	T	EOG8Z65Z3	ENSCAFP00000039347	T	1	0	0	0	0
EOG8MKRSS	ENSCAFP00000015855	T	EOG8P2TCX	ENSCAFP00000039975	T	1	0	0	0	0
EOG8MKRSS	ENSCAFP00000015855	T	EOG812QFX	ENSCAFP00000040673	T	1	0	0	0	0
EOG8MKRSS	ENSCAFP00000015855	T	EOG8DFSXS	ENSCAFP00000041333	T	1	0	0	0	0
EOG87SWQ3	ENSCAFP00000015904	T	EOG8FR423	ENSCAFP00000017323	T	1	0	0	0	0
EOG87SWQ3	ENSCAFP00000015904	T	EOG8DRDNQ	ENSCAFP00000017975	T	1	0	0	0	0
EOG87SWQ3	ENSCAFP00000015904	T	EOG8TB7MV	ENSCAFP00000019242	T	1	0	0	0	0
EOG87SWQ3	ENSCAFP00000015904	T	EOG8K9FNV	ENSCAFP00000019429	T	1	0	0	0	0
EOG87SWQ3	ENSCAFP00000015904	T	EOG8ZKNXC	ENSCAFP00000019460	T	1	0	0	0	0
EOG87SWQ3	ENSCAFP00000015904	T	EOG8ZKNWP	ENSCAFP00000019638	T	1	0	0	0	0
EOG87SWQ3	ENSCAFP00000015904	T	EOG8RFQ32	ENSCAFP00000020146	T	1	0	0	0	0
EOG87SWQ3	ENSCAFP00000015904	T	EOG890BKJ	ENSCAFP00000020273	T	1	0	0	0	0
EOG87SWQ3	ENSCAFP00000015904	T	EOG8RBTVB	ENSCAFP00000020323	T	1	0	0	0	0
EOG87SWQ3	ENSCAFP00000015904	T	EOG8RBTVB	ENSCAFP00000020334	T	1	0	0	0	0
EOG87SWQ3	ENSCAFP00000015904	T	EOG85XC61	ENSCAFP00000020344	T	1	0	0	0	0
EOG87SWQ3	ENSCAFP00000015904	T	EOG8J9R8D	ENSCAFP00000020442	T	1	0	0	0	0
EOG87SWQ3	ENSCAFP00000015904	T	EOG8XPTS7	ENSCAFP00000020465	T	1	0	0	0	0
EOG87SWQ3	ENSCAFP00000015904	T	EOG83FM7D	ENSCAFP00000021232	T	1	0	0	0	0
EOG87SWQ3	ENSCAFP00000015904	T	EOG8S1XJP	ENSCAFP00000021236	T	1	0	0	0	0
EOG87SWQ3	ENSCAFP00000015904	T	EOG8FXVJ2	ENSCAFP00000021542	T	1	0	0	0	0
EOG87SWQ3	ENSCAFP00000015904	T	EOG8FXVJ2	ENSCAFP00000021547	T	1	0	0	0	0
EOG87SWQ3	ENSCAFP00000015904	T	EOG8578HS	ENSCAFP00000023373	T	1	0	0	0	0
EOG87SWQ3	ENSCAFP00000015904	T	EOG8ZW8MJ	ENSCAFP00000023722	T	1	0	0	0	0
EOG87SWQ3	ENSCAFP00000015904	T	EOG8NW2VV	ENSCAFP00000025254	T	1	0	0	0	0
EOG87SWQ3	ENSCAFP00000015904	T	EOG8PRX27	ENSCAFP00000026835	T	1	0	0	0	0
EOG87SWQ3	ENSCAFP00000015904	T	EOG89KK11	ENSCAFP00000026975	T	1	0	0	0	0
EOG87SWQ3	ENSCAFP00000015904	T	EOG8DFSWX	ENSCAFP00000027484	T	1	0	0	0	0
EOG87SWQ3	ENSCAFP00000015904	T	EOG8S7P0H	ENSCAFP00000028441	T	1	0	0	0	0
EOG87SWQ3	ENSCAFP00000015904	T	EOG880N5Z	ENSCAFP00000029624	T	1	0	0	0	0
EOG87SWQ3	ENSCAFP00000015904	T	EOG8MKRRQ	ENSCAFP00000030937	T	1	0	0	0	0
EOG87SWQ3	ENSCAFP00000015904	T	EOG8GF6RM	ENSCAFP00000032015	T	1	0	0	0	0
EOG87SWQ3	ENSCAFP00000015904	T	EOG8GF6QP	ENSCAFP00000032029	T	1	0	0	0	0
EOG87SWQ3	ENSCAFP00000015904	T	EOG8KM2CX	ENSCAFP00000033543	T	1	0	0	0	0
EOG87SWQ3	ENSCAFP00000015904	T	EOG8JMC0R	ENSCAFP00000034355	T	1	0	0	0	0
EOG87SWQ3	ENSCAFP00000015904	T	EOG8P2TCX	ENSCAFP00000034480	T	1	0	0	0	0
EOG87SWQ3	ENSCAFP00000015904	T	EOG844PVJ	ENSCAFP00000035391	T	1	0	0	0	0
EOG87SWQ3	ENSCAFP00000015904	T	EOG8GXJXC	ENSCAFP00000035502	T	1	0	0	0	0
EOG87SWQ3	ENSCAFP00000015904	T	EOG8J9R82	ENSCAFP00000036624	T	1	0	0	0	0
EOG87SWQ3	ENSCAFP00000015904	T	EOG880N68	ENSCAFP00000036860	T	1	0	0	0	0
EOG87SWQ3	ENSCAFP00000015904	T	EOG88KVMH	ENSCAFP00000037035	T	1	0	0	0	0
EOG87SWQ3	ENSCAFP00000015904	T	EOG8STWD7	ENSCAFP00000037067	T	1	0	0	0	0
EOG87SWQ3	ENSCAFP00000015904	T	EOG8CNV2N	ENSCAFP00000037130	T	1	0	0	0	0
EOG87SWQ3	ENSCAFP00000015904	T	EOG8Z39QF	ENSCAFP00000037746	T	1	0	0	0	0
EOG87SWQ3	ENSCAFP00000015904	T	EOG890BKM	ENSCAFP00000039091	T	1	0	0	0	0
EOG87SWQ3	ENSCAFP00000015904	T	EOG8NPBD1	ENSCAFP00000039111	T	1	0	0	0	0
EOG87SWQ3	ENSCAFP00000015904	T	EOG8Z65Z3	ENSCAFP00000039347	T	1	0	0	0	0
EOG87SWQ3	ENSCAFP00000015904	T	EOG8P2TCX	ENSCAFP00000039975	T	1	0	0	0	0
EOG87SWQ3	ENSCAFP00000015904	T	EOG812QFX	ENSCAFP00000040673	T	1	0	0	0	0
EOG87SWQ3	ENSCAFP00000015904	T	EOG8WM844	ENSCAFP00000041119	T	1	0	0	0	0
EOG87SWQ3	ENSCAFP00000015904	T	EOG8DFSXS	ENSCAFP00000041333	T	1	0	0	0	0
EOG87SWQ3	ENSCAFP00000015904	T	EOG8P8JTH	ENSCAFP00000041961	T	1	0	0	0	0
EOG8FR423	ENSCAFP00000017323	T	EOG8DRDNQ	ENSCAFP00000017975	T	1	0	0	0	0
EOG8FR423	ENSCAFP00000017323	T	EOG8TB7MV	ENSCAFP00000019242	T	1	0	0	0	0
EOG8FR423	ENSCAFP00000017323	T	EOG8K9FNV	ENSCAFP00000019429	T	1	0	0	0	0
EOG8FR423	ENSCAFP00000017323	T	EOG8ZKNXC	ENSCAFP00000019460	T	1	0	0	0	0
EOG8FR423	ENSCAFP00000017323	T	EOG8ZKNWP	ENSCAFP00000019638	T	1	0	0	0	0
EOG8FR423	ENSCAFP00000017323	T	EOG8RFQ32	ENSCAFP00000020146	T	1	0	0	0	0
EOG8FR423	ENSCAFP00000017323	T	EOG890BKJ	ENSCAFP00000020273	T	1	0	0	0	0
EOG8FR423	ENSCAFP00000017323	T	EOG8RBTVB	ENSCAFP00000020323	T	1	0	0	0	0
EOG8FR423	ENSCAFP00000017323	T	EOG8RBTVB	ENSCAFP00000020334	T	1	0	0	0	0
EOG8FR423	ENSCAFP00000017323	T	EOG85XC61	ENSCAFP00000020344	T	1	0	0	0	0
EOG8FR423	ENSCAFP00000017323	T	EOG8J9R8D	ENSCAFP00000020442	T	1	0	0	0	0
EOG8FR423	ENSCAFP00000017323	T	EOG8XPTS7	ENSCAFP00000020465	T	1	0	0	0	0
EOG8FR423	ENSCAFP00000017323	T	EOG83FM7D	ENSCAFP00000021232	T	1	0	0	0	0
EOG8FR423	ENSCAFP00000017323	T	EOG8S1XJP	ENSCAFP00000021236	T	1	0	0	0	0
EOG8FR423	ENSCAFP00000017323	T	EOG8FXVJ2	ENSCAFP00000021542	T	1	0	0	0	0
EOG8FR423	ENSCAFP00000017323	T	EOG8FXVJ2	ENSCAFP00000021547	T	1	0	0	0	0
EOG8FR423	ENSCAFP00000017323	T	EOG8578HS	ENSCAFP00000023373	T	1	0	0	0	0
EOG8FR423	ENSCAFP00000017323	T	EOG8ZW8MJ	ENSCAFP00000023722	T	1	0	0	0	0
EOG8FR423	ENSCAFP00000017323	T	EOG8NW2VV	ENSCAFP00000025254	T	1	0	0	0	0
EOG8FR423	ENSCAFP00000017323	T	EOG8PRX27	ENSCAFP00000026835	T	1	0	0	0	0
EOG8FR423	ENSCAFP00000017323	T	EOG89KK11	ENSCAFP00000026975	T	1	0	0	0	0
EOG8FR423	ENSCAFP00000017323	T	EOG8DFSWX	ENSCAFP00000027484	T	1	0	0	0	0
EOG8FR423	ENSCAFP00000017323	T	EOG8S7P0H	ENSCAFP00000028441	T	1	0	0	0	0
EOG8FR423	ENSCAFP00000017323	T	EOG880N5Z	ENSCAFP00000029624	T	1	0	0	0	0
EOG8FR423	ENSCAFP00000017323	T	EOG8MKRRQ	ENSCAFP00000030937	T	1	0	0	0	0
EOG8FR423	ENSCAFP00000017323	T	EOG8GF6RM	ENSCAFP00000032015	T	1	0	0	0	0
EOG8FR423	ENSCAFP00000017323	T	EOG8GF6QP	ENSCAFP00000032029	T	1	0	0	0	0
EOG8FR423	ENSCAFP00000017323	T	EOG8KM2CX	ENSCAFP00000033543	T	1	0	0	0	0
EOG8FR423	ENSCAFP00000017323	T	EOG8JMC0R	ENSCAFP00000034355	T	1	0	0	0	0
EOG8FR423	ENSCAFP00000017323	T	EOG8P2TCX	ENSCAFP00000034480	T	1	0	0	0	0
EOG8FR423	ENSCAFP00000017323	T	EOG844PVJ	ENSCAFP00000035391	T	1	0	0	0	0
EOG8FR423	ENSCAFP00000017323	T	EOG8GXJXC	ENSCAFP00000035502	T	1	0	0	0	0
EOG8FR423	ENSCAFP00000017323	T	EOG8J9R82	ENSCAFP00000036624	T	1	0	0	0	0
EOG8FR423	ENSCAFP00000017323	T	EOG880N68	ENSCAFP00000036860	T	1	0	0	0	0
EOG8FR423	ENSCAFP00000017323	T	EOG88KVMH	ENSCAFP00000037035	T	1	0	0	0	0
EOG8FR423	ENSCAFP00000017323	T	EOG8STWD7	ENSCAFP00000037067	T	1	0	0	0	0
EOG8FR423	ENSCAFP00000017323	T	EOG8CNV2N	ENSCAFP00000037130	T	1	0	0	0	0
EOG8FR423	ENSCAFP00000017323	T	EOG8Z39QF	ENSCAFP00000037746	T	1	0	0	0	0
EOG8FR423	ENSCAFP00000017323	T	EOG890BKM	ENSCAFP00000039091	T	1	0	0	0	0
EOG8FR423	ENSCAFP00000017323	T	EOG8NPBD1	ENSCAFP00000039111	T	1	0	0	0	0
EOG8FR423	ENSCAFP00000017323	T	EOG8Z65Z3	ENSCAFP00000039347	T	1	0	0	0	0
EOG8FR423	ENSCAFP00000017323	T	EOG8P2TCX	ENSCAFP00000039975	T	1	0	0	0	0
EOG8FR423	ENSCAFP00000017323	T	EOG812QFX	ENSCAFP00000040673	T	1	0	0	0	0
EOG8FR423	ENSCAFP00000017323	T	EOG8WM844	ENSCAFP00000041119	T	1	0	0	0	0
EOG8FR423	ENSCAFP00000017323	T	EOG8DFSXS	ENSCAFP00000041333	T	1	0	0	0	0
EOG8FR423	ENSCAFP00000017323	T	EOG8P8JTH	ENSCAFP00000041961	T	1	0	0	0	0
EOG8DRDNQ	ENSCAFP00000017975	T	EOG8TB7MV	ENSCAFP00000019242	T	1	0	0	0	0
EOG8DRDNQ	ENSCAFP00000017975	T	EOG8K9FNV	ENSCAFP00000019429	T	1	0	0	0	0
EOG8DRDNQ	ENSCAFP00000017975	T	EOG8ZKNXC	ENSCAFP00000019460	T	1	0	0	0	0
EOG8DRDNQ	ENSCAFP00000017975	T	EOG8RFQ32	ENSCAFP00000020146	T	1	0	0	0	0
EOG8DRDNQ	ENSCAFP00000017975	T	EOG890BKJ	ENSCAFP00000020273	T	1	0	0	0	0
EOG8DRDNQ	ENSCAFP00000017975	T	EOG85XC61	ENSCAFP00000020344	T	1	0	0	0	0
EOG8DRDNQ	ENSCAFP00000017975	T	EOG8XPTS7	ENSCAFP00000020465	T	1	0	0	0	0
EOG8DRDNQ	ENSCAFP00000017975	T	EOG8S1XJP	ENSCAFP00000021236	T	1	0	0	0	0
EOG8DRDNQ	ENSCAFP00000017975	T	EOG8ZW8MJ	ENSCAFP00000023722	T	1	0	0	0	0
EOG8DRDNQ	ENSCAFP00000017975	T	EOG8S7P0H	ENSCAFP00000028441	T	1	0	0	0	0
EOG8DRDNQ	ENSCAFP00000017975	T	EOG8KM2CX	ENSCAFP00000033543	T	1	0	0	0	0
EOG8DRDNQ	ENSCAFP00000017975	T	EOG8P2TCX	ENSCAFP00000034480	T	1	0	0	0	0
EOG8DRDNQ	ENSCAFP00000017975	T	EOG8J9R82	ENSCAFP00000036624	T	1	0	0	0	0
EOG8DRDNQ	ENSCAFP00000017975	T	EOG880N68	ENSCAFP00000036860	T	1	0	0	0	0
EOG8DRDNQ	ENSCAFP00000017975	T	EOG8STWD7	ENSCAFP00000037067	T	1	0	0	0	0
EOG8DRDNQ	ENSCAFP00000017975	T	EOG8Z39QF	ENSCAFP00000037746	T	1	0	0	0	0
EOG8DRDNQ	ENSCAFP00000017975	T	EOG8Z65Z3	ENSCAFP00000039347	T	1	0	0	0	0
EOG8DRDNQ	ENSCAFP00000017975	T	EOG8P2TCX	ENSCAFP00000039975	T	1	0	0	0	0
EOG8DRDNQ	ENSCAFP00000017975	T	EOG812QFX	ENSCAFP00000040673	T	1	0	0	0	0
EOG8DRDNQ	ENSCAFP00000017975	T	EOG8DFSXS	ENSCAFP00000041333	T	1	0	0	0	0
EOG8TB7MV	ENSCAFP00000019242	T	EOG8K9FNV	ENSCAFP00000019429	T	1	0	0	0	0
EOG8TB7MV	ENSCAFP00000019242	T	EOG8ZKNXC	ENSCAFP00000019460	T	1	0	0	0	0
EOG8TB7MV	ENSCAFP00000019242	T	EOG8ZKNWP	ENSCAFP00000019638	T	1	0	0	0	0
EOG8TB7MV	ENSCAFP00000019242	T	EOG890BKJ	ENSCAFP00000020273	T	1	0	0	0	0
EOG8TB7MV	ENSCAFP00000019242	T	EOG8RBTVB	ENSCAFP00000020323	T	1	0	0	0	0
EOG8TB7MV	ENSCAFP00000019242	T	EOG8RBTVB	ENSCAFP00000020334	T	1	0	0	0	0
EOG8TB7MV	ENSCAFP00000019242	T	EOG85XC61	ENSCAFP00000020344	T	1	0	0	0	0
EOG8TB7MV	ENSCAFP00000019242	T	EOG8J9R8D	ENSCAFP00000020442	T	1	0	0	0	0
EOG8TB7MV	ENSCAFP00000019242	T	EOG8XPTS7	ENSCAFP00000020465	T	1	0	0	0	0
EOG8TB7MV	ENSCAFP00000019242	T	EOG83FM7D	ENSCAFP00000021232	T	1	0	0	0	0
EOG8TB7MV	ENSCAFP00000019242	T	EOG8S1XJP	ENSCAFP00000021236	T	1	0	0	0	0
EOG8TB7MV	ENSCAFP00000019242	T	EOG8FXVJ2	ENSCAFP00000021542	T	1	0	0	0	0
EOG8TB7MV	ENSCAFP00000019242	T	EOG8FXVJ2	ENSCAFP00000021547	T	1	0	0	0	0
EOG8TB7MV	ENSCAFP00000019242	T	EOG8578HS	ENSCAFP00000023373	T	1	0	0	0	0
EOG8TB7MV	ENSCAFP00000019242	T	EOG8ZW8MJ	ENSCAFP00000023722	T	1	0	0	0	0
EOG8TB7MV	ENSCAFP00000019242	T	EOG8NW2VV	ENSCAFP00000025254	T	1	0	0	0	0
EOG8TB7MV	ENSCAFP00000019242	T	EOG8PRX27	ENSCAFP00000026835	T	1	0	0	0	0
EOG8TB7MV	ENSCAFP00000019242	T	EOG89KK11	ENSCAFP00000026975	T	1	0	0	0	0
EOG8TB7MV	ENSCAFP00000019242	T	EOG8DFSWX	ENSCAFP00000027484	T	1	0	0	0	0
EOG8TB7MV	ENSCAFP00000019242	T	EOG8S7P0H	ENSCAFP00000028441	T	1	0	0	0	0
EOG8TB7MV	ENSCAFP00000019242	T	EOG880N5Z	ENSCAFP00000029624	T	1	0	0	0	0
EOG8TB7MV	ENSCAFP00000019242	T	EOG8MKRRQ	ENSCAFP00000030937	T	1	0	0	0	0
EOG8TB7MV	ENSCAFP00000019242	T	EOG8GF6RM	ENSCAFP00000032015	T	1	0	0	0	0
EOG8TB7MV	ENSCAFP00000019242	T	EOG8GF6QP	ENSCAFP00000032029	T	1	0	0	0	0
EOG8TB7MV	ENSCAFP00000019242	T	EOG8KM2CX	ENSCAFP00000033543	T	1	0	0	0	0
EOG8TB7MV	ENSCAFP00000019242	T	EOG8JMC0R	ENSCAFP00000034355	T	1	0	0	0	0
EOG8TB7MV	ENSCAFP00000019242	T	EOG8P2TCX	ENSCAFP00000034480	T	1	0	0	0	0
EOG8TB7MV	ENSCAFP00000019242	T	EOG844PVJ	ENSCAFP00000035391	T	1	0	0	0	0
EOG8TB7MV	ENSCAFP00000019242	T	EOG8GXJXC	ENSCAFP00000035502	T	1	0	0	0	0
EOG8TB7MV	ENSCAFP00000019242	T	EOG8J9R82	ENSCAFP00000036624	T	1	0	0	0	0
EOG8TB7MV	ENSCAFP00000019242	T	EOG880N68	ENSCAFP00000036860	T	1	0	0	0	0
EOG8TB7MV	ENSCAFP00000019242	T	EOG88KVMH	ENSCAFP00000037035	T	1	0	0	0	0
EOG8TB7MV	ENSCAFP00000019242	T	EOG8STWD7	ENSCAFP00000037067	T	1	0	0	0	0
EOG8TB7MV	ENSCAFP00000019242	T	EOG8CNV2N	ENSCAFP00000037130	T	1	0	0	0	0
EOG8TB7MV	ENSCAFP00000019242	T	EOG8Z39QF	ENSCAFP00000037746	T	1	0	0	0	0
EOG8TB7MV	ENSCAFP00000019242	T	EOG890BKM	ENSCAFP00000039091	T	1	0	0	0	0
EOG8TB7MV	ENSCAFP00000019242	T	EOG8NPBD1	ENSCAFP00000039111	T	1	0	0	0	0
EOG8TB7MV	ENSCAFP00000019242	T	EOG8Z65Z3	ENSCAFP00000039347	T	1	0	0	0	0
EOG8TB7MV	ENSCAFP00000019242	T	EOG8P2TCX	ENSCAFP00000039975	T	1	0	0	0	0
EOG8TB7MV	ENSCAFP00000019242	T	EOG812QFX	ENSCAFP00000040673	T	1	0	0	0	0
EOG8TB7MV	ENSCAFP00000019242	T	EOG8WM844	ENSCAFP00000041119	T	1	0	0	0	0
EOG8TB7MV	ENSCAFP00000019242	T	EOG8DFSXS	ENSCAFP00000041333	T	1	0	0	0	0
EOG8TB7MV	ENSCAFP00000019242	T	EOG8P8JTH	ENSCAFP00000041961	T	1	0	0	0	0
EOG8K9FNV	ENSCAFP00000019429	T	EOG8ZKNXC	ENSCAFP00000019460	T	1	0	0	0	0
EOG8K9FNV	ENSCAFP00000019429	T	EOG8ZKNWP	ENSCAFP00000019638	T	1	0	0	0	0
EOG8K9FNV	ENSCAFP00000019429	T	EOG8RFQ32	ENSCAFP00000020146	T	1	0	0	0	0
EOG8K9FNV	ENSCAFP00000019429	T	EOG890BKJ	ENSCAFP00000020273	T	1	0	0	0	0
EOG8K9FNV	ENSCAFP00000019429	T	EOG8RBTVB	ENSCAFP00000020323	T	1	0	0	0	0
EOG8K9FNV	ENSCAFP00000019429	T	EOG8RBTVB	ENSCAFP00000020334	T	1	0	0	0	0
EOG8K9FNV	ENSCAFP00000019429	T	EOG85XC61	ENSCAFP00000020344	T	1	0	0	0	0
EOG8K9FNV	ENSCAFP00000019429	T	EOG8J9R8D	ENSCAFP00000020442	T	1	0	0	0	0
EOG8K9FNV	ENSCAFP00000019429	T	EOG8XPTS7	ENSCAFP00000020465	T	1	0	0	0	0
EOG8K9FNV	ENSCAFP00000019429	T	EOG83FM7D	ENSCAFP00000021232	T	1	0	0	0	0
EOG8K9FNV	ENSCAFP00000019429	T	EOG8S1XJP	ENSCAFP00000021236	T	1	0	0	0	0
EOG8K9FNV	ENSCAFP00000019429	T	EOG8FXVJ2	ENSCAFP00000021542	T	1	0	0	0	0
EOG8K9FNV	ENSCAFP00000019429	T	EOG8FXVJ2	ENSCAFP00000021547	T	1	0	0	0	0
EOG8K9FNV	ENSCAFP00000019429	T	EOG8578HS	ENSCAFP00000023373	T	1	0	0	0	0
EOG8K9FNV	ENSCAFP00000019429	T	EOG8ZW8MJ	ENSCAFP00000023722	T	1	0	0	0	0
EOG8K9FNV	ENSCAFP00000019429	T	EOG8NW2VV	ENSCAFP00000025254	T	1	0	0	0	0
EOG8K9FNV	ENSCAFP00000019429	T	EOG8PRX27	ENSCAFP00000026835	T	1	0	0	0	0
EOG8K9FNV	ENSCAFP00000019429	T	EOG89KK11	ENSCAFP00000026975	T	1	0	0	0	0
EOG8K9FNV	ENSCAFP00000019429	T	EOG8DFSWX	ENSCAFP00000027484	T	1	0	0	0	0
EOG8K9FNV	ENSCAFP00000019429	T	EOG8S7P0H	ENSCAFP00000028441	T	1	0	0	0	0
EOG8K9FNV	ENSCAFP00000019429	T	EOG880N5Z	ENSCAFP00000029624	T	1	0	0	0	0
EOG8K9FNV	ENSCAFP00000019429	T	EOG8MKRRQ	ENSCAFP00000030937	T	1	0	0	0	0
EOG8K9FNV	ENSCAFP00000019429	T	EOG8GF6RM	ENSCAFP00000032015	T	1	0	0	0	0
EOG8K9FNV	ENSCAFP00000019429	T	EOG8GF6QP	ENSCAFP00000032029	T	1	0	0	0	0
EOG8K9FNV	ENSCAFP00000019429	T	EOG8KM2CX	ENSCAFP00000033543	T	1	0	0	0	0
EOG8K9FNV	ENSCAFP00000019429	T	EOG8JMC0R	ENSCAFP00000034355	T	1	0	0	0	0
EOG8K9FNV	ENSCAFP00000019429	T	EOG8P2TCX	ENSCAFP00000034480	T	1	0	0	0	0
EOG8K9FNV	ENSCAFP00000019429	T	EOG844PVJ	ENSCAFP00000035391	T	1	0	0	0	0
EOG8K9FNV	ENSCAFP00000019429	T	EOG8GXJXC	ENSCAFP00000035502	T	1	0	0	0	0
EOG8K9FNV	ENSCAFP00000019429	T	EOG8J9R82	ENSCAFP00000036624	T	1	0	0	0	0
EOG8K9FNV	ENSCAFP00000019429	T	EOG880N68	ENSCAFP00000036860	T	1	0	0	0	0
EOG8K9FNV	ENSCAFP00000019429	T	EOG88KVMH	ENSCAFP00000037035	T	1	0	0	0	0
EOG8K9FNV	ENSCAFP00000019429	T	EOG8STWD7	ENSCAFP00000037067	T	1	0	0	0	0
EOG8K9FNV	ENSCAFP00000019429	T	EOG8CNV2N	ENSCAFP00000037130	T	1	0	0	0	0
EOG8K9FNV	ENSCAFP00000019429	T	EOG8Z39QF	ENSCAFP00000037746	T	1	0	0	0	0
EOG8K9FNV	ENSCAFP00000019429	T	EOG890BKM	ENSCAFP00000039091	T	1	0	0	0	0
EOG8K9FNV	ENSCAFP00000019429	T	EOG8NPBD1	ENSCAFP00000039111	T	1	0	0	0	0
EOG8K9FNV	ENSCAFP00000019429	T	EOG8Z65Z3	ENSCAFP00000039347	T	1	0	0	0	0
EOG8K9FNV	ENSCAFP00000019429	T	EOG8P2TCX	ENSCAFP00000039975	T	1	0	0	0	0
EOG8K9FNV	ENSCAFP00000019429	T	EOG812QFX	ENSCAFP00000040673	T	1	0	0	0	0
EOG8K9FNV	ENSCAFP00000019429	T	EOG8WM844	ENSCAFP00000041119	T	1	0	0	0	0
EOG8K9FNV	ENSCAFP00000019429	T	EOG8DFSXS	ENSCAFP00000041333	T	1	0	0	0	0
EOG8K9FNV	ENSCAFP00000019429	T	EOG8P8JTH	ENSCAFP00000041961	T	1	0	0	0	0
EOG8ZKNXC	ENSCAFP00000019460	T	EOG8ZKNWP	ENSCAFP00000019638	T	1	0	0	0	0
EOG8ZKNXC	ENSCAFP00000019460	T	EOG8RFQ32	ENSCAFP00000020146	T	1	0	0	0	0
EOG8ZKNXC	ENSCAFP00000019460	T	EOG890BKJ	ENSCAFP00000020273	T	1	0	0	0	0
EOG8ZKNXC	ENSCAFP00000019460	T	EOG8RBTVB	ENSCAFP00000020323	T	1	0	0	0	0
EOG8ZKNXC	ENSCAFP00000019460	T	EOG8RBTVB	ENSCAFP00000020334	T	1	0	0	0	0
EOG8ZKNXC	ENSCAFP00000019460	T	EOG85XC61	ENSCAFP00000020344	T	1	0	0	0	0
EOG8ZKNXC	ENSCAFP00000019460	T	EOG8J9R8D	ENSCAFP00000020442	T	1	0	0	0	0
EOG8ZKNXC	ENSCAFP00000019460	T	EOG8XPTS7	ENSCAFP00000020465	T	1	0	0	0	0
EOG8ZKNXC	ENSCAFP00000019460	T	EOG83FM7D	ENSCAFP00000021232	T	1	0	0	0	0
EOG8ZKNXC	ENSCAFP00000019460	T	EOG8S1XJP	ENSCAFP00000021236	T	1	0	0	0	0
EOG8ZKNXC	ENSCAFP00000019460	T	EOG8FXVJ2	ENSCAFP00000021542	T	1	0	0	0	0
EOG8ZKNXC	ENSCAFP00000019460	T	EOG8FXVJ2	ENSCAFP00000021547	T	1	0	0	0	0
EOG8ZKNXC	ENSCAFP00000019460	T	EOG8578HS	ENSCAFP00000023373	T	1	0	0	0	0
EOG8ZKNXC	ENSCAFP00000019460	T	EOG8ZW8MJ	ENSCAFP00000023722	T	1	0	0	0	0
EOG8ZKNXC	ENSCAFP00000019460	T	EOG8NW2VV	ENSCAFP00000025254	T	1	0	0	0	0
EOG8ZKNXC	ENSCAFP00000019460	T	EOG8PRX27	ENSCAFP00000026835	T	1	0	0	0	0
EOG8ZKNXC	ENSCAFP00000019460	T	EOG89KK11	ENSCAFP00000026975	T	1	0	0	0	0
EOG8ZKNXC	ENSCAFP00000019460	T	EOG8DFSWX	ENSCAFP00000027484	T	1	0	0	0	0
EOG8ZKNXC	ENSCAFP00000019460	T	EOG8S7P0H	ENSCAFP00000028441	T	1	0	0	0	0
EOG8ZKNXC	ENSCAFP00000019460	T	EOG880N5Z	ENSCAFP00000029624	T	1	0	0	0	0
EOG8ZKNXC	ENSCAFP00000019460	T	EOG8MKRRQ	ENSCAFP00000030937	T	1	0	0	0	0
EOG8ZKNXC	ENSCAFP00000019460	T	EOG8GF6RM	ENSCAFP00000032015	T	1	0	0	0	0
EOG8ZKNXC	ENSCAFP00000019460	T	EOG8GF6QP	ENSCAFP00000032029	T	1	0	0	0	0
EOG8ZKNXC	ENSCAFP00000019460	T	EOG8KM2CX	ENSCAFP00000033543	T	1	0	0	0	0
EOG8ZKNXC	ENSCAFP00000019460	T	EOG8JMC0R	ENSCAFP00000034355	T	1	0	0	0	0
EOG8ZKNXC	ENSCAFP00000019460	T	EOG8P2TCX	ENSCAFP00000034480	T	1	0	0	0	0
EOG8ZKNXC	ENSCAFP00000019460	T	EOG844PVJ	ENSCAFP00000035391	T	1	0	0	0	0
EOG8ZKNXC	ENSCAFP00000019460	T	EOG8GXJXC	ENSCAFP00000035502	T	1	0	0	0	0
EOG8ZKNXC	ENSCAFP00000019460	T	EOG8J9R82	ENSCAFP00000036624	T	1	0	0	0	0
EOG8ZKNXC	ENSCAFP00000019460	T	EOG880N68	ENSCAFP00000036860	T	1	0	0	0	0
EOG8ZKNXC	ENSCAFP00000019460	T	EOG88KVMH	ENSCAFP00000037035	T	1	0	0	0	0
EOG8ZKNXC	ENSCAFP00000019460	T	EOG8STWD7	ENSCAFP00000037067	T	1	0	0	0	0
EOG8ZKNXC	ENSCAFP00000019460	T	EOG8CNV2N	ENSCAFP00000037130	T	1	0	0	0	0
EOG8ZKNXC	ENSCAFP00000019460	T	EOG8Z39QF	ENSCAFP00000037746	T	1	0	0	0	0
EOG8ZKNXC	ENSCAFP00000019460	T	EOG890BKM	ENSCAFP00000039091	T	1	0	0	0	0
EOG8ZKNXC	ENSCAFP00000019460	T	EOG8NPBD1	ENSCAFP00000039111	T	1	0	0	0	0
EOG8ZKNXC	ENSCAFP00000019460	T	EOG8Z65Z3	ENSCAFP00000039347	T	1	0	0	0	0
EOG8ZKNXC	ENSCAFP00000019460	T	EOG8P2TCX	ENSCAFP00000039975	T	1	0	0	0	0
EOG8ZKNXC	ENSCAFP00000019460	T	EOG812QFX	ENSCAFP00000040673	T	1	0	0	0	0
EOG8ZKNXC	ENSCAFP00000019460	T	EOG8WM844	ENSCAFP00000041119	T	1	0	0	0	0
EOG8ZKNXC	ENSCAFP00000019460	T	EOG8DFSXS	ENSCAFP00000041333	T	1	0	0	0	0
EOG8ZKNXC	ENSCAFP00000019460	T	EOG8P8JTH	ENSCAFP00000041961	T	1	0	0	0	0
EOG8ZKNWP	ENSCAFP00000019638	T	EOG8RFQ32	ENSCAFP00000020146	T	1	0	0	0	0
EOG8ZKNWP	ENSCAFP00000019638	T	EOG890BKJ	ENSCAFP00000020273	T	1	0	0	0	0
EOG8ZKNWP	ENSCAFP00000019638	T	EOG8RBTVB	ENSCAFP00000020323	T	1	0	0	0	0
EOG8ZKNWP	ENSCAFP00000019638	T	EOG8RBTVB	ENSCAFP00000020334	T	1	0	0	0	0
EOG8ZKNWP	ENSCAFP00000019638	T	EOG85XC61	ENSCAFP00000020344	T	1	0	0	0	0
EOG8ZKNWP	ENSCAFP00000019638	T	EOG8XPTS7	ENSCAFP00000020465	T	1	0	0	0	0
EOG8ZKNWP	ENSCAFP00000019638	T	EOG83FM7D	ENSCAFP00000021232	T	1	0	0	0	0
EOG8ZKNWP	ENSCAFP00000019638	T	EOG8S1XJP	ENSCAFP00000021236	T	1	0	0	0	0
EOG8ZKNWP	ENSCAFP00000019638	T	EOG8FXVJ2	ENSCAFP00000021542	T	1	0	0	0	0
EOG8ZKNWP	ENSCAFP00000019638	T	EOG8FXVJ2	ENSCAFP00000021547	T	1	0	0	0	0
EOG8ZKNWP	ENSCAFP00000019638	T	EOG8ZW8MJ	ENSCAFP00000023722	T	1	0	0	0	0
EOG8ZKNWP	ENSCAFP00000019638	T	EOG8S7P0H	ENSCAFP00000028441	T	1	0	0	0	0
EOG8ZKNWP	ENSCAFP00000019638	T	EOG8KM2CX	ENSCAFP00000033543	T	1	0	0	0	0
EOG8ZKNWP	ENSCAFP00000019638	T	EOG8P2TCX	ENSCAFP00000034480	T	1	0	0	0	0
EOG8ZKNWP	ENSCAFP00000019638	T	EOG8J9R82	ENSCAFP00000036624	T	1	0	0	0	0
EOG8ZKNWP	ENSCAFP00000019638	T	EOG880N68	ENSCAFP00000036860	T	1	0	0	0	0
EOG8ZKNWP	ENSCAFP00000019638	T	EOG8STWD7	ENSCAFP00000037067	T	1	0	0	0	0
EOG8ZKNWP	ENSCAFP00000019638	T	EOG8Z39QF	ENSCAFP00000037746	T	1	0	0	0	0
EOG8ZKNWP	ENSCAFP00000019638	T	EOG8Z65Z3	ENSCAFP00000039347	T	1	0	0	0	0
EOG8ZKNWP	ENSCAFP00000019638	T	EOG8P2TCX	ENSCAFP00000039975	T	1	0	0	0	0
EOG8ZKNWP	ENSCAFP00000019638	T	EOG812QFX	ENSCAFP00000040673	T	1	0	0	0	0
EOG8ZKNWP	ENSCAFP00000019638	T	EOG8DFSXS	ENSCAFP00000041333	T	1	0	0	0	0
EOG8RFQ32	ENSCAFP00000020146	T	EOG890BKJ	ENSCAFP00000020273	T	1	0	0	0	0
EOG8RFQ32	ENSCAFP00000020146	T	EOG8RBTVB	ENSCAFP00000020323	T	1	0	0	0	0
EOG8RFQ32	ENSCAFP00000020146	T	EOG8RBTVB	ENSCAFP00000020334	T	1	0	0	0	0
EOG8RFQ32	ENSCAFP00000020146	T	EOG85XC61	ENSCAFP00000020344	T	1	0	0	0	0
EOG8RFQ32	ENSCAFP00000020146	T	EOG8J9R8D	ENSCAFP00000020442	T	1	0	0	0	0
EOG8RFQ32	ENSCAFP00000020146	T	EOG8XPTS7	ENSCAFP00000020465	T	1	0	0	0	0
EOG8RFQ32	ENSCAFP00000020146	T	EOG83FM7D	ENSCAFP00000021232	T	1	0	0	0	0
EOG8RFQ32	ENSCAFP00000020146	T	EOG8S1XJP	ENSCAFP00000021236	T	1	0	0	0	0
EOG8RFQ32	ENSCAFP00000020146	T	EOG8FXVJ2	ENSCAFP00000021542	T	1	0	0	0	0
EOG8RFQ32	ENSCAFP00000020146	T	EOG8FXVJ2	ENSCAFP00000021547	T	1	0	0	0	0
EOG8RFQ32	ENSCAFP00000020146	T	EOG8578HS	ENSCAFP00000023373	T	1	0	0	0	0
EOG8RFQ32	ENSCAFP00000020146	T	EOG8ZW8MJ	ENSCAFP00000023722	T	1	0	0	0	0
EOG8RFQ32	ENSCAFP00000020146	T	EOG8NW2VV	ENSCAFP00000025254	T	1	0	0	0	0
EOG8RFQ32	ENSCAFP00000020146	T	EOG8PRX27	ENSCAFP00000026835	T	1	0	0	0	0
EOG8RFQ32	ENSCAFP00000020146	T	EOG89KK11	ENSCAFP00000026975	T	1	0	0	0	0
EOG8RFQ32	ENSCAFP00000020146	T	EOG8DFSWX	ENSCAFP00000027484	T	1	0	0	0	0
EOG8RFQ32	ENSCAFP00000020146	T	EOG8S7P0H	ENSCAFP00000028441	T	1	0	0	0	0
EOG8RFQ32	ENSCAFP00000020146	T	EOG880N5Z	ENSCAFP00000029624	T	1	0	0	0	0
EOG8RFQ32	ENSCAFP00000020146	T	EOG8MKRRQ	ENSCAFP00000030937	T	1	0	0	0	0
EOG8RFQ32	ENSCAFP00000020146	T	EOG8GF6RM	ENSCAFP00000032015	T	1	0	0	0	0
EOG8RFQ32	ENSCAFP00000020146	T	EOG8GF6QP	ENSCAFP00000032029	T	1	0	0	0	0
EOG8RFQ32	ENSCAFP00000020146	T	EOG8KM2CX	ENSCAFP00000033543	T	1	0	0	0	0
EOG8RFQ32	ENSCAFP00000020146	T	EOG8JMC0R	ENSCAFP00000034355	T	1	0	0	0	0
EOG8RFQ32	ENSCAFP00000020146	T	EOG8P2TCX	ENSCAFP00000034480	T	1	0	0	0	0
EOG8RFQ32	ENSCAFP00000020146	T	EOG844PVJ	ENSCAFP00000035391	T	1	0	0	0	0
EOG8RFQ32	ENSCAFP00000020146	T	EOG8GXJXC	ENSCAFP00000035502	T	1	0	0	0	0
EOG8RFQ32	ENSCAFP00000020146	T	EOG8J9R82	ENSCAFP00000036624	T	1	0	0	0	0
EOG8RFQ32	ENSCAFP00000020146	T	EOG880N68	ENSCAFP00000036860	T	1	0	0	0	0
EOG8RFQ32	ENSCAFP00000020146	T	EOG88KVMH	ENSCAFP00000037035	T	1	0	0	0	0
EOG8RFQ32	ENSCAFP00000020146	T	EOG8STWD7	ENSCAFP00000037067	T	1	0	0	0	0
EOG8RFQ32	ENSCAFP00000020146	T	EOG8CNV2N	ENSCAFP00000037130	T	1	0	0	0	0
EOG8RFQ32	ENSCAFP00000020146	T	EOG8Z39QF	ENSCAFP00000037746	T	1	0	0	0	0
EOG8RFQ32	ENSCAFP00000020146	T	EOG890BKM	ENSCAFP00000039091	T	1	0	0	0	0
EOG8RFQ32	ENSCAFP00000020146	T	EOG8NPBD1	ENSCAFP00000039111	T	1	0	0	0	0
EOG8RFQ32	ENSCAFP00000020146	T	EOG8Z65Z3	ENSCAFP00000039347	T	1	0	0	0	0
EOG8RFQ32	ENSCAFP00000020146	T	EOG8P2TCX	ENSCAFP00000039975	T	1	0	0	0	0
EOG8RFQ32	ENSCAFP00000020146	T	EOG812QFX	ENSCAFP00000040673	T	1	0	0	0	0
EOG8RFQ32	ENSCAFP00000020146	T	EOG8WM844	ENSCAFP00000041119	T	1	0	0	0	0
EOG8RFQ32	ENSCAFP00000020146	T	EOG8DFSXS	ENSCAFP00000041333	T	1	0	0	0	0
EOG8RFQ32	ENSCAFP00000020146	T	EOG8P8JTH	ENSCAFP00000041961	T	1	0	0	0	0
EOG890BKJ	ENSCAFP00000020273	T	EOG8RBTVB	ENSCAFP00000020323	T	1	0	0	0	0
EOG890BKJ	ENSCAFP00000020273	T	EOG8RBTVB	ENSCAFP00000020334	T	1	0	0	0	0
EOG890BKJ	ENSCAFP00000020273	T	EOG85XC61	ENSCAFP00000020344	T	1	0	0	0	0
EOG890BKJ	ENSCAFP00000020273	T	EOG8J9R8D	ENSCAFP00000020442	T	1	0	0	0	0
EOG890BKJ	ENSCAFP00000020273	T	EOG83FM7D	ENSCAFP00000021232	T	1	0	0	0	0
EOG890BKJ	ENSCAFP00000020273	T	EOG8S1XJP	ENSCAFP00000021236	T	1	0	0	0	0
EOG890BKJ	ENSCAFP00000020273	T	EOG8FXVJ2	ENSCAFP00000021542	T	1	0	0	0	0
EOG890BKJ	ENSCAFP00000020273	T	EOG8FXVJ2	ENSCAFP00000021547	T	1	0	0	0	0
EOG890BKJ	ENSCAFP00000020273	T	EOG8578HS	ENSCAFP00000023373	T	1	0	0	0	0
EOG890BKJ	ENSCAFP00000020273	T	EOG8ZW8MJ	ENSCAFP00000023722	T	1	0	0	0	0
EOG890BKJ	ENSCAFP00000020273	T	EOG8NW2VV	ENSCAFP00000025254	T	1	0	0	0	0
EOG890BKJ	ENSCAFP00000020273	T	EOG8PRX27	ENSCAFP00000026835	T	1	0	0	0	0
EOG890BKJ	ENSCAFP00000020273	T	EOG89KK11	ENSCAFP00000026975	T	1	0	0	0	0
EOG890BKJ	ENSCAFP00000020273	T	EOG8DFSWX	ENSCAFP00000027484	T	1	0	0	0	0
EOG890BKJ	ENSCAFP00000020273	T	EOG8S7P0H	ENSCAFP00000028441	T	1	0	0	0	0
EOG890BKJ	ENSCAFP00000020273	T	EOG880N5Z	ENSCAFP00000029624	T	1	0	0	0	0
EOG890BKJ	ENSCAFP00000020273	T	EOG8MKRRQ	ENSCAFP00000030937	T	1	0	0	0	0
EOG890BKJ	ENSCAFP00000020273	T	EOG8GF6RM	ENSCAFP00000032015	T	1	0	0	0	0
EOG890BKJ	ENSCAFP00000020273	T	EOG8GF6QP	ENSCAFP00000032029	T	1	0	0	0	0
EOG890BKJ	ENSCAFP00000020273	T	EOG8KM2CX	ENSCAFP00000033543	T	1	0	0	0	0
EOG890BKJ	ENSCAFP00000020273	T	EOG8JMC0R	ENSCAFP00000034355	T	1	0	0	0	0
EOG890BKJ	ENSCAFP00000020273	T	EOG8P2TCX	ENSCAFP00000034480	T	1	0	0	0	0
EOG890BKJ	ENSCAFP00000020273	T	EOG844PVJ	ENSCAFP00000035391	T	1	0	0	0	0
EOG890BKJ	ENSCAFP00000020273	T	EOG8GXJXC	ENSCAFP00000035502	T	1	0	0	0	0
EOG890BKJ	ENSCAFP00000020273	T	EOG8J9R82	ENSCAFP00000036624	T	1	0	0	0	0
EOG890BKJ	ENSCAFP00000020273	T	EOG880N68	ENSCAFP00000036860	T	1	0	0	0	0
EOG890BKJ	ENSCAFP00000020273	T	EOG88KVMH	ENSCAFP00000037035	T	1	0	0	0	0
EOG890BKJ	ENSCAFP00000020273	T	EOG8STWD7	ENSCAFP00000037067	T	1	0	0	0	0
EOG890BKJ	ENSCAFP00000020273	T	EOG8CNV2N	ENSCAFP00000037130	T	1	0	0	0	0
EOG890BKJ	ENSCAFP00000020273	T	EOG8Z39QF	ENSCAFP00000037746	T	1	0	0	0	0
EOG890BKJ	ENSCAFP00000020273	T	EOG890BKM	ENSCAFP00000039091	T	1	0	0	0	0
EOG890BKJ	ENSCAFP00000020273	T	EOG8NPBD1	ENSCAFP00000039111	T	1	0	0	0	0
EOG890BKJ	ENSCAFP00000020273	T	EOG8Z65Z3	ENSCAFP00000039347	T	1	0	0	0	0
EOG890BKJ	ENSCAFP00000020273	T	EOG8P2TCX	ENSCAFP00000039975	T	1	0	0	0	0
EOG890BKJ	ENSCAFP00000020273	T	EOG812QFX	ENSCAFP00000040673	T	1	0	0	0	0
EOG890BKJ	ENSCAFP00000020273	T	EOG8WM844	ENSCAFP00000041119	T	1	0	0	0	0
EOG890BKJ	ENSCAFP00000020273	T	EOG8DFSXS	ENSCAFP00000041333	T	1	0	0	0	0
EOG890BKJ	ENSCAFP00000020273	T	EOG8P8JTH	ENSCAFP00000041961	T	1	0	0	0	0
EOG8RBTVB	ENSCAFP00000020323	T	EOG8RBTVB	ENSCAFP00000020334	T	1	0	0	0	0
EOG8RBTVB	ENSCAFP00000020323	T	EOG85XC61	ENSCAFP00000020344	T	1	0	0	0	0
EOG8RBTVB	ENSCAFP00000020323	T	EOG8XPTS7	ENSCAFP00000020465	T	1	0	0	0	0
EOG8RBTVB	ENSCAFP00000020323	T	EOG83FM7D	ENSCAFP00000021232	T	1	0	0	0	0
EOG8RBTVB	ENSCAFP00000020323	T	EOG8S1XJP	ENSCAFP00000021236	T	1	0	0	0	0
EOG8RBTVB	ENSCAFP00000020323	T	EOG8FXVJ2	ENSCAFP00000021542	T	1	0	0	0	0
EOG8RBTVB	ENSCAFP00000020323	T	EOG8FXVJ2	ENSCAFP00000021547	T	1	0	0	0	0
EOG8RBTVB	ENSCAFP00000020323	T	EOG8ZW8MJ	ENSCAFP00000023722	T	1	0	0	0	0
EOG8RBTVB	ENSCAFP00000020323	T	EOG8S7P0H	ENSCAFP00000028441	T	1	0	0	0	0
EOG8RBTVB	ENSCAFP00000020323	T	EOG8KM2CX	ENSCAFP00000033543	T	1	0	0	0	0
EOG8RBTVB	ENSCAFP00000020323	T	EOG8J9R82	ENSCAFP00000036624	T	1	0	0	0	0
EOG8RBTVB	ENSCAFP00000020323	T	EOG880N68	ENSCAFP00000036860	T	1	0	0	0	0
EOG8RBTVB	ENSCAFP00000020323	T	EOG8STWD7	ENSCAFP00000037067	T	1	0	0	0	0
EOG8RBTVB	ENSCAFP00000020323	T	EOG8Z39QF	ENSCAFP00000037746	T	1	0	0	0	0
EOG8RBTVB	ENSCAFP00000020323	T	EOG8Z65Z3	ENSCAFP00000039347	T	1	0	0	0	0
EOG8RBTVB	ENSCAFP00000020323	T	EOG812QFX	ENSCAFP00000040673	T	1	0	0	0	0
EOG8RBTVB	ENSCAFP00000020323	T	EOG8DFSXS	ENSCAFP00000041333	T	1	0	0	0	0
EOG8RBTVB	ENSCAFP00000020334	T	EOG85XC61	ENSCAFP00000020344	T	1	0	0	0	0
EOG8RBTVB	ENSCAFP00000020334	T	EOG8XPTS7	ENSCAFP00000020465	T	1	0	0	0	0
EOG8RBTVB	ENSCAFP00000020334	T	EOG83FM7D	ENSCAFP00000021232	T	1	0	0	0	0
EOG8RBTVB	ENSCAFP00000020334	T	EOG8S1XJP	ENSCAFP00000021236	T	1	0	0	0	0
EOG8RBTVB	ENSCAFP00000020334	T	EOG8FXVJ2	ENSCAFP00000021542	T	1	0	0	0	0
EOG8RBTVB	ENSCAFP00000020334	T	EOG8FXVJ2	ENSCAFP00000021547	T	1	0	0	0	0
EOG8RBTVB	ENSCAFP00000020334	T	EOG8ZW8MJ	ENSCAFP00000023722	T	1	0	0	0	0
EOG8RBTVB	ENSCAFP00000020334	T	EOG8S7P0H	ENSCAFP00000028441	T	1	0	0	0	0
EOG8RBTVB	ENSCAFP00000020334	T	EOG8KM2CX	ENSCAFP00000033543	T	1	0	0	0	0
EOG8RBTVB	ENSCAFP00000020334	T	EOG8J9R82	ENSCAFP00000036624	T	1	0	0	0	0
[truncated: 2,857 more rows]

## Sheet: Tail-specific
Ensemble Protein ID	Ensembl Gene ID	Gene symbols	Known functions obtained from NCBI	Biochemistry	UniProtKB/Swiss-Prot Function
ENSCAFP00000000020	ENSCAFG00000000015	GALR1		galanin receptor 1,G protein coupled receptor superfamily,linked to voltage gated calcium channel,expressed in brain,also coexpressed with GALN in ciliary epithelium predominantly signaling through inhibition of adenylate cyclase	Receptor for the hormone galanin. The activity of this receptor is mediated by G proteins that inhibit adenylate cyclase activity.
ENSCAFP00000000460	ENSCAFG00000000332	GRM6		metabotropic glutamate receptor 6,groupe III,G protein coupled receptor superfamily,restrictidly expressed in retinal bipolar cells,linked to the inhibition of cAMP cascade
ENSCAFP00000001721	ENSCAFG00000001202	GRM4			G-protein coupled receptor for glutamate. Ligand binding causes a conformation change that triggers signaling via guanine nucleotide-binding proteins (G proteins) and modulates the activity of down-stream effectors. Signaling inhibits adenylate cyclase activity
ENSCAFP00000002534	ENSCAFG00000001738	GRM8		metabotropic glutamate receptor 8,groupe III,G protein coupled receptor superfamily, linked to the inhibition of cAMP cascade	G-protein coupled receptor for glutamate. Ligand binding causes a conformation change that triggers signaling via guanine nucleotide-binding proteins (G proteins) and modulates the activity of down-stream effectors, such as adenylate cyclase. Signaling inhibits adenylate cyclase activity.
ENSCAFP00000002873	ENSCAFG00000001954	CCL19			May play a role not only in inflammatory and immunological responses but also in normal lymphocyte recirculation and homing. May play an important role in trafficking of T-cells in thymus, and T-cell and B-cell migration to secondary lymphoid organs. Binds to chemokine receptor CCR7. Recombinant CCL19 shows potent chemotactic activity for T-cells and B-cells but not for granulocytes and monocytes…
ENSCAFP00000003210	ENSCAFG00000002204	S1PR3			Receptor for the lysosphingolipid sphingosine 1-phosphate (S1P). S1P is a bioactive lysophospholipid that elicits diverse physiological effect on most types of cells and tissues. When expressed in rat HTC4 hepatoma cells, is capable of mediating S1P-induced cell proliferation and suppression of apoptosis.
ENSCAFP00000004456	ENSCAFG00000002994	NT5E			Hydrolyzes extracellular nucleotides into membrane permeable nucleosides. Exhibits AMP-, NAD-, and NMN-nucleosidase activities.
ENSCAFP00000004516	ENSCAFG00000003029	CXCL8	IL-8 is a chemotactic factor that attracts neutrophils, basophils, and T-cells, but not monocytes. It is also involved in neutrophil activation. It is released from several cell types in response to an inflammatory stimulus.
ENSCAFP00000004570	ENSCAFG00000003068	NT5C1A			Dephosphorylates the 5 and 2(3)-phosphates of deoxyribonucleotides and has a broad substrate specificity. Helps to regulate adenosine levels in heart during ischemia and hypoxia.
ENSCAFP00000004587	ENSCAFG00000003085	CNR1		cannabinoid receptor 1,expressed in brain,testis,located in the eye-ciliary epithelium,corneal epithelium,endothelium of anterior eye retina,inhibiting adenylate cyclaselocated in and/or one cone pedicles and rod spherules,also inhibiting voltage-gated L-type calcium channel current in retinal bipolar cells,putatively involved for endogenouscannaloid system in retinal physiology,G protein coupled…	Involved in cannabinoid-induced CNS effects. Acts by inhibiting adenylate cyclase. Could be a receptor for anandamide. Inhibits L-type Ca(2+) channel current. Isoform 2 and isoform 3 have altered ligand binding.
ENSCAFP00000004995	ENSCAFG00000003363	CHRM2		cholinergic receptor,muscarinic 2,G protein coupled receptor superfalily	The muscarinic acetylcholine receptor mediates various cellular responses, including inhibition of adenylate cyclase, breakdown of phosphoinositides and modulation of potassium channels through the action of G proteins. Primary transducing effect is adenylate cyclase inhibition. Signaling promotes phospholipase C activity, leading to the release of inositol trisphosphate (IP3); this then triggers…
ENSCAFP00000005350	ENSCAFG00000003591	C5		complement component 5,glycoprotein,180kDa,initiating after activation the assembly of the late complement components C5-C9,into the membrane attack complex	Activation of C5 by a C5 convertase initiates the spontaneous assembly of the late complement components, C5-C9, into the membrane attack complex. C5b has a transient binding site for C6. The C5b-C6 complex is the foundation upon which the lytic complex is assembled. Derived from proteolytic degradation of complement C5, C5 anaphylatoxin is a mediator of local inflammatory process. Binding to the…
ENSCAFP00000005785	ENSCAFG00000024740	TAS2R3			Gustducin-coupled receptor implicated in the perception of bitter compounds in the oral cavity and the gastrointestinal tract. Signals through PLCB2 and the calcium-regulated cation channel TRPM5.
ENSCAFP00000006163	ENSCAFG00000004149	POMC			ACTH stimulates the adrenal glands to release cortisol. MSH (melanocyte-stimulating hormone) increases the pigmentation of skin by increasing melanin production in melanocytes. Beta-endorphin and Met-enkephalin are endogenous opiates.
ENSCAFP00000006717	-	-	Receptor for somatostatin-14 and -28. This receptor is coupled via pertussis toxin sensitive G proteins to inhibition of adenylyl cyclase. In addition it stimulates phosphotyrosine phosphatase and PLC via pertussis toxin insensitive as well as sensitive G proteins. Inhibits calcium entry by suppressing voltage-dependent calcium channels. Acts as the functionally dominant somatostatin receptor in …
ENSCAFP00000006935	ENSCAFG00000004658	CCR4	High affinity receptor for the C-C type chemokines CCL17/TARC and CCL22/MDC. The activity of this receptor is mediated by G(i) proteins which activate a phosphatidylinositol-calcium second messenger system. Could play a role in lipopolysaccharide (LPS)-induced endotoxic shock.	chemokine CC,beta,receptor 4,with high affinity binding for basophil chemoattractant,G protein coupled receptor superfamily,specific receptor for thymus and activation-regulated chemokine	Can function as a chemoattractant homing receptor on circulating memory lymphocytes and as a coreceptor for some primary HIV-2 isolates. In the CNS, could mediate hippocampal-neuron survival.
ENSCAFP00000007485	ENSCAFG00000005029	GALR2		galanin receptor 2,G protein coupled receptor superfamily,binding GALN with high affinity,expressed in several region of brain as will as peripheral tissues,coupling to phospholipase C and elevation of intracellular calcium levels	Receptor for the hormone galanin and GALP. Receptor for the hormone spexin-1 (PubMed:24517231). The activity of this receptor is mediated by G proteins that activate the phospholipase C/protein kinase C pathway (via G(q)) and that inhibit adenylyl cyclase (via G(i)).
ENSCAFP00000007567	ENSCAFG00000005077	HTR5A		5-hydroxytryptamine (serotonin) receptor,subtype 5A,G protein coupled receptor superfamily,unlikely to be associated with autistic disorder	This is one of the several different receptors for 5-hydroxytryptamine (serotonin), a biogenic hormone that functions as a neurotransmitter, a hormone, and a mitogen. The activity of this receptor is mediated by G proteins.
ENSCAFP00000007600	ENSCAFG00000005109	CXCR4	Receptor for the C-X-C chemokine CXCL12/SDF-1 that transduces a signal by increasing intracellular calcium ion levels and enhancing MAPK1/MAPK3 activation. Acts as a receptor for extracellular ubiquitin; leading to enhanced intracellular calcium ions and reduced cellular cAMP levels. Involved in hematopoiesis and in cardiac ventricular septum formation. Also plays an essential role in vasculariza…	fusin,chemokine (CXC) motif,receptor 4,preferentially expressed on the more immature CD34+ hematopoietic stem cells,G protein coupled receptor superfamily,required for entry of T cell line-tropic strains HIV-1 into CD4 cells,bovine locus coeruleus homolog	Receptor for the C-X-C chemokine CXCL12/SDF-1 that transduces a signal by increasing intracellular calcium ion levels and enhancing MAPK1/MAPK3 activation. Acts as a receptor for extracellular ubiquitin; leading to enhanced intracellular calcium ions and reduced cellular cAMP levels. Involved in hematopoiesis and in cardiac ventricular septum formation. Also plays an essential role in vasculariza…
ENSCAFP00000008247	ENSCAFG00000005515	OXGR1			Receptor for alpha-ketoglutarate. Seems to act exclusively through a G(q)-mediated pathway (By similarity).
ENSCAFP00000008349	ENSCAFG00000005583	GRM7			G-protein coupled receptor for glutamate. Ligand binding causes a conformation change that triggers signaling via guanine nucleotide-binding proteins (G proteins) and modulates the activity of down-stream effectors, such as adenylate cyclase. Signaling inhibits adenylate cyclase activity
ENSCAFP00000010070	ENSCAFG00000006748	PDYN			Leu-enkephalins compete with and mimic the effects of opiate drugs. They play a role in a number of physiologic functions, including pain perception and responses to stress (By similarity). Dynorphin peptides differentially regulate the kappa opioid receptor. Dynorphin A(1-13) has a typical opiod activity, it is 700 times more potent than Leu-enkephalin (By similarity). Leumorphin has a typical o…
ENSCAFP00000010492	ENSCAFG00000007063	PENK			Met- and Leu-enkephalins compete with and mimic the effects of opiate drugs. They play a role in a number of physiologic functions, including pain perception and responses to stress. PENK(114-133) and PENK(237-258) increase glutamate release in the striatum. PENK(114-133) decreases GABA concentration in the striatum.
ENSCAFP00000011506	ENSCAFG00000007780	HTR1F		5-hydroxytryptamine (serotonin) receptor,subtype 1F,G protein coupled receptor superfamily	G-protein coupled receptor for 5-hydroxytryptamine (serotonin). Also functions as a receptor for various alkaloids and psychoactive substances. Ligand binding causes a conformation change that triggers signaling via guanine nucleotide-binding proteins (G proteins) and modulates the activity of down-stream effectors, such as adenylate cyclase. Signaling inhibits adenylate cyclase activity.
ENSCAFP00000011575	ENSCAFG00000007826	gpr81			Acts as a receptor for L-lactate and mediates its anti-lipolytic effect through a G(i)-protein-mediated pathway.
ENSCAFP00000012195	ENSCAFG00000008307	PNOC		prepronociceptin,precursor of the natural agonist of opioid receptor-like receptor,expressed in the central nervous system and (weakly) ovary	Nociceptin: Ligand of the opioid receptor-like receptor OPRL1. It may act as a transmitter in the brain by modulating nociceptive and locomotor behavior. May be involved in neuronal differentiation and development. Nocistatin: Blocks nociceptin action in pain transmission by inhibiting nociceptin-induced hyperalgesia and allodynia.
ENSCAFP00000012527	ENSCAFG00000008531	P2RY13			Receptor for ADP. Coupled to G(i)-proteins. May play a role in hematopoiesis and the immune system.
ENSCAFP00000012528	ENSCAFG00000008534	P2RY12			Receptor for ADP and ATP coupled to G-proteins that inhibit the adenylyl cyclase second messenger system. Not activated by UDP and UTP. Required for normal platelet aggregation and blood coagulation.
ENSCAFP00000012574	ENSCAFG00000008567	SUCNR1			Receptor for succinate
ENSCAFP00000012917	ENSCAFG00000008791	NPY1R	Receptor for neuropeptide Y and peptide YY.	neuropeptide Y receptor Y1,overlapping NPY5R,in opposite orientation,G protein coupled receptor superfamily	Receptor for neuropeptide Y and peptide YY. The rank order of affinity of this receptor for pancreatic polypeptides is NPY > [Pro-34] PYY, PYY and [Leu-31, Pro-34] NPY > NPY (2-36) > [Ile-31, Gln-34] PP and PYY (3-36) > PP > NPY free acid.
ENSCAFP00000013535	ENSCAFG00000009203	CHRM4		cholinergic receptor,muscarinic 4,G protein coupled receptor superfamily	The muscarinic acetylcholine receptor mediates various cellular responses, including inhibition of adenylate cyclase, breakdown of phosphoinositides and modulation of potassium channels through the action of G proteins. Primary transducing effect is inhibition of adenylate cyclase.
ENSCAFP00000014839	ENSCAFG00000010091	GRM2		metabotropic glutamate receptor 2,group II,G protein coupled receptor superfamily,expressed in fetal and adult brain,linked to the inhibition of cAMP cascade	G-protein coupled receptor for glutamate. Ligand binding causes a conformation change that triggers signaling via guanine nucleotide-binding proteins (G proteins) and modulates the activity of down-stream effectors, such as adenylate cyclase. Signaling inhibits adenylate cyclase activity. May mediate suppression of neurotransmission or may be involved in synaptogenesis or synaptic stabilization.
ENSCAFP00000015121	ENSCAFG00000010298	ADORA1	Receptor for adenosine. The activity of this receptor is mediated by G proteins which inhibit adenylyl cyclase.	adenosine receptor A1,G protein coupled receptor superfamily,with no likely role of promoters polymorphism in bipolar affective disorders inhibiting adenylate cyclase	Receptor for adenosine. The activity of this receptor is mediated by G proteins which inhibit adenylyl cyclase.
ENSCAFP00000015443	ENSCAFG00000010505	CCL20			Acts as a ligand for C-C chemokine receptor CCR6. Signals through binding and activation of CCR6 and induces a strong chemotactic response and mobilization of intracellular calcium ions (PubMed:11352563, PubMed:11035086, PubMed:20068036). The ligand-receptor pair CCL20-CCR6 is responsible for the chemotaxis of dendritic cells (DC), effector/memory T-cells and B-cells and plays an important role a…
ENSCAFP00000015819	ENSCAFG00000010749	GPR55		G protein coupled receptor 55,highly expressed in the caudate nucleus and putamen with homology to P2RY5,GPR23,GPR35,CCR4	May be involved in hyperalgesia associated with inflammatory and neuropathic pain (By similarity). Receptor for L-alpha-lysophosphatidylinositol (LPI). LPI induces Ca(2+) release from intracellular stores via the heterotrimeric G protein GNA13 and RHOA. Putative cannabinoid receptor. May play a role in bone physiology by regulating osteoclast number and function.
ENSCAFP00000015855	-	-	Endocrine hormone of the central and peripheral nervous systems that binds and activates the G protein-coupled receptors GALR1, GALR2, and GALR3. This small neuropeptide may regulate diverse physiologic functions including contraction of smooth muscle of the gastrointestinal and genitourinary tract, growth hormone and insulin release and adrenal secretion.
ENSCAFP00000015904	ENSCAFG00000010787	DRD3		dopamine receptor D3,adenylate cyclase inhibiting,G protein coupled receptor superfamily (no evidence for association of sequence variants and bipolar disorder),or attention-deficit hyperactivity disorder,some evidence for association with schizophrenia,at least in Caucasians	Dopamine receptor whose activity is mediated by G proteins which inhibit adenylyl cyclase. Promotes cell proliferation.
ENSCAFP00000017323	ENSCAFG00000011781	GPER1			G-protein coupled estrogen receptor that binds to 17-beta-estradiol (E2) with high affinity, leading to rapid and transient activation of numerous intracellular signaling pathways. Stimulates cAMP production, calcium mobilization and tyrosine kinase Src inducing the release of heparin-bound epidermal growth factor (HB-EGF) and subsequent transactivation of the epidermal growth factor receptor (EG…
ENSCAFP00000017975	ENSCAFG00000012206	ACKR3	Atypical chemokine receptor that controls chemokine levels and localization via high-affinity chemokine binding that is uncoupled from classic ligand-driven signal transduction cascades, resulting instead in chemokine sequestration, degradation, or transcytosis. Also known as interceptor (internalizing receptor) or chemokine-scavenging receptor or chemokine decoy receptor. Acts as a receptor for …		Atypical chemokine receptor that controls chemokine levels and localization via high-affinity chemokine binding that is uncoupled from classic ligand-driven signal transduction cascades, resulting instead in chemokine sequestration, degradation, or transcytosis. Also known as interceptor (internalizing receptor) or chemokine-scavenging receptor or chemokine decoy receptor. Acts as a receptor for …
ENSCAFP00000019242	ENSCAFG00000013071	CNR2		cannabinoid receptor 2,peripheral,expressed in spleen,inhibiting adenylate cyclase	Heterotrimeric G protein-coupled receptor for endocannabinoid 2-arachidonoylglycerol mediating inhibition of adenylate cyclase. May function in inflammatory response, nociceptive transmission and bone homeostasis.
ENSCAFP00000019429	ENSCAFG00000013179	OPRL1			G-protein coupled opioid receptor that functions as receptor for the endogenous neuropeptide nociceptin. Ligand binding causes a conformation change that triggers signaling via guanine nucleotide-binding proteins (G proteins) and modulates the activity of down-stream effectors. Signaling via G proteins mediates inhibition of adenylate cyclase activity and calcium channel activity. Arrestins modul…
ENSCAFP00000019460	ENSCAFG00000013209	HEBP1			May bind free porphyrinogens that may be present in the cell and thus facilitate removal of these potentially toxic compound. Binds with a high affinity to one molecule of heme or porphyrins. It binds metalloporphyrins, free porphyrins and N-methylprotoporphyrin with similar affinities.
ENSCAFP00000019638	-	-	G-protein coupled receptor for 5-hydroxytryptamine (serotonin). Also functions as a receptor for various alkaloids and psychoactive substances. Ligand binding causes a conformation change that triggers signaling via guanine nucleotide-binding proteins (G proteins) and modulates the activity of down-stream effectors, such as adenylate cyclase. Signaling inhibits adenylate cyclase activity. Regulat…
ENSCAFP00000020146	ENSCAFG00000013680	GNAT3			Guanine nucleotide-binding protein (G protein) alpha subunit playing a prominent role in bitter and sweet taste transduction as well as in umami (monosodium glutamate, monopotassium glutamate, and inosine monophosphate) taste transduction. Transduction by this alpha subunit involves coupling of specific cell-surface receptors with a cGMP-phosphodiesterase; Activation of phosphodiesterase lowers i…
ENSCAFP00000020273	ENSCAFG00000013755	SSTR1	Receptor for somatostatin with higher affinity for somatostatin-14 than -28. This receptor is coupled via pertussis toxin sensitive G proteins to inhibition of adenylyl cyclase. In addition it stimulates phosphotyrosine phosphatase and Na(+)/H(+) exchanger via pertussis toxin insensitive G proteins	somatostatin receptor gene 1,G protein coupled receptor superfamily	Receptor for somatostatin with higher affinity for somatostatin-14 than -28. This receptor is coupled via pertussis toxin sensitive G proteins to inhibition of adenylyl cyclase. In addition it stimulates phosphotyrosine phosphatase and Na(+)/H(+) exchanger via pertussis toxin insensitive G proteins.
ENSCAFP00000020323	ENSCAFG00000013783	CCR5	Receptor for a number of inflammatory CC-chemokines including MIP-1-alpha, MIP-1-beta and RANTES and subsequently transduces a signal by increasing the intracellular calcium ion level. May play a role in the control of granulocytic lineage proliferation or differentiation	chemokine CC,beta,receptor 5,expressed in lymphoid organs and cells,with multiple transcripts with 5 end heterogeneity and dual promoter usage,mediating macrophage-tropic strains of HIV-1 entry in CD4+ cells with a reduced risk of AIDS lymphoma in patients with the CCR5-delta 32 mutation,G protein coupled receptor superfamily	Receptor for a number of inflammatory CC-chemokines including MIP-1-alpha, MIP-1-beta and RANTES and subsequently transduces a signal by increasing the intracellular calcium ion level. May play a role in the control of granulocytic lineage proliferation or differentiation. Acts as a coreceptor (CD4 being the primary receptor) for HIV-1 R5 isolates.
ENSCAFP00000020334	ENSCAFG00000013786	CCR2		chemokine CC,beta,receptor 2,with high affinity binding for monocyte chemoattractant protein 1 (MCP1),dimerizing in response to MCP1,G protein coupled receptor superfamily,involved in HIV-1 infection and AIDS symptom onset,with a dominant protective effect of the CCR2-64I mutation	Receptor for the CCL2, CCL7 and CCL13 chemokines. Transduces a signal by increasing intracellular calcium ion levels. Alternative coreceptor with CD4 for HIV-1 infection.
ENSCAFP00000020344	-	-	Receptor for a C-C type chemokine. Binds to eotaxin, MCP-3, MCP-4 and RANTES and subsequently transduces a signal by increasing the intracellular calcium ions level
ENSCAFP00000020442	ENSCAFG00000013874	CXCR6			Receptor for the C-X-C chemokine CXCL16. Used as a coreceptor by SIVs and by strains of HIV-2 and m-tropic HIV-1.
ENSCAFP00000020465	ENSCAFG00000013891	SST	Somatostatin inhibits the release of somatotropin.		Somatostatin inhibits the release of somatotropin.
ENSCAFP00000021232	-	-	This gut peptide inhibits exocrine pancreatic secretion, has a vasoconstrictory action and inhibitis jejunal and colonic mobility.
ENSCAFP00000021236	ENSCAFG00000014396	PPY	Pancreatic hormone is synthesized in pancreatic islets of Langerhans and acts as a regulator of pancreatic and gastrointestinal functions. The physiological role for the icosapeptide has not yet been elucidated.	pancreatic polypeptide hormone precursor,expressed in the PP cells of the pancreas,regulator of pancreatic and gastrointestinal functions	Pancreatic hormone is synthesized in pancreatic islets of Langerhans and acts as a regulator of pancreatic and gastrointestinal functions. The physiological role for the icosapeptide has not yet been elucidated.
ENSCAFP00000021542	-	-	Receptor for interleukin-8 which is a powerful neutrophil chemotactic factor. Binding of IL-8 to the receptor causes activation of neutrophils. This response is mediated via a G-protein that activates a phosphatidylinositol-calcium second messenger system. Binds to IL-8 with high affinity. Also binds with high affinity to CXCL3, GRO/MGSA and NAP-2
ENSCAFP00000021547	ENSCAFG00000014615	CXCR1			Receptor to interleukin-8, which is a powerful neutrophils chemotactic factor. Binding of IL-8 to the receptor causes activation of neutrophils. This response is mediated via a G-protein that activate a phosphatidylinositol-calcium second messenger system. This receptor binds to IL-8 with a high affinity and to MGSA (GRO) with a low affinity.
ENSCAFP00000023373	ENSCAFG00000015892	CXCL16			Acts as a scavenger receptor on macrophages, which specifically binds to OxLDL (oxidized low density lipoprotein), suggesting that it may be involved in pathophysiology such as atherogenesis (By similarity). Induces a strong chemotactic response. Induces calcium mobilization. Binds to CXCR6/Bonzo.
ENSCAFP00000023722	ENSCAFG00000016102	NPY4R			Receptor for neuropeptide Y and peptide YY. The rank order of affinity of this receptor for pancreatic polypeptides is PP, PP (2-36) and [Ile-31, Gln-34] PP > [Pro-34] PYY > PYY and [Leu-31, Pro-34] NPY > NPY > PYY (3-36) and NPY (2-36) > PP (13-36) > PP (31-36) > NPY free acid.
ENSCAFP00000025254	-	-	Receptor for the C-X-C chemokine CXCL9, CXCL10 and CXCL11 and mediates the proliferation, survival and angiogenic activity of mesangial cells through a heterotrimeric G-protein signaling pathway. Binds to CCL21. Probably promotes cell chemotaxis response
ENSCAFP00000026835	-	-	Chemoattractant for blood monocytes, memory T-helper cells and eosinophils. Causes the release of histamine from basophils and activates eosinophils. May activate several chemokine receptors including CCR1, CCR3, CCR4 and CCR5. May also be an agonist of the G protein-coupled receptor GPR75. Together with GPR75, may play a role in neuron survival through activation of a downstream signaling pathwa…
ENSCAFP00000026975	ENSCAFG00000018264	AGTR2		angiotensin II (type-2) receptor,abundantly expressed during embryonic development in fetal tissues,in adrenal glands,heart and brain,G protein coupled receptor superfamily,involved in the activation of dephosphorylating enzymes,stimulating a phosphotyrosine phosphatase which inhibits guanylate cyclase (involved in blood pressure regulation)	Receptor for angiotensin II. Cooperates with MTUS1 to inhibit ERK2 activation and cell proliferation.
ENSCAFP00000027484	ENSCAFG00000018625	C3		complement component 3,glycoprotein,180kDa,activated by classical or alternative pathway with two forms,C3a (anaphylatoxin),C3b (opsonin)	C3 plays a central role in the activation of the complement system. Its processing by C3 convertase is the central reaction in both classical and alternative complement pathways. After activation C3b can bind covalently, via its reactive thioester, to cell surface carbohydrates or immune aggregates. Derived from proteolytic degradation of complement C3, C3a anaphylatoxin is a mediator of local in…
ENSCAFP00000028441	ENSCAFG00000019278	S1PR4			Receptor for the lysosphingolipid sphingosine 1-phosphate (S1P). S1P is a bioactive lysophospholipid that elicits diverse physiological effect on most types of cells and tissues. May be involved in cell migration processes that are specific for lymphocytes.
ENSCAFP00000029624	ENSCAFG00000019993	S1PR1			G-protein coupled receptor for the bioactive lysosphingolipid sphingosine 1-phosphate (S1P) that seems to be coupled to the G(i) subclass of heteromeric G proteins. Signaling leads to the activation of RAC1, SRC, PTK2/FAK1 and MAP kinases. Plays an important role in cell migration, probably via its role in the reorganization of the actin cytoskeleton and the formation of lamellipodia in response …
ENSCAFP00000030937	ENSCAFG00000006805	ADRA2B		adrenergic,alpha-2B-,receptor-like 1,G protein coupled receptor superfamily,inhibiting Ca2+ channels,contributing to the patho genesis of obesity	Alpha-2 adrenergic receptors mediate the catecholamine-induced inhibition of adenylate cyclase through the action of G proteins. The rank order of potency for agonists of this receptor is clonidine > norepinephrine > epinephrine = oxymetazoline > dopamine > p-tyramine = phenylephrine > serotonin > p-synephrine / p-octopamine. For antagonists, the rank order is yohimbine > chlorpromazine > phentol…
ENSCAFP00000032015	ENSCAFG00000008584	CXCL10	Chemotactic for monocytes and T-lymphocytes. Binds to CXCR3		Chemotactic for monocytes and T-lymphocytes. Binds to CXCR3.
ENSCAFP00000032029	ENSCAFG00000008523	P2RY14			Receptor for UDP-glucose and other UDP-sugar coupled to G-proteins. Not activated by ATP, ADP, UTP or ATP.
ENSCAFP00000033543	ENSCAFG00000024557	TAS2R1			Receptor that may play a role in the perception of bitterness and is gustducin-linked. May play a role in sensing the chemical composition of the gastrointestinal content. The activity of this receptor may stimulate alpha gustducin, mediate PLC-beta-2 activation and lead to the gating of TRPM5.
ENSCAFP00000034355	ENSCAFG00000024958	CCR10			Receptor for chemokines SCYA27 and SCYA28. Subsequently transduces a signal by increasing the intracellular calcium ions level and stimulates chemotaxis in a pre-B cell line.
ENSCAFP00000034480	-	-
ENSCAFP00000035391	ENSCAFG00000025436	C3AR1			Receptor for the chemotactic and inflammatory peptide anaphylatoxin C3a. This receptor stimulates chemotaxis, granule enzyme release and superoxide anion production
ENSCAFP00000035502	ENSCAFG00000005800	GPR18		G protein coupled receptor 18,abundantly expressed in testis and spleen	Receptor for endocannabinoid N-arachidonyl glycine (NAGly) (PubMed:16844083, PubMed:24762058, PubMed:27572937). However, conflicting results about the role of NAGly as an agonist are reported (PubMed:27018161). Can also be activated by plant-derived and synthetic cannabinoid agonists (PubMed:24762058). The activity of this receptor is mediated by G proteins which inhibit adenylyl cyclase (PubMed:…
ENSCAFP00000036624	-	-	Receptor for neuropeptide Y and peptide YY. The activity of this receptor is mediated by G proteins that inhibit adenylate cyclase activity. Seems to be associated with food intake. Could be involved in feeding disorders
ENSCAFP00000036860	ENSCAFG00000003035	HTR1E		5-hydroxytryptamine (serotonin) receptor,subtype IE,G protein coupled receptor superfamily,inhibiting adenylate cyclase	G-protein coupled receptor for 5-hydroxytryptamine (serotonin). Also functions as a receptor for various alkaloids and psychoactive substances. Ligand binding causes a conformation change that triggers signaling via guanine nucleotide-binding proteins (G proteins) and modulates the activity of down-stream effectors, such as adenylate cyclase. Signaling inhibits adenylate cyclase activity.
ENSCAFP00000037035	-	-	G-protein coupled receptor for 5-hydroxytryptamine (serotonin). Also functions as a receptor for various drugs and psychoactive substances. Ligand binding causes a conformation change that triggers signaling via guanine nucleotide-binding proteins (G proteins) and modulates the activity of down-stream effectors, such as adenylate cyclase. Beta-arrestin family members inhibit signaling via G prote…
ENSCAFP00000037067	ENSCAFG00000001790	GRM3		metabotropic glutamate receptor 3,group II,G protein coupled receptor superfamily,linked to the inhibition of cAMP cascade	G-protein coupled receptor for glutamate. Ligand binding causes a conformation change that triggers signaling via guanine nucleotide-binding proteins (G proteins) and modulates the activity of down-stream effectors. Signaling inhibits adenylate cyclase activity.
ENSCAFP00000037130	ENSCAFG00000007026	CXCL12			Chemoattractant active on T-lymphocytes, monocytes, but not neutrophils. Activates the C-X-C chemokine receptor CXCR4 to induce a rapid and transient rise in the level of intracellular calcium ions and chemotaxis. Also binds to atypical chemokine receptor ACKR3, which activates the beta-arrestin pathway and acts as a scavenger receptor for SDF-1. SDF-1-beta(3-72) and SDF-1-alpha(3-67) show a redu…
ENSCAFP00000037746	ENSCAFG00000001509	SSTR3		somatostatin receptor gene 3,G protein coupled receptor superfamily	Receptor for somatostatin-14 and -28. This receptor is coupled via pertussis toxin sensitive G proteins to inhibition of adenylyl cyclase.
ENSCAFP00000039091	-	-	Receptor for the chemotactic and inflammatory peptide anaphylatoxin C5a (PubMed:1472004). The ligand interacts with at least two sites on the receptor: a high-affinity site on the extracellular N-terminus, and a second site in the transmembrane region which activates downstream signaling events (By similarity). Receptor activation stimulates chemotaxis, granule enzyme release, intracellular calci…
ENSCAFP00000039111	ENSCAFG00000005094	CCR8		chemokine CC,beta receptor 8,expressed in thymus,spleen and NK cells,G protein coupled receptor superfamily	Receptor for the chemokine CCL1/SCYA1/I-309. May regulate monocyte chemotaxis and thymic cell line apoptosis. Alternative coreceptor with CD4 for HIV-1 infection.
ENSCAFP00000039347	ENSCAFG00000018162	HRH4			The H4 subclass of histamine receptors could mediate the histamine signals in peripheral tissues. Displays a significant level of constitutive activity (spontaneous activity in the absence of agonist).
ENSCAFP00000039975	ENSCAFG00000031174	PPBP		connective tissue activating peptide III,including platelet basic protein,precursor of beta thromboglobulin and neutrophil activating protein 2 (see IMC2@)	LA-PF4 stimulates DNA synthesis, mitosis, glycolysis, intracellular cAMP accumulation, prostaglandin E2 secretion, and synthesis of hyaluronic acid and sulfated glycosaminoglycan. It also stimulates the formation and secretion of plasminogen activator by human synovial cells. NAP-2 is a ligand for CXCR1 and CXCR2, and NAP-2, NAP-2(73), NAP-2(74), NAP-2(1-66), and most potent NAP-2(1-63) are chemo…
ENSCAFP00000040673	ENSCAFG00000030966	CCR6		chemokine CC beta receptor,expressed in lymphocyte and monocyte,highly homolog to EBI1,IL8RA,IL8RB,G protein coupled receptor superfamily	Receptor for the C-C type chemokine CCL20 (PubMed:9169459). Binds to CCL20 and subsequently transduces a signal by increasing the intracellular calcium ion levels (PubMed:20068036). Although CCL20 is its major ligand it can also act as a receptor for non-chemokine ligands such as beta-defensins (PubMed:25585877). Binds to defensin DEFB1 leading to increase in intracellular calcium ions and cAMP l…
ENSCAFP00000041119	ENSCAFG00000032542	OPRK1		opioid receptor kappa,primarily postsynaptic,G protein coupled receptor superfamily,inhibiting a G protein-modulated K+ channel	G-protein coupled opioid receptor that functions as receptor for endogenous alpha-neoendorphins and dynorphins, but has low affinity for beta-endorphins. Also functions as receptor for various synthetic opioids and for the psychoactive diterpene salvinorin A. Ligand binding causes a conformation change that triggers signaling via guanine nucleotide-binding proteins (G proteins) and modulates the …
ENSCAFP00000041333	ENSCAFG00000031598	RXFP3			Receptor for RNL3/relaxin-3. Binding of the ligand inhibit cAMP accumulation.
ENSCAFP00000041961	ENSCAFG00000030300	CCR7		chemokine CC,beta receptor 7,G protein coupled receptor,lymphocyte specific,homologous to mouse Ebi-1	Receptor for the MIP-3-beta chemokine. Probable mediator of EBV effects on B-lymphocytes or of normal lymphocyte functions.

## Sheet: Non-tail-specific
Ensemble Protein ID	Ensembl Gene ID	Gene Symbol	Known functions obtained from NCBI	Biochemistry	UniProtKB/Swiss-Prot Function
ENSCAFP00000000244	ENSCAFG00000000163	STAT6		signal transducer and activator of transcription 6,specifically activated by IL4 and IL13,overlapping D12S1644,with several alternatively spliced variants,expressed at higher levels in pancreatic beta cells	Carries out a dual function: signal transduction and activation of transcription. Involved in IL4/interleukin-4- and IL3/interleukin-3-mediated signaling.
ENSCAFP00000000358	ENSCAFG00000000250	ARHGEF25			May play a role in actin cytoskeleton reorganization in different tissues since its activation induces formation of actin stress fibers. It works as a guanine nucleotide exchange factor for Rho family of small GTPases. Links specifically G alpha q/11-coupled receptors to RHOA activation. May be an important regulator of processes involved in axon and dendrite formation. In neurons seems to be an …
ENSCAFP00000000410	ENSCAFG00000000294	NMBR		neuromedin B receptor, G protein coupled receptor superfamily	Receptor for neuromedin-B.
ENSCAFP00000000475	ENSCAFG00000000339	AVPR1A		vasopressin,vascular,ViA-type receptor,G protein coupled receptor superfamily	Receptor for arginine vasopressin. The activity of this receptor is mediated by G proteins which activate a phosphatidyl-inositol-calcium second messenger system. Has been involved in social behaviors, including affiliation and attachment.
ENSCAFP00000000479	ENSCAFG00000000338	GRM1		metabotropic glutamate receptor 1,expressed in the brain,G protein coupled receptor superfamily,binding to HOMER proteins and linked to inositol phosphate receptors,activating PI turnover and triggering intracellular calcium release,	G-protein coupled receptor for glutamate. Ligand binding causes a conformation change that triggers signaling via guanine nucleotide-binding proteins (G proteins) and modulates the activity of down-stream effectors. Signaling activates a phosphatidylinositol-calcium second messenger system. May participate in the central action of glutamate in the CNS, such as long-term potentiation in the hippoc…
ENSCAFP00000000624	ENSCAFG00000000430	ESR1		estrogen receptor 1 alpha,steroid/thyroid hormone receptor superfamily,coactivated by PPARBP	Nuclear hormone receptor. The steroid hormones and their receptors are involved in the regulation of eukaryotic gene expression and affect cellular proliferation and differentiation in target tissues. Ligand-dependent nuclear transactivation involves either direct homodimer binding to a palindromic estrogen response element (ERE) sequence or association with other DNA-binding transcription factor…
ENSCAFP00000000900	ENSCAFG00000000639	HSPA1L		heat shock 70kDa protein A1-like 2,acting as a molecular chaperone	Molecular chaperone implicated in a wide variety of cellular processes, including protection of the proteome from stress, folding and transport of newly synthesized polypeptides, activation of proteolysis of misfolded proteins and the formation and dissociation of protein complexes. Plays a pivotal role in the protein quality control system, ensuring the correct folding of proteins, the re-foldin…
ENSCAFP00000001024	ENSCAFG00000000717	TRHR		hyrotropin releasing hormone receptor,neurotransmitter and neuro regulator,involved in the thyroid hormones secretion and metabolic pathway	Receptor for thyrotropin-releasing hormone. This receptor is mediated by G proteins which activate a phosphatidylinositol-calcium second messenger system.
ENSCAFP00000001185	ENSCAFG00000000829	PSMB8	The proteasome is a multicatalytic proteinase complex which is characterized by its ability to cleave peptides with Arg, Phe, Tyr, Leu, and Glu adjacent to the leaving group at neutral or slightly basic pH. The proteasome has an ATP-dependent proteolytic activity. This subunit is involved in antigen processing to generate class I binding peptides (By similarity). Required for adipocyte differenti…	multicatalytic proteinase complex (20S) proteasome (prosome,macropain) component 7,beta-type subunit,stimulated by interferon gamma,involved in the degradation of cytoplasmic antigens for MHC class I antigen presentation pathways	The proteasome is a multicatalytic proteinase complex which is characterized by its ability to cleave peptides with Arg, Phe, Tyr, Leu, and Glu adjacent to the leaving group at neutral or slightly basic pH. The proteasome has an ATP-dependent proteolytic activity. This subunit is involved in antigen processing to generate class I binding peptides. Replacement of PSMB5 by PSMB8 increases the capac…
ENSCAFP00000001223	ENSCAFG00000000851	IRF1		interferon regulatory factor 1,transcriptional activator for IFNA,IFNB and IFN-stimulated genes,a modulator of virus-induced signaling,antioncogene deleted in MDS,AML,differentiated gastric adenocarcinomas (see TSG5D),tumor suppressor transcription factor inducing apoptosis of tumorigenic cell lines	Transcriptional regulator which displays a remarkable functional diversity in the regulation of cellular responses. These include the regulation of IFN and IFN-inducible genes, host response to viral and bacterial infections, regulation of many genes expressed during hematopoiesis, inflammation, immune responses and cell proliferation and differentiation, regulation of the cell cycle and inductio…
ENSCAFP00000001523	-	-	Transcription factor that binds DNA in a non-specific manner, yet also specifically recognizes the core sequence 5'-CAC[GA]TG-3'. Activates the transcription of growth-related genes. {ECO:0000250|UniProtKB:P01106}. [SUBUNIT] Efficient DNA binding requires dimerization with another bHLH protein. Binds DNA as a heterodimer with MAX. Interacts with TAF1C and SPAG9. Interacts with PARP10. Interacts w…
ENSCAFP00000001585	ENSCAFG00000001125	EP300		cellular protein p300,component with CREBBP of a coactivator complex connecting the basal transcriptional machinery to various DNA binding factors,i.e. binding the promoter of FTH1 and contributing to its tissue specific expression,target of adenoviral E1A oncoprotein,structurally and putatively preventing the G0/G1 transition in cell cycle,also acting as an histone acetyltransferase for the four…	Functions as histone acetyltransferase and regulates transcription via chromatin remodeling. Acetylates all four core histones in nucleosomes. Histone acetylation gives an epigenetic tag for transcriptional activation. Mediates cAMP-gene regulation by binding specifically to phosphorylated CREB protein. Mediates acetylation of histone H3 at Lys-122 (H3K122ac), a modification that localizes at the…
ENSCAFP00000001703	-	-	Plays an important role in the regulation of interdigestive gastrointestinal motility and indirectly causes rhythmic contraction of duodenal and colonic smooth muscle.
ENSCAFP00000002591	ENSCAFG00000001778	ANXA1		annexin A1,calcium and phospholipid binding protein,calpactin 2 (calelectrin),expressed in the supporting cells of the organ of Corti,located in the DFNB7 interval,involved in the regulation of early delayed glucocorticoid feadback action in the hypothalamo-hypophysial system	Plays important roles in the innate immune response as effector of glucocorticoid-mediated responses and regulator of the inflammatory process. Has anti-inflammatory activity (PubMed:8425544). Plays a role in glucocorticoid-mediated down-regulation of the early phase of the inflammatory response (By similarity). Promotes resolution of inflammation and wound healing (PubMed:25664854). Functions at…
ENSCAFP00000002594	ENSCAFG00000001782	MRPL2
ENSCAFP00000002763	ENSCAFG00000001882	GTPBP10			May be involved in the ribosome maturation process. Complements an ObgE(CgtA) function in E.coli ribosome maturation. Plays a role of GTPase in vitro. When missing, disorganization of the nuceleolar architecture is observed.
ENSCAFP00000002766	ENSCAFG00000001886	HSPA1B		heat shock 70kDa protein A1B,acting as a molecular chaperone	Molecular chaperone implicated in a wide variety of cellular processes, including protection of the proteome from stress, folding and transport of newly synthesized polypeptides, activation of proteolysis of misfolded proteins and the formation and dissociation of protein complexes. Plays a pivotal role in the protein quality control system, ensuring the correct folding of proteins, the re-foldin…
ENSCAFP00000003097	ENSCAFG00000002102	JAK2		Janus tyrosine kinase 2,non receptor type,class III,murine FD-17 homolog,playing pivotal functions for signal transduction fromhematopoietic cytokine receptors,mediating the activation of STAT proteins,required in definitive erythropoiesis,involved in GH induced activation of the GH receptor. Also activated in leukemia or constitutively expressed in acute lymphoblastic leukemia with t(9;12) (p24;…	Non-receptor tyrosine kinase involved in various processes such as cell growth, development, differentiation or histone modifications. Mediates essential signaling events in both innate and adaptive immunity. In the cytoplasm, plays a pivotal role in signal transduction via its association with type I receptors such as growth hormone (GHR), prolactin (PRLR), leptin (LEPR), erythropoietin (EPOR), …
ENSCAFP00000003217	ENSCAFG00000002207	TAC1		tachykinin 1,neurokinin A (substance K) and substance P precursor gene	Tachykinins are active peptides which excite neurons, evoke behavioral responses, are potent vasodilators and secretagogues, and contract (directly or indirectly) many smooth muscles.
ENSCAFP00000003376	ENSCAFG00000002328	HCRTR2	Nonselective, high-affinity receptor for both orexin-A and orexin-B neuropeptides. Triggers an increase in cytoplasmic Ca(2+) levels in response to orexin-A binding.	hypocretin receptor 2,G protein coupled receptor superfamily binding both HCRT isoforms A and B	Nonselective, high-affinity receptor for both orexin-A and orexin-B neuropeptides (PubMed:9491897, PubMed:26950369). Triggers an increase in cytoplasmic Ca(2+) levels in response to orexin-A binding (PubMed:9491897, PubMed:26950369).
ENSCAFP00000004013	ENSCAFG00000002729	PSME4			Associated component of the proteasome that specifically recognizes acetylated histones and promotes ATP- and ubiquitin-independent degradation of core histones during spermatogenesis and DNA damage response. Recognizes and binds acetylated histones via its bromodomain-like (BRDL) region and activates the proteasome by opening the gated channel for substrate entry. Binds to the core proteasome vi…
ENSCAFP00000004111	-	-	Receptor for gonadotropin releasing hormone (GnRH) that mediates the action of GnRH to stimulate the secretion of the gonadotropic hormones luteinizing hormone (LH) and follicle-stimulating hormone (FSH). This receptor mediates its action by association with G-proteins that activate a phosphatidylinositol-calcium second messenger system.
ENSCAFP00000004376	ENSCAFG00000002952	NPFFR2			Receptor for NPAF (A-18-F-amide) and NPFF (F-8-F-amide) neuropeptides, also known as morphine-modulating peptides. Can also be activated by a variety of naturally occurring or synthetic FMRF-amide like ligands. This receptor mediates its action by association with G proteins that activate a phosphatidylinositol-calcium second messenger system.
ENSCAFP00000004418	ENSCAFG00000002978	LPAR1			Receptor for lysophosphatidic acid (LPA) (PubMed:9070858, PubMed:19306925, PubMed:25025571, PubMed:26091040). Plays a role in the reorganization of the actin cytoskeleton, cell migration, differentiation and proliferation, and thereby contributes to the responses to tissue damage and infectious agents. Activates downstream signaling cascades via the G(i)/G(o), G(12)/G(13), and G(q) families of he…
ENSCAFP00000004730	ENSCAFG00000003170	NPSR1			G-protein coupled receptor for neuropeptide S (NPS) (PubMed:16790440). Promotes mobilization of intracellular Ca(2+) stores (PubMed:16790440). Inhibits cell growth in response to NPS binding (PubMed:15947423). Involved in pathogenesis of asthma and other IgE-mediated diseases.
ENSCAFP00000005164	ENSCAFG00000003465	EGFR		epidermal growth factor receptor,also binding transforming growth factor alpha (TGFA),involved in early craniofacial development and palate closure,phosphorylating GJB1,amplified in prostate carcinoma and in astrocytomas,deleted in glioblastomas and mutated in malignant oral keratinocytes	Receptor tyrosine kinase binding ligands of the EGF family and activating several signaling cascades to convert extracellular cues into appropriate cellular responses. Known ligands include EGF, TGFA/TGF-alpha, amphiregulin, epigen/EPGN, BTC/betacellulin, epiregulin/EREG and HBEGF/heparin-binding EGF. Ligand binding triggers receptor homo- and/or heterodimerization and autophosphorylation on key …
ENSCAFP00000005250	ENSCAFG00000003533	MCHR2			Receptor for melanin-concentrating hormone, coupled to G proteins that activate phosphoinositide hydrolysis.
ENSCAFP00000005334	ENSCAFG00000003586	NTSR2			Receptor for the tridecapeptide neurotensin. It is associated with G proteins that activate a phosphatidylinositol-calcium second messenger system.
ENSCAFP00000006176	ENSCAFG00000004156	QRFPR			Receptor for the orexigenic neuropeptide QRFP. The activity of this receptor is mediated by G proteins that modulate adenylate cyclase activity and intracellular calcium levels.
ENSCAFP00000006249	ENSCAFG00000004204	PSMC2		multicatalytic proteinase complex (prosome,macropain,26S) 19/22S regulator of proteasome S7,ATPase subunit 2,48.6kDa	Component of the 26S proteasome, a multiprotein complex involved in the ATP-dependent degradation of ubiquitinated proteins. This complex plays a key role in the maintenance of protein homeostasis by removing misfolded or damaged proteins, which could impair cellular functions, and by removing proteins whose functions are no longer required. Therefore, the proteasome participates in numerous cell…
ENSCAFP00000006603	ENSCAFG00000004428	CYSLTR2			Receptor for cysteinyl leukotrienes. The response is mediated via a G-protein that activates a phosphatidylinositol-calcium second messenger system. Stimulation by BAY u9773, a partial agonist, induces specific contractions of pulmonary veins and might also have an indirect role in the relaxation of the pulmonary vascular endothelium. The rank order of affinities for the leukotrienes is LTC4 = LT…
ENSCAFP00000006846	ENSCAFG00000004588	TRH		thyrotropin releasing hormone,precursor with 6 TRH repetitive sequences	Functions as a regulator of the biosynthesis of TSH in the anterior pituitary gland and as a neurotransmitter/ neuromodulator in the central and peripheral nervous systems. May promote hair shaft elongation, prolonge the hair cycle growth phase (anagen) and antagonized its termination by TGFB2. May also increase proliferation and inhibited apoptosis of hair matrix keratinocytes.
ENSCAFP00000007760	-	-
ENSCAFP00000007785	-	-
ENSCAFP00000007846	-	-	This peptide hormone induces gall bladder contraction and the release of pancreatic enzymes in the gut. Its function in the brain is not clear. Binding to CCK-A receptors stimulates amylase release from the pancreas, binding to CCK-B receptors stimulates gastric acid secretion. cholecystokinin 58 and cholecystokinin 8, but not cholecystokinin 58 desnonopeptide, stimulate amylase release from the …
ENSCAFP00000008727	ENSCAFG00000005760	PLCB4		phospholipase C,beta 4,phosphoinositide specific,retinal,expressedin the cerebellum and with three isoforms with specific expressions in the rat	The production of the second messenger molecules diacylglycerol (DAG) and inositol 1,4,5-trisphosphate (IP3) is mediated by activated phosphatidylinositol-specific phospholipase C enzymes. This form has a role in retina signal transduction.
ENSCAFP00000008754	ENSCAFG00000005846	GCGR		glucagon receptor,G protein coupled,receptor	G-protein coupled receptor for glucagon that plays a central role in the regulation of blood glucose levels and glucose homeostasis. Regulates the rate of hepatic glucose production by promoting glycogen hydrolysis and gluconeogenesis. Plays an important role in mediating the responses to fasting. Ligand binding causes a conformation change that triggers signaling via guanine nucleotide-binding p…
ENSCAFP00000008792	ENSCAFG00000005856	PLCB1			The production of the second messenger molecules diacylglycerol (DAG) and inositol 1,4,5-trisphosphate (IP3) is mediated by activated phosphatidylinositol-specific phospholipase C enzymes.
ENSCAFP00000008899	ENSCAFG00000005931	PSMD8			Component of the 26S proteasome, a multiprotein complex involved in the ATP-dependent degradation of ubiquitinated proteins. This complex plays a key role in the maintenance of protein homeostasis by removing misfolded or damaged proteins, which could impair cellular functions, and by removing proteins whose functions are no longer required. Therefore, the proteasome participates in numerous cell…
ENSCAFP00000008959	ENSCAFG00000005976	NTS	Neurotensin may play an endocrine or paracrine role in the regulation of fat metabolism. It causes contraction of smooth muscle.	neurotensin,19.7kDa,tridecapeptide expressed in various brain regions,modulating dopaminergic neuronal activity,and released from the N cells of small intestine,responsible for regulatory and trophic effets,including gut motility	Neurotensin may play an endocrine or paracrine role in the regulation of fat metabolism. It causes contraction of smooth muscle.
ENSCAFP00000009109	ENSCAFG00000006068	ADRA1D		adrenergic,alpha-1D-,receptor,G protein coupled receptor superfamily,stimulating,acting through the phosphadidylinositol/Ca2+ second messenger system	This alpha-adrenergic receptor mediates its effect through the influx of extracellular calcium.
ENSCAFP00000009149	ENSCAFG00000006091	KITLG	Stimulates the proliferation of mast cells. Able to augment the proliferation of both myeloid and lymphoid hematopoietic progenitors in bone marrow culture. Mediates also cell-cell adhesion. Acts synergistically with other cytokines, probably interleukins.		Ligand for the receptor-type protein-tyrosine kinase KIT. Plays an essential role in the regulation of cell survival and proliferation, hematopoiesis, stem cell maintenance, gametogenesis, mast cell development, migration and function, and in melanogenesis. KITLG/SCF binding can activate several signaling pathways. Promotes phosphorylation of PIK3R1, the regulatory subunit of phosphatidylinositol…
ENSCAFP00000009585	-	-
ENSCAFP00000009620	ENSCAFG00000006432	AVP		arginine vasopressin (neurophysin II,copeptide precursor)	Neurophysin 2 specifically binds vasopressin. Vasopressin has a direct antidiuretic action on the kidney, it also causes vasoconstriction of the peripheral vessels.
ENSCAFP00000009627	ENSCAFG00000006437	OXT		oxytocin,prepro- (neurophysin 1)	Neurophysin 1 specifically binds oxytocin. Oxytocin causes contraction of the smooth muscle of the uterus and of the mammary gland.
ENSCAFP00000010018	ENSCAFG00000006716	FLT3		fms-related receptor tyrosine kinase 3,expressed on endothelial cell,duplicated in childhood acute myeloid leukemia with poor prognosis and acute lymphoblastic leukemia but not in myelodysplastic syndrome	Tyrosine-protein kinase that acts as cell-surface receptor for the cytokine FLT3LG and regulates differentiation, proliferation and survival of hematopoietic progenitor cells and of dendritic cells. Promotes phosphorylation of SHC1 and AKT1, and activation of the downstream effector MTOR. Promotes activation of RAS signaling and phosphorylation of downstream kinases, including MAPK1/ERK2 and/or M…
ENSCAFP00000010204	ENSCAFG00000006839	PSMD6			Component of the 26S proteasome, a multiprotein complex involved in the ATP-dependent degradation of ubiquitinated proteins. This complex plays a key role in the maintenance of protein homeostasis by removing misfolded or damaged proteins, which could impair cellular functions, and by removing proteins whose functions are no longer required. Therefore, the proteasome participates in numerous cell…
ENSCAFP00000010434	ENSCAFG00000007027	FFAR2			G protein-coupled receptor that is activated by a major product of dietary fiber digestion, the short chain fatty acids (SCFAs), and that plays a role in the regulation of whole-body energy homeostasis and in intestinal immunity. In omnivorous mammals, the short chain fatty acids acetate, propionate and butyrate are produced primarily by the gut microbiome that metabolizes dietary fibers. SCFAs s…
ENSCAFP00000010437	ENSCAFG00000007029	-
ENSCAFP00000010452	ENSCAFG00000007034	LYN		Yamaguchi sarcoma viral (v-yes-1) related oncogene homolog,highly expressed in the central nervous system,physically linked to AMPA receptor and activated following stimulation of the receptor,then activating the MAP Kinase pathway	Non-receptor tyrosine-protein kinase that transmits signals from cell surface receptors and plays an important role in the regulation of innate and adaptive immune responses, hematopoiesis, responses to growth factors and cytokines, integrin signaling, but also responses to DNA damage and genotoxic agents. Functions primarily as negative regulator, but can also function as activator, depending on…
ENSCAFP00000010478	ENSCAFG00000007053	bcl-xL
ENSCAFP00000010824	ENSCAFG00000007297	PMCH	MCH may act as a neurotransmitter or neuromodulator in a broad array of neuronal functions directed toward the regulation of goal-directed behavior, such as food intake, and general arousal.	pro-melanin concentrating hormone,also encoding glutamic acid-isoleucine (NEI) and glycine-glutamic acids (NGE) neuropeptides,expressed in lateral hypotalamus area (LHA) and neighboring zona incerta (ZI),may be involved in energy balance and in feeding behaviour,ligand of GPR24	MCH may act as a neurotransmitter or neuromodulator in a broad array of neuronal functions directed toward the regulation of goal-directed behavior, such as food intake, and general arousal. May also have a role in spermatocyte differentiation.
ENSCAFP00000011497	-	-	Receptor for endothelin-1. Mediates its action by association with G proteins that activate a phosphatidylinositol-calcium second messenger system. The rank order of binding affinities for ET-A is: ET1 > ET2 >> ET3
ENSCAFP00000011871	ENSCAFG00000008038	PSMD9		multicatalytic proteinase proteasome (prosome,macropain,26S) component,19/22S regulator of proteasome,non ATPase subunit p27 (23-25kDa),with two alternatively spliced isogforms,ubiquitously expressed with highly expresseion in liver and kidney,homolog to S cerevisiae NAS2 gene	Acts as a chaperone during the assembly of the 26S proteasome, specifically of the base subcomplex of the PA700/19S regulatory complex (RC). During the base subcomplex assembly is part of an intermediate PSMD9:PSMC6:PSMC3 module, also known as modulator trimer complex; PSMD9 is released during the further base assembly process.
ENSCAFP00000012284	ENSCAFG00000008340	RACGAP1			Component of the centralspindlin complex that serves as a microtubule-dependent and Rho-mediated signaling required for the myosin contractile ring formation during the cell cycle cytokinesis. Required for proper attachment of the midbody to the cell membrane during cytokinesis. Plays key roles in controlling cell growth and differentiation of hematopoietic cells through mechanisms other than reg…
ENSCAFP00000012583	-	-	Functional neuronal receptor which couples to intracellular signaling pathway through the GTP-binding protein G(O).
ENSCAFP00000012805	ENSCAFG00000008701	PSMC3		multicatalytic proteinase complex (prosome,macropain,26S) 19/22S regulator of proteasome ,ATPase subunit,45kDa	Component of the 26S proteasome, a multiprotein complex involved in the ATP-dependent degradation of ubiquitinated proteins. This complex plays a key role in the maintenance of protein homeostasis by removing misfolded or damaged proteins, which could impair cellular functions, and by removing proteins whose functions are no longer required. Therefore, the proteasome participates in numerous cell…
ENSCAFP00000012820	-	-	This alpha-adrenergic receptor mediates its action by association with G proteins that activate a phosphatidylinositol-calcium second messenger system. Its effect is mediated by G(q) and G(11) proteins. Nuclear ADRA1A-ADRA1B heterooligomers regulate phenylephrine (PE)-stimulated ERK signaling in cardiac myocytes
ENSCAFP00000013198	ENSCAFG00000008985	GNRH1		gonadotropin releasing hormone 1,decapeptide expressed in hypothalamus,releasing form,involved in the regulation of reproduction,including a GNRH-associated peptide	Stimulates the secretion of gonadotropins; it stimulates the secretion of both luteinizing and follicle-stimulating hormones.
ENSCAFP00000013316	ENSCAFG00000009036	PLCB2		phospholipase C,beta 2,predominantly expressed in hematopoietic cells,critical to many chemoattractant elicited responses,involved in signal transduction	The production of the second messenger molecules diacylglycerol (DAG) and inositol 1,4,5-trisphosphate (IP3) is mediated by activated phosphatidylinositol-specific phospholipase C enzymes.
ENSCAFP00000013464	ENSCAFG00000015205	SAA1	Major acute phase reactant. Apolipoprotein of the HDL complex.	serum amyloid A,1,acute phase reactant,susceptibility gene for juvenile chronic arthritis and AA amyloidosis	Major acute phase protein
ENSCAFP00000013586	ENSCAFG00000009159	TRIO		trio phosphoprotein,with three enzymze domains,binding the LAR transmembrane tyrosine phosphatase (PTPRF),likely involved in active cell migration	Guanine nucleotide exchange factor (GEF) for RHOA and RAC1 GTPases (PubMed:8643598, PubMed:27418539). Involved in coordinating actin remodeling, which is necessary for cell migration and growth (PubMed:10341202). In developing hippocampal neurons, limits dendrite formation, without affecting the establishment of axon polarity. Once dendrites are formed, involved in the control of synaptic functio…
ENSCAFP00000013636	ENSCAFG00000009281	F2RL1		coagulation factor II (thrombin) receptor proteinase-activated receptor 2,G protein coupled receptor superfamily	Receptor for trypsin and trypsin-like enzymes coupled to G proteins. Its function is mediated through the activation of several signaling pathways including phospholipase C (PLC), intracellular calcium, mitogen-activated protein kinase (MAPK), I-kappaB kinase/NF-kappaB and Rho. Can also be transactivated by cleaved F2R/PAR1. Involved in modulation of inflammatory responses and regulation of innat…
ENSCAFP00000013643	ENSCAFG00000009284	F2R		coagulation factor II (thrombin) receptor,proteinase activated receptor 1 (centromeric to the common proximal breakpoint and unlikely involved in 5q- syndrome), G protein coupled receptor superfamily	High affinity receptor for activated thrombin coupled to G proteins that stimulate phosphoinositide hydrolysis. May play a role in platelets activation and in vascular development.
ENSCAFP00000013685	ENSCAFG00000009306	F2RL2		coagulation factor II (thrombin) receptor-like 2,G protein coupled receptor superfamily	Receptor for activated thrombin coupled to G proteins that stimulate phosphoinositide hydrolysis.
ENSCAFP00000014389	ENSCAFG00000009794	EDN1	Endothelins are endothelium-derived vasoconstrictor peptides.	endothelin 1 (vaso-constrictor/pressor peptide),phospholipase C activator,interacting with I16 for induced expression of fetal genes in cardiac myocytes	Endothelins are endothelium-derived vasoconstrictor peptides.
ENSCAFP00000014423	ENSCAFG00000009797	STAT1		signal transducer and activator of transcription 1,91kDa,activated during monocyte to macrophage differentiation as an early transcription factor initially activated by adherence and then able to modulate the expression of functional genes such as ICAM1 and FCGR1	Signal transducer and transcription activator that mediates cellular responses to interferons (IFNs), cytokine KITLG/SCF and other cytokines and other growth factors. Following type I IFN (IFN-alpha and IFN-beta) binding to cell surface receptors, signaling via protein kinases leads to activation of Jak kinases (TYK2 and JAK1) and to tyrosine phosphorylation of STAT1 and STAT2. The phosphorylated…
ENSCAFP00000014676	ENSCAFG00000009963	PSMD14			Component of the 26S proteasome, a multiprotein complex involved in the ATP-dependent degradation of ubiquitinated proteins. This complex plays a key role in the maintenance of protein homeostasis by removing misfolded or damaged proteins, which could impair cellular functions, and by removing proteins whose functions are no longer required. Therefore, the proteasome participates in numerous cell…
ENSCAFP00000014991	ENSCAFG00000010214	AVPR1B		vasopressin pituitary V3-type,receptor,G protein coupled receptor superfamily	Receptor for arginine vasopressin. The activity of this receptor is mediated by G proteins which activate a phosphatidyl-inositol-calcium second messenger system.
ENSCAFP00000015048	ENSCAFG00000010247	PRL		prolactin	Prolactin acts primarily on the mammary gland by promoting lactation.
ENSCAFP00000015307	-	-	Glucagon plays a key role in glucose metabolism and homeostasis. Regulates blood glucose by increasing gluconeogenesis and decreasing glycolysis. A counterregulatory hormone of insulin, raises plasma glucose levels in response to insulin-induced hypoglycemia. GLP-1 is a potent stimulator of glucose-dependent insulin release. Play important roles on gastric motility and the suppression of plasma g…
ENSCAFP00000015579	ENSCAFG00000010595	RGS2		negative regulator of G-protein signaling 2,functioning as GTPase-activating protein for G protein alpha i and q subunits,C elegans EGL-10 and yeast SST2 homolog	Regulates G protein-coupled receptor signaling cascades. Inhibits signal transduction by increasing the GTPase activity of G protein alpha subunits, thereby driving them into their inactive GDP-bound form (PubMed:11063746, PubMed:19478087). Plays a role in the regulation of blood pressure in response to signaling via G protein-coupled receptors and GNAQ. Plays a role in regulating the constrictio…
ENSCAFP00000015667	ENSCAFG00000010625	LCK		breakpoint in T-cell acute lymphoblastic leukemia with translocations t(1;7)(p34;q34)	Non-receptor tyrosine-protein kinase that plays an essential role in the selection and maturation of developing T-cells in the thymus and in the function of mature T-cells. Plays a key role in T-cell antigen receptor (TCR)-linked signal transduction pathways. Constitutively associated with the cytoplasmic portions of the CD4 and CD8 surface receptors. Association of the TCR with a peptide antigen…
ENSCAFP00000016006	ENSCAFG00000010881	IGF1R		insulin-like growth factor 1,receptor	Receptor tyrosine kinase which mediates actions of insulin-like growth factor 1 (IGF1). Binds IGF1 with high affinity and IGF2 and insulin (INS) with a lower affinity. The activated IGF1R is involved in cell growth and survival control. IGF1R is crucial for tumor transformation and survival of malignant cell. Ligand binding activates the receptor kinase, leading to receptor autophosphorylation, a…
ENSCAFP00000016081	ENSCAFG00000010856	PSMD1		multicatalytic proteinase complex (prosome,macropain,26S),19/22S regulator of proteasome,non ATPase subunit,p112-L (105kDa) and p112-S (90kDa)	Component of the 26S proteasome, a multiprotein complex involved in the ATP-dependent degradation of ubiquitinated proteins. This complex plays a key role in the maintenance of protein homeostasis by removing misfolded or damaged proteins, which could impair cellular functions, and by removing proteins whose functions are no longer required. Therefore, the proteasome participates in numerous cell…
ENSCAFP00000016183	ENSCAFG00000010968	HCRTR1		hypocretin receptor 1,G protein coupled receptor superfamily,selective for HCRT,isoform A	Moderately selective excitatory receptor for orexin-A and, with a lower affinity, for orexin-B neuropeptide (PubMed:9491897, PubMed:26950369). Triggers an increase in cytoplasmic Ca(2+) levels in response to orexin-A binding (PubMed:9491897, PubMed:26950369).
ENSCAFP00000016630	ENSCAFG00000011295	PSMB5		multicatalytic proteinase complex (20S) proteasome (prosome,macropain) component,beta,subunit MB-1/X,22.9kDa	Component of the 20S core proteasome complex involved in the proteolytic degradation of most intracellular proteins. This complex plays numerous essential roles within the cell by associating with different regulatory particles. Associated with two 19S regulatory particles, forms the 26S proteasome and thus participates in the ATP-dependent degradation of ubiquitinated proteins. The 26S proteasom…
ENSCAFP00000016648	ENSCAFG00000011311	PSMB11			The proteasome is a multicatalytic proteinase complex which is characterized by its ability to cleave peptides with Arg, Phe, Tyr, Leu, and Glu adjacent to the leaving group at neutral or slightly basic pH. The proteasome has an ATP-dependent proteolytic activity. Incorporated instead of PSMB5 or PSMB8, this unit reduces the chymotrypsin-like activity of the proteasome (By similarity). Plays a pi…
ENSCAFP00000017324	ENSCAFG00000011733	ADRBK1			Specifically phosphorylates the agonist-occupied form of the beta-adrenergic and closely related receptors, probably inducing a desensitization of them. Key regulator of LPAR1 signaling. Competes with RALA for binding to LPAR1 thus affecting the signaling properties of the receptor. Desensitizes LPAR1 and LPAR2 in a phosphorylation-independent manner.
ENSCAFP00000017381	ENSCAFG00000011790	CASR		extracellular calcium sensing receptor gene 1,bovine homolog,expressed in parathyroid cells,C cells of thyroid,also expressed in kidney on the basolateral surface of cells of the thick ascending limbs,and on the luminal surface of cells of the papillary collecting duct,also expressed in the brain,in pancreatic islet B cells and putatively involved in the regulation of insulin release,G protein co…	Senses changes in the extracellular concentration of calcium ions. The activity of this receptor is mediated by a G-protein that activates a phosphatidylinositol-calcium second messenger system.
ENSCAFP00000017574	ENSCAFG00000011924	PSME1		multicatalytic proteinase complex (prosome,macropain,20S),proteasome activator PA28 alpha, homologous to Ki antigen,stimulated by interferon gamma	Implicated in immunoproteasome assembly and required for efficient antigen processing. The PA28 activator complex enhances the generation of class I binding peptides by altering the cleavage pattern of the proteasome.
ENSCAFP00000017612	ENSCAFG00000011966	PSME2		multicatalytic proteinase complex (prosome,macropain,20S),proteasome activator PA28 beta,homologous to Ki antigen,stimulated by interferon gamma,tightly linked to PSME1	Implicated in immunoproteasome assembly and required for efficient antigen processing. The PA28 activator complex enhances the generation of class I binding peptides by altering the cleavage pattern of the proteasome.
ENSCAFP00000017672	ENSCAFG00000012007	IRF9			Transcription factor that mediates signaling by type I IFNs (IFN-alpha and IFN-beta). Following type I IFN binding to cell surface receptors, Jak kinases (TYK2 and JAK1) are activated, leading to tyrosine phosphorylation of STAT1 and STAT2. IRF9/ISGF3G associates with the phosphorylated STAT1:STAT2 dimer to form a complex termed ISGF3 transcription factor, that enters the nucleus. ISGF3 binds to …
ENSCAFP00000017760	ENSCAFG00000012068	AGT		angiotensinogen,glycoprotein precursor of angiotensin II,expressed in the liver	Essential component of the renin-angiotensin system (RAS), a potent regulator of blood pressure, body fluid and electrolyte homeostasis. Angiotensin-2: acts directly on vascular smooth muscle as a potent vasoconstrictor, affects cardiac contractility and heart rate through its action on the sympathetic nervous system, and alters renal sodium and water absorption through its ability to stimulate t…
ENSCAFP00000017792	ENSCAFG00000012070	FGR		Gardner-Rasheed feline sarcoma viral (c-fgr) oncogene homolog	Non-receptor tyrosine-protein kinase that transmits signals from cell surface receptors devoid of kinase activity and contributes to the regulation of immune responses, including neutrophil, monocyte, macrophage and mast cell functions, cytoskeleton remodeling in response to extracellular stimuli, phagocytosis, cell adhesion and migration. Promotes mast cell degranulation, release of inflammatory…
ENSCAFP00000017912	ENSCAFG00000012129	GRK5			Serine/threonine kinase that phosphorylates preferentially the activated forms of a variety of G-protein-coupled receptors (GPCRs). Such receptor phosphorylation initiates beta-arrestin-mediated receptor desensitization, internalization, and signaling events leading to their down-regulation. Phosphorylates a variety of GPCRs, including adrenergic receptors, muscarinic acetylcholine receptors (mor…
ENSCAFP00000018044	-	-	Endothelins are endothelium-derived vasoconstrictor peptides.
ENSCAFP00000018079	ENSCAFG00000012273	GRPR		gastrin releasing peptide receptor	Receptor for gastrin releasing peptide (GRP). This receptor mediates its action by association with G proteins that activate a phosphatidylinositol-calcium second messenger system.
ENSCAFP00000018454	ENSCAFG00000012528	PSMA7			Component of the 20S core proteasome complex involved in the proteolytic degradation of most intracellular proteins. This complex plays numerous essential roles within the cell by associating with different regulatory particles. Associated with two 19S regulatory particles, forms the 26S proteasome and thus participates in the ATP-dependent degradation of ubiquitinated proteins. The 26S proteasom…
ENSCAFP00000018645	ENSCAFG00000012608	PSMD2			Component of the 26S proteasome, a multiprotein complex involved in the ATP-dependent degradation of ubiquitinated proteins. This complex plays a key role in the maintenance of protein homeostasis by removing misfolded or damaged proteins, which could impair cellular functions, and by removing proteins whose functions are no longer required. Therefore, the proteasome participates in numerous cell…
ENSCAFP00000018659	ENSCAFG00000012681	GH1	Plays an important role in growth control. Its major role in stimulating body growth is to stimulate the liver and other tissues to secrete IGF-1. It stimulates both the differentiation and proliferation of myoblasts. It also stimulates amino acid uptake and protein synthesis in muscle and other tissues.	growth hormone 1 (N),anabolic and lipolytic,released from the anterior pituitary in a pulsatile and circadian manner,expressed in lymphocytes	Plays an important role in growth control. Its major role in stimulating body growth is to stimulate the liver and other tissues to secrete IGF-1. It stimulates both the differentiation and proliferation of myoblasts. It also stimulates amino acid uptake and protein synthesis in muscle and other tissues.
ENSCAFP00000018692	ENSCAFG00000012707	PSMB4		multicatalytic proteinase complex (20s),proteasome (prosome,macropain) component,beta 4 (HSBpros26),29.2kDa	Component of the 20S core proteasome complex involved in the proteolytic degradation of most intracellular proteins. This complex plays numerous essential roles within the cell by associating with different regulatory particles. Associated with two 19S regulatory particles, forms the 26S proteasome and thus participates in the ATP-dependent degradation of ubiquitinated proteins. The 26S proteasom…
ENSCAFP00000018694	ENSCAFG00000012687	EIF4G1		eukaryotic translation initiation factor 4 gamma 1,p220 (154kDa),complexing with other EIF,involved in the binding of mRNA cap structure to ribosome,also interacting with the poly (A)-binding protein (PABPx) and increasing its RNA binding activity	Component of the protein complex eIF4F, which is involved in the recognition of the mRNA cap, ATP-dependent unwinding of 5-terminal secondary structure and recruitment of mRNA to the ribosome.
ENSCAFP00000018768	ENSCAFG00000012741	PSMC5		multicatalytic proteinase complex (proteasome,macropain,26S) 19/22S regulator of proteasome ,ATPase subunit,46kDa	Component of the 26S proteasome, a multiprotein complex involved in the ATP-dependent degradation of ubiquitinated proteins. This complex plays a key role in the maintenance of protein homeostasis by removing misfolded or damaged proteins, which could impair cellular functions, and by removing proteins whose functions are no longer required. Therefore, the proteasome participates in numerous cell…
ENSCAFP00000018967	ENSCAFG00000012876	CD152	Inhibitory receptor acting as a major negative regulator of T-cell responses. The affinity of CTLA4 for its natural B7 family ligands, CD80 and CD86, is considerably stronger than the affinity of their cognate stimulatory coreceptor CD28
ENSCAFP00000019617	ENSCAFG00000013316	SIRT1			NAD-dependent protein deacetylase that links transcriptional regulation directly to intracellular energetics and participates in the coordination of several separated cellular functions such as cell cycle, response to DNA damage, metobolism, apoptosis and autophagy. Can modulate chromatin function through deacetylation of histones and can promote alterations in the methylation of histones and DNA…
ENSCAFP00000019758	ENSCAFG00000013409	PSMA6		multicatalytic proteinase complex (20S) proteasome (prosome,macropain) component,alpha type 6,subunit Pros27 (Iota),27.3 kDa	Component of the 20S core proteasome complex involved in the proteolytic degradation of most intracellular proteins. This complex plays numerous essential roles within the cell by associating with different regulatory particles. Associated with two 19S regulatory particles, forms the 26S proteasome and thus participates in the ATP-dependent degradation of ubiquitinated proteins. The 26S proteasom…
ENSCAFP00000020071	ENSCAFG00000013625	KNG1			(1) Kininogens are inhibitors of thiol proteases; (2) HMW-kininogen plays an important role in blood coagulation by helping to position optimally prekallikrein and factor XI next to factor XII; (3) HMW-kininogen inhibits the thrombin- and plasmin-induced aggregation of thrombocytes; (4) the active peptide bradykinin that is released from HMW-kininogen shows a variety of physiological effects: (4A…
ENSCAFP00000020337	ENSCAFG00000013773	BCR		breakpoint cluster region	GTPase-activating protein for RAC1 and CDC42. Promotes the exchange of RAC or CDC42-bound GDP by GTP, thereby activating them. Displays serine/threonine kinase activity.
ENSCAFP00000020366	ENSCAFG00000013815	XCR1			Receptor for chemokines SCYC1 and SCYC2. Subsequently transduces a signal by increasing the intracellular calcium ions level. Receptor for XCL1/Lymphotactin.
ENSCAFP00000020552	-	-	This is a receptor for the tachykinin neuropeptide substance K (neurokinin A). It is associated with G proteins that activate a phosphatidylinositol-calcium second messenger system
ENSCAFP00000020893	ENSCAFG00000014181	LPAR2			Receptor for lysophosphatidic acid (LPA), a mediator of diverse cellular activities. Seems to be coupled to the G(i)/G(o), G(12)/G(13), and G(q) families of heteromeric G proteins. Plays a key role in phospholipase C-beta (PLC-beta) signaling pathway. Stimulates phospholipase C (PLC) activity in a manner that is independent of RALA activation.
ENSCAFP00000021192	ENSCAFG00000014364	GRPEL1			Essential component of the PAM complex, a complex required for the translocation of transit peptide-containing proteins from the inner membrane into the mitochondrial matrix in an ATP-dependent manner. Seems to control the nucleotide-dependent binding of mitochondrial HSP70 to substrate proteins.
ENSCAFP00000021718	ENSCAFG00000014716	PSME3		proteasome (prosome,macropain) activator subunit 3 (PA28-gamma)	Subunit of the 11S REG-gamma (also called PA28-gamma) proteasome regulator, a doughnut-shaped homoheptamer which associates with the proteasome. 11S REG-gamma activates the trypsin-like catalytic subunit of the proteasome but inhibits the chymotrypsin-like and postglutamyl-preferring (PGPH) subunits. Facilitates the MDM2-p53/TP53 interaction which promotes ubiquitination- and MDM2-dependent prote…
ENSCAFP00000022374	ENSCAFG00000015159	JAK3		Janus tyrosine kinase 3,non receptor type,class III ,cytosolic,tightly linked with INSL3 locus,expressed in natural killer cells and other activated leukocytes,associating primarily with IL receptors common gamma chain,involved in their signal transduction,also critical for lymphoid development,also potential modulator of CD40 (TNFRSF5) signaling	Non-receptor tyrosine kinase involved in various processes such as cell growth, development, or differentiation. Mediates essential signaling events in both innate and adaptive immunity and plays a crucial role in hematopoiesis during T-cells development. In the cytoplasm, plays a pivotal role in signal transduction via its association with type I receptors sharing the common subunit gamma such a…
ENSCAFP00000022438	ENSCAFG00000015213	STAT3		signal transducer and activator of transcription 3,homologous to p91,component of the interferon stimulated gene factor 3 complexes,involved in IL6 and related cytokines induced signal transduction by JAK kinases,also involved in the G1 to S cell cycle transition,induced by IL6ST (GP130),playing a critical role in the maintenance of an undifferentiated ES phenotype,widely expressed,located in the…	Signal transducer and transcription activator that mediates cellular responses to interleukins, KITLG/SCF, LEP and other growth factors (PubMed:10688651, PubMed:12359225, PubMed:12873986, PubMed:15194700, PubMed:17344214, PubMed:18242580, PubMed:23084476). Once activated, recruits coactivators, such as NCOA1 or MED1, to the promoter region of the target gene (PubMed:17344214). May mediate cellula…
ENSCAFP00000022549	ENSCAFG00000015287	PSMA3		multicatalytic proteinase complex (20S) proteasome (prosome,macropain) component,alpha type 3,subunit HC8	component of the 20S core proteasome complex involved in the proteolytic degradation of most intracellular proteins. This complex plays numerous essential roles within the cell by associating with different regulatory particles. Associated with two 19S regulatory particles, forms the 26S proteasome and thus participates in the ATP-dependent degradation of ubiquitinated proteins. The 26S proteasom…
ENSCAFP00000022653	ENSCAFG00000015346	STAT5A		signal transducer and activator of transcription 5A of the GH JAK/STAT pathway,constitutively expressed in peripheral blood lymphocytes,activated by a variety of hormones and cytokines including interleukin 2,interacting with T cell receptor and stimulating T cell proliferation	Carries out a dual function: signal transduction and activation of transcription. Mediates cellular responses to the cytokine KITLG/SCF and other growth factors. Mediates cellular responses to ERBB4. May mediate cellular responses to activated FGFR1, FGFR2, FGFR3 and FGFR4. Binds to the GAS element and activates PRL-induced transcription. Regulates the expression of milk proteins during lactation.
ENSCAFP00000022941	ENSCAFG00000015606	F2RL3		proteinase-activated receptor 4,expressed in pancreas,testis,lung,thyroid,small intestine,G protein coupled receptor superfamily,activated by thrombin or trypsin	Receptor for activated thrombin or trypsin coupled to G proteins that stimulate phosphoinositide hydrolysis. May play a role in platelets activation.
ENSCAFP00000023329	ENSCAFG00000015855	PSMB6		multicatalytic proteinase complex (20S) proteasome (prosome,macropain) component,beta type 1,subunit delta/Y ,25 kDa	Component of the 20S core proteasome complex involved in the proteolytic degradation of most intracellular proteins. This complex plays numerous essential roles within the cell by associating with different regulatory particles. Associated with two 19S regulatory particles, forms the 26S proteasome and thus participates in the ATP-dependent degradation of ubiquitinated proteins. The 26S proteasom…
ENSCAFP00000023420	ENSCAFG00000015924	GAST	Gastrin stimulates the stomach mucosa to produce and secrete hydrochloric acid and the pancreas to secrete its digestive enzymes. It also stimulates smooth muscle contraction and increases blood circulation and water secretion in the stomach and intestine.		Gastrin stimulates the stomach mucosa to produce and secrete hydrochloric acid and the pancreas to secrete its digestive enzymes. It also stimulates smooth muscle contraction and increases blood circulation and water secretion in the stomach and intestine.
ENSCAFP00000023514	ENSCAFG00000015975	OPN4			Photoreceptor required for regulation of circadian rhythm. Contributes to pupillar reflex and other non-image forming responses to light. May be able to isomerize covalently bound all-trans retinal back to 11-cis retinal (By similarity).
ENSCAFP00000023966	ENSCAFG00000016267	PSMD3			Component of the 26S proteasome, a multiprotein complex involved in the ATP-dependent degradation of ubiquitinated proteins. This complex plays a key role in the maintenance of protein homeostasis by removing misfolded or damaged proteins, which could impair cellular functions, and by removing proteins whose functions are no longer required. Therefore, the proteasome participates in numerous cell…
ENSCAFP00000023983	ENSCAFG00000016286	DNAJB1			Interacts with HSP70 and can stimulate its ATPase activity. Stimulates the association between HSC70 and HIP. Negatively regulates heat shock-induced HSF1 transcriptional activity during the attenuation and recovery phase period of the heat shock response (PubMed:9499401). Stimulates ATP hydrolysis and the folding of unfolded proteins mediated by HSPA1A/B (in vitro) (PubMed:24318877).
ENSCAFP00000024464	ENSCAFG00000016629	SOCS7			Regulates signaling cascades probably through protein ubiquitination and/or sequestration. Functions in insulin signaling and glucose homeostasis through IRS1 ubiquitination and subsequent proteasomal degradation. Inhibits also prolactin, growth hormone and leptin signaling by preventing STAT3 and STAT5 activation, sequestering them in the cytoplasm and reducing their binding to DNA. May be a sub…
ENSCAFP00000025190	ENSCAFG00000017108	-
ENSCAFP00000025475	ENSCAFG00000017294	P2RY10			Putative receptor for purines coupled to G-proteins
ENSCAFP00000025551	ENSCAFG00000017342	GPR65		G protein coupled receptor 65,predominantly expressed in lymphoid tissues,G protein coupled receptor superfamily	Receptor for the glycosphingolipid psychosine (PSY) and several related glycosphingolipids. May have a role in activation-induced cell death or differentiation of T-cells.
ENSCAFP00000025668	-	-	Receptor for erythropoietin. Mediates erythropoietin-induced erythroblast proliferation and differentiation. Upon EPO stimulation, EPOR dimerizes triggering the JAK2/STAT5 signaling cascade. In some cell types, can also activate STAT1 and STAT3. May also activate LYN tyrosine kinase
ENSCAFP00000025872	ENSCAFG00000017555	GPR68		G protein coupled receptor 68,with strong homology to GPR4,expressed in spleen,testis,small intestine,peripheral blood leucocytes,brain,heart,lung,placenta,kidney	Proton-sensing receptor involved in pH homeostasis. May represents an osteoblastic pH sensor regulating cell-mediated responses to acidosis in bone. Mediates its action by association with G proteins that stimulates inositol phosphate (IP) production or Ca(2+) mobilization. The receptor is almost silent at pH 7.8 but fully activated at pH 6.8. Function also as a metastasis suppressor gene in pros…
ENSCAFP00000026084	ENSCAFG00000017669	BTK			Non-receptor tyrosine kinase indispensable for B lymphocyte development, differentiation and signaling. Binding of antigen to the B-cell antigen receptor (BCR) triggers signaling that ultimately leads to B-cell activation. After BCR engagement and activation at the plasma membrane, phosphorylates PLCG2 at several sites, igniting the downstream signaling pathway through calcium mobilization, follo…
ENSCAFP00000026284	ENSCAFG00000017813	NMUR2			Receptor for the neuromedin-U and neuromedin-S neuropeptides.
ENSCAFP00000026321	ENSCAFG00000017834	TYK2		tyrosine kinase 2,non receptor type,class III,expressed in lymphoid cells (JAK family),involved in signal transduction of cytokine receptors,mediating the activation of STAT proteins	Probably involved in intracellular signal transduction by being involved in the initiation of type I IFN signaling. Phosphorylates the interferon-alpha/beta receptor alpha chain.
ENSCAFP00000026650	ENSCAFG00000018036	HSP90AA1			Molecular chaperone that promotes the maturation, structural maintenance and proper regulation of specific target proteins involved for instance in cell cycle control and signal transduction. Undergoes a functional cycle that is linked to its ATPase activity which is essential for its chaperone activity. This cycle probably induces conformational changes in the client proteins, thereby causing th…
ENSCAFP00000026792	ENSCAFG00000018134	PSMA8			Component of the spermatoproteasome, a form of the proteasome specifically found in testis that promotes degradation of histones, thereby participating actively to the exchange of histones during spermatogenesis. The proteasome is a multicatalytic proteinase complex which is characterized by its ability to cleave peptides with Arg, Phe, Tyr, Leu, and Glu adjacent to the leaving group at neutral o…
ENSCAFP00000027158	ENSCAFG00000018382	PSMD11			Component of the 26S proteasome, a multiprotein complex involved in the ATP-dependent degradation of ubiquitinated proteins. This complex plays a key role in the maintenance of protein homeostasis by removing misfolded or damaged proteins, which could impair cellular functions, and by removing proteins whose functions are no longer required. Therefore, the proteasome participates in numerous cell…
ENSCAFP00000027454	ENSCAFG00000018600	LEPR		obese gene (leptin) receptor,16kDa,with two alternatively spliced forms,short ubiquitously expressed,long predominantly expressed in hypothalamus,homolog with mouse db,also expressed in human vasculature and in primary cultures of endothelial cells	Receptor for hormone LEP/leptin (Probable) (PubMed:22405007). On ligand binding, mediates LEP central and peripheral effects through the activation of different signaling pathways such as JAK2/STAT3 and MAPK cascade/FOS. In the hypothalamus, LEP acts as an appetite-regulating factor that induces a decrease in food intake and an increase in energy consumption by inducing anorexinogenic factors and…
ENSCAFP00000027467	ENSCAFG00000018615	JAK1		Janus tyrosine kinase 1A,non receptor type,class III,murine FD-22 homolog,widely expressed,involved in signal transduction of several hematopoietic cytokine receptors,mediating the activation of STAT proteins	Tyrosine kinase of the non-receptor type, involved in the IFN-alpha/beta/gamma signal pathway (PubMed:7615558). Kinase partner for the interleukin (IL)-2 receptor (PubMed:11909529).
ENSCAFP00000027709	ENSCAFG00000018782	PRLR		prolactin receptor with two alternatively spliced isoforms,expressed in breast cancer,breast normal tissue,gonad and liver	This is a receptor for the anterior pituitary hormone prolactin (PRL). Acts as a prosurvival factor for spermatozoa by inhibiting sperm capacitation through suppression of SRC kinase activation and stimulation of AKT. Isoform 4 is unable to transduce prolactin signaling. Isoform 6 is unable to transduce prolactin signaling.
ENSCAFP00000028198	ENSCAFG00000019110	-
ENSCAFP00000028444	ENSCAFG00000019279	GNA15		guanine nucleotide binding protein (G protein),alpha 15 (Gq class),mediating pertussis toxin-resistant stimulation of phospholipase C beta	Guanine nucleotide-binding proteins (G proteins) are involved as modulators or transducers in various transmembrane signaling systems.
ENSCAFP00000028446	-	-	Guanine nucleotide-binding proteins (G proteins) are involved as modulators or transducers in various transmembrane signaling systems.
ENSCAFP00000029286	ENSCAFG00000019786	PROK1			Potently contracts gastrointestinal (GI) smooth muscle. Induces proliferation, migration and fenestration (the formation of membrane discontinuities) in capillary endothelial cells derived from endocrine glands. Has little or no effect on a variety of other endothelial and non-endothelial cell types. Induces proliferation and differentiation, but not migration, of enteric neural crest cells. Dire…
ENSCAFP00000029368	ENSCAFG00000019833	PSMA5		multicatalytic proteinase complex (20S) proteasome (prosome,macropain) component alpha 5	Component of the 20S core proteasome complex involved in the proteolytic degradation of most intracellular proteins. This complex plays numerous essential roles within the cell by associating with different regulatory particles. Associated with two 19S regulatory particles, forms the 26S proteasome and thus participates in the ATP-dependent degradation of ubiquitinated proteins. The 26S proteasom…
ENSCAFP00000029995	ENSCAFG00000020224	PSMB7		multicatalytic proteinase complex (20S) proteasome (prosome,macropain) component,beta type subunit Z,30kDa,homologous of mouse Psmb7,removed from the complex by MECL1/PSMD7 after IFNG stimulation	Component of the 20S core proteasome complex involved in the proteolytic degradation of most intracellular proteins. This complex plays numerous essential roles within the cell by associating with different regulatory particles. Associated with two 19S regulatory particles, forms the 26S proteasome and thus participates in the ATP-dependent degradation of ubiquitinated proteins. The 26S proteasom…
ENSCAFP00000030106	ENSCAFG00000020300	LPAR3			Receptor for lysophosphatidic acid (LPA), a mediator of diverse cellular activities. May play a role in the development of ovarian cancer. Seems to be coupled to the G(i)/G(o) and G(q) families of heteromeric G proteins.
ENSCAFP00000030174	ENSCAFG00000020345	PTGFR		prostaglandin F2 alpha receptor,subtype FP,G protein coupled receptor superfamily	Receptor for prostaglandin F2-alpha (PGF2-alpha). The activity of this receptor is mediated by G proteins which activate a phosphatidylinositol-calcium second messenger system. Initiates luteolysis in the corpus luteum (By similarity). Isoforms 2 to 7 do not bind PGF2-alpha but are proposed to modulate signaling by participating in variant receptor complexes; heterodimers between isoform 1 and is…
ENSCAFP00000030916	ENSCAFG00000001143	MCHR1			Receptor for melanin-concentrating hormone, coupled to both G proteins that inhibit adenylyl cyclase and G proteins that activate phosphoinositide hydrolysis.
ENSCAFP00000030998	ENSCAFG00000015421	MAPK1		mitogen-activated protein kinase 1 (p40,p41),three isoforms,5.5kb highly expressed in forebrain,4.6kb,in skeletal,heart muscle and liver,2.8kb,skeletal,heart muscle,brain,activated and tyrosine phosphorylated in response to insulin NGF and other signals,widely involved in signal transduction,translocated to the nucleus after activation where it phosphorylate nuclear targets	Serine/threonine kinase which acts as an essential component of the MAP kinase signal transduction pathway. MAPK1/ERK2 and MAPK3/ERK1 are the 2 MAPKs which play an important role in the MAPK/ERK cascade. They participate also in a signaling cascade initiated by activated KIT and KITLG/SCF. Depending on the cellular context, the MAPK/ERK cascade mediates diverse biological functions such as cell g…
ENSCAFP00000031421	ENSCAFG00000004116	PSMB1		multicatalytic proteinase complex (20S) proteasome (prosome,macropain) component,beta type 1,subunit HC5,26kDa	Component of the 20S core proteasome complex involved in the proteolytic degradation of most intracellular proteins. This complex plays numerous essential roles within the cell by associating with different regulatory particles. Associated with two 19S regulatory particles, forms the 26S proteasome and thus participates in the ATP-dependent degradation of ubiquitinated proteins. The 26S proteasom…
ENSCAFP00000032817	ENSCAFG00000007122	HCK			Non-receptor tyrosine-protein kinase found in hematopoietic cells that transmits signals from cell surface receptors and plays an important role in the regulation of innate immune responses, including neutrophil, monocyte, macrophage and mast cell functions, phagocytosis, cell survival and proliferation, cell adhesion and migration. Acts downstream of receptors that bind the Fc region of immunogl…
ENSCAFP00000032854	ENSCAFG00000005023	HRH1		histamine H1 receptor,ubiquitous,G protein coupled receptor superfamily,activating adenylate cyclase,stimulating contraction on smooth muscle in the gut and bronchs and decreasing blood pressure	In peripheral tissues, the H1 subclass of histamine receptors mediates the contraction of smooth muscles, increase in capillary permeability due to contraction of terminal venules, and catecholamine release from adrenal medulla, as well as mediating neurotransmission in the central nervous system.
ENSCAFP00000032974	ENSCAFG00000008002	CHRM5		cholinergic receptor,muscarinic 5,G protein coupled receptor superfamily	The muscarinic acetylcholine receptor mediates various cellular responses, including inhibition of adenylate cyclase, breakdown of phosphoinositides and modulation of potassium channels through the action of G proteins. Primary transducing effect is Pi turnover.
ENSCAFP00000033192	ENSCAFG00000018007	PSMD10			Acts as a chaperone during the assembly of the 26S proteasome, specifically of the PA700/19S regulatory complex (RC). In the initial step of the base subcomplex assembly is part of an intermediate PSMD10:PSMC4:PSMC5:PAAF1 module which probably assembles with a PSMD5:PSMC2:PSMC1:PSMD2 module. Independently of the proteasome, regulates EGF-induced AKT activation through inhibition of the RHOA/ROCK/…
ENSCAFP00000034562	ENSCAFG00000025045	HNRNPD			Binds with high affinity to RNA molecules that contain AU-rich elements (AREs) found within the 3-UTR of many proto-oncogenes and cytokine mRNAs. Also binds to double- and single-stranded DNA sequences in a specific manner and functions a transcription factor. Each of the RNA-binding domains specifically can bind solely to a single-stranded non-monotonous 5-UUAG-3 sequence and also weaker to the …
ENSCAFP00000035736	ENSCAFG00000006455	PSMD13			Component of the 26S proteasome, a multiprotein complex involved in the ATP-dependent degradation of ubiquitinated proteins. This complex plays a key role in the maintenance of protein homeostasis by removing misfolded or damaged proteins, which could impair cellular functions, and by removing proteins whose functions are no longer required. Therefore, the proteasome participates in numerous cell…
ENSCAFP00000035824	ENSCAFG00000004381	GRM5		glutamate receptor group I,metabotropic 5,expressed in brain,most strongly in hippocampus,G protein coupled receptor superfamily,binding to HOMER proteins and linked to inositol phosphate receptors,activating PI turnover and triggering intracellular calcium release	G-protein coupled receptor for glutamate. Ligand binding causes a conformation change that triggers signaling via guanine nucleotide-binding proteins (G proteins) and modulates the activity of down-stream effectors. Signaling activates a phosphatidylinositol-calcium second messenger system and generates a calcium-activated chloride current. Plays an important role in the regulation of synaptic pl…
ENSCAFP00000035868	ENSCAFG00000011453	PSMD12			Component of the 26S proteasome, a multiprotein complex involved in the ATP-dependent degradation of ubiquitinated proteins. This complex plays a key role in the maintenance of protein homeostasis by removing misfolded or damaged proteins, which could impair cellular functions, and by removing proteins whose functions are no longer required. Therefore, the proteasome participates in numerous cell…
ENSCAFP00000035940	ENSCAFG00000014542	PLCB3		phospholipase C,beta 3,phosphatidyl inositol specific,involved in signal transduction,excluded as a candidate in the tumorigenesis of endocrine tumor (see MEN1)	The production of the second messenger molecules diacylglycerol (DAG) and inositol 1,4,5-trisphosphate (IP3) is mediated by activated phosphatidylinositol-specific phospholipase C enzymes.
ENSCAFP00000036045	ENSCAFG00000001396	-
ENSCAFP00000036103	ENSCAFG00000029430	CCKAR	Receptor for cholecystokinin. Mediates pancreatic growth and enzyme secretion, smooth muscle contraction of the gall bladder and stomach. Has a 1000-fold higher affinity for CCK rather than for gastrin. It modulates feeding and dopamine-induced behavior in the central and peripheral nervous system. This receptor mediates its action by association with G proteins that activate a phosphatidylinosit…	cholecystokinin A,receptor,G protein coupled receptor superfamily,stimulating the phosphatidylinositol cycle	Receptor for cholecystokinin. Mediates pancreatic growth and enzyme secretion, smooth muscle contraction of the gall bladder and stomach. Has a 1000-fold higher affinity for CCK rather than for gastrin. It modulates feeding and dopamine-induced behavior in the central and peripheral nervous system. This receptor mediates its action by association with G proteins that activate a phosphatidylinosit…
ENSCAFP00000036196	ENSCAFG00000029542	XCL1			Chemotactic activity for lymphocytes but not for monocytes or neutrophils. In thymus, mediates medullary accumulation of thymic dendritic cells and contributes to regulatoy T cell development, playing a role in self-tolerance establishment.
ENSCAFP00000036340	ENSCAFG00000010855	TACR3			This is a receptor for the tachykinin neuropeptide neuromedin-K (neurokinin B). It is associated with G proteins that activate a phosphatidylinositol-calcium second messenger system. The rank order of affinity of this receptor to tachykinins is: neuromedin-K > substance K > substance P.
ENSCAFP00000036677	ENSCAFG00000030848	NMB			Stimulates smooth muscle contraction in a manner similar to that of bombesin.
ENSCAFP00000036815	ENSCAFG00000002465	-
ENSCAFP00000037189	ENSCAFG00000029700	LPAR6			Binds to oleoyl-L-alpha-lysophosphatidic acid (LPA). Intracellular cAMP is involved in the receptor activation. Important for the maintenance of hair growth and texture.
ENSCAFP00000037233	ENSCAFG00000017282	CYSLTR1			Receptor for cysteinyl leukotrienes mediating bronchoconstriction of individuals with and without asthma. Stimulation by LTD4 results in the contraction and proliferation of smooth muscle, edema, eosinophil migration and damage to the mucus layer in the lung. This response is mediated via a G-protein that activates a phosphatidylinositol-calcium second messenger system. The rank order of affiniti…
ENSCAFP00000037451	ENSCAFG00000016649	LOC100687152
ENSCAFP00000037479	ENSCAFG00000001469	-
ENSCAFP00000037936	-	-	Receptor for pituitary gland growth hormone involved in regulating postnatal body growth. On ligand binding, couples to the JAK2/STAT5 pathway. The soluble form (GHBP) acts as a reservoir of growth hormone in plasma and may be a modulator/inhibitor of GH signaling.
ENSCAFP00000037976	-	-
ENSCAFP00000038071	ENSCAFG00000030725	PSMB9		multicatalytic proteinase complex (20S) proteasome (prosome,macropain) component 2,beta-type subunit 2,stimulated by interferon gamma,involved in the degradation of cytoplasmic antigens for MHC class I antigen presentation pathways	The proteasome is a multicatalytic proteinase complex which is characterized by its ability to cleave peptides with Arg, Phe, Tyr, Leu, and Glu adjacent to the leaving group at neutral or slightly basic pH. The proteasome has an ATP-dependent proteolytic activity. This subunit is involved in antigen processing to generate class I binding peptides. Replacement of PSMB6 by PSMB9 increases the capac…
ENSCAFP00000038131	ENSCAFG00000031606	GRPEL2			Essential component of the PAM complex, a complex required for the translocation of transit peptide-containing proteins from the inner membrane into the mitochondrial matrix in an ATP-dependent manner. Seems to control the nucleotide-dependent binding of mitochondrial HSP70 to substrate proteins. Stimulates ATPase activity of mt-HSP70. May also serve to modulate the interconversion of oligomeric …
ENSCAFP00000038507	-	-	Hormone involved in the regulation of erythrocyte proliferation and differentiation and the maintenance of a physiological level of circulating erythrocyte mass. Binds to EPOR leading to EPOR dimerization and JAK2 activation thereby activating specific downstream effectors, including STAT1 and STAT3.
ENSCAFP00000039055	ENSCAFG00000029786	Bdkrb2		bradykinin B2 receptor,sensitive to the full sequence of kinin of Lys-BK type,G protein coupled receptor superfamily,widely expressed,putatively exercying protective role in the end stage renal disease (ESRD)	Receptor for bradykinin. It is associated with G proteins that activate a phosphatidylinositol-calcium second messenger system.
ENSCAFP00000039454	ENSCAFG00000012283	PSMC6		multicatalytic proteinase complex (prosome,macropain,26kDa) 19/22S regulator of proteasome p42,ATPase subunit,44kDa	Component of the 26S proteasome, a multiprotein complex involved in the ATP-dependent degradation of ubiquitinated proteins. This complex plays a key role in the maintenance of protein homeostasis by removing misfolded or damaged proteins, which could impair cellular functions, and by removing proteins whose functions are no longer required. Therefore, the proteasome participates in numerous cell…
ENSCAFP00000039552	-	-	This is a receptor for bradykinin. Could be a factor in chronic pain and inflammation.
ENSCAFP00000039762	ENSCAFG00000032530	RGS18			Inhibits signal transduction by increasing the GTPase activity of G protein alpha subunits thereby driving them into their inactive GDP-bound form. Binds to G(i) alpha-1, G(i) alpha-2, G(i) alpha-3 and G(q) alpha.
ENSCAFP00000039878	ENSCAFG00000004362	GPR17			Dual specificity receptor for uracil nucleotides and cysteinyl leukotrienes (CysLTs). Signals through G(i) and inhibition of adenylyl cyclase. May mediate brain damage by nucleotides and CysLTs following ischemia.
ENSCAFP00000039955	ENSCAFG00000000567	PABPC1		poly (A) binding protein,cytoplasmic 1,ubiquitously expressed,major cytoplasmic RNA-binding protein,70kDA,with a splicing variant (38kDa),involved in the regulation of translation initiation,mRNA stability,regulation of poly(A) tail length,translationally controlled through a cis-regulatory element composed of a cytidine residue at the cap site followed by an interrupted stretch ol pyrimidines (5…	Binds the poly(A) tail of mRNA, including that of its own transcript. May be involved in cytoplasmic regulatory processes of mRNA metabolism such as pre-mRNA splicing. Its function in translational initiation regulation can either be enhanced by PAIP1 or repressed by PAIP2. Can probably bind to cytoplasmic RNA sequences other than poly(A) in vivo. Involved in translationally coupled mRNA turnover…
ENSCAFP00000039977	ENSCAFG00000016650	-
ENSCAFP00000039988	ENSCAFG00000008626	P2RY1		purinoceptor,P2Y type 1,group 4,metabotropic,expressed in bone,osteoblastic and brain cell lines,predominantly responding to 2 methylthio-ADP,G protein coupled receptor superfamily	Receptor for extracellular adenine nucleotides such as ATP and ADP. In platelets binding to ADP leads to mobilization of intracellular calcium ions via activation of phospholipase C, a change in platelet shape, and probably to platelet aggregation.
ENSCAFP00000040052	ENSCAFG00000012254	LTB4R		leukotriene B4 (LTB4) receptor,43kDa,G protein coupled receptor superfamily,expressed in leukocytes and several tissues of the immune system,involved in the regulation of the inflammatory system	Receptor for extracellular ATP > UTP and ADP. The activity of this receptor is mediated by G proteins which activate a phosphatidylinositol-calcium second messenger system. May be the cardiac P2Y receptor involved in the regulation of cardiac muscle contraction through modulation of L-type calcium currents. Is a receptor for leukotriene B4, a potent chemoattractant involved in inflammation and im…
ENSCAFP00000040421	-	-	Receptor for angiotensin II. Mediates its action by association with G proteins that activate a phosphatidylinositol-calcium second messenger system.
ENSCAFP00000040846	ENSCAFG00000005553	OXTR		oxytocin receptor ,G protein coupled receptor superfamily	Receptor for oxytocin. The activity of this receptor is mediated by G proteins which activate a phosphatidylinositol-calcium second messenger system.
ENSCAFP00000041132	ENSCAFG00000028584	NMUR1			Receptor for the neuromedin-U and neuromedin-S neuropeptides.
ENSCAFP00000041240	ENSCAFG00000032545	PROKR2			Receptor for prokineticin 2. Exclusively coupled to the G(q) subclass of heteromeric G proteins. Activation leads to mobilization of calcium, stimulation of phosphoinositide turnover and activation of p44/p42 mitogen-activated protein kinase.
ENSCAFP00000041344	ENSCAFG00000031831	PSMD7		multicatalytic proteinase complex (prosome,macropain,26S),19/22S regulator of proteasome,non -ATPase subunit p40,Mov34 homolog,interferon gamma inducible	Component of the 26S proteasome, a multiprotein complex involved in the ATP-dependent degradation of ubiquitinated proteins. This complex plays a key role in the maintenance of protein homeostasis by removing misfolded or damaged proteins, which could impair cellular functions, and by removing proteins whose functions are no longer required. Therefore, the proteasome participates in numerous cell…
ENSCAFP00000041552	ENSCAFG00000010964	5HT2B		5-hydroxytryptamine (serotonin) receptor,subtype 2B,G protein coupled receptor superfamily,activating the phosphatidylinositol cycle	G-protein coupled receptor for 5-hydroxytryptamine (serotonin) (PubMed:8143856, PubMed:7926008, PubMed:8078486, PubMed:8882600, PubMed:18703043, PubMed:23519210). Also functions as a receptor for various ergot alkaloid derivatives and psychoactive substances (PubMed:8143856, PubMed:7926008, PubMed:8078486, PubMed:12970106, PubMed:18703043, PubMed:23519210, PubMed:23519215, PubMed:24357322, PubMed…
ENSCAFP00000041847	ENSCAFG00000031429	GNA14		guanine nucleotide binding protein (G protein),alpha 14,expressed in fetal lung,kidney,liver,mediating pertussis toxin-resistant stimulation of phospholipase C beta	Guanine nucleotide-binding proteins (G proteins) are involved as modulators or transducers in various transmembrane signaling systems.
ENSCAFP00000041975	ENSCAFG00000029145	PROKR1			Receptor for prokineticin 1. Exclusively coupled to the G(q) subclass of heteromeric G proteins. Activation leads to mobilization of calcium, stimulation of phosphoinositide turnover and activation of p44/p42 mitogen-activated protein kinase. May play a role during early pregnancy.
ENSCAFP00000042247	ENSCAFG00000020055	LOC100856128
ENSCAFP00000042397	ENSCAFG00000010495	-
ENSCAFP00000043038	ENSCAFG00000000036	SOCS6			SOCS family proteins form part of a classical negative feedback system that regulates cytokine signal transduction. May be a substrate recognition component of a SCF-like ECS (Elongin BC-CUL2/5-SOCS-box protein) E3 ubiquitin-protein ligase complex which mediates the ubiquitination and subsequent proteasomal degradation of target proteins (By similarity). Regulates KIT degradation by ubiquitinatio…
ENSCAFP00000043083	-	-	This alpha-adrenergic receptor mediates its action by association with G proteins that activate a phosphatidylinositol-calcium second messenger system. Its effect is mediated by G(q) and G(11) proteins. Nuclear ADRA1A-ADRA1B heterooligomers regulate phenylephrine (PE)-stimulated ERK signaling in cardiac myocytes
ENSCAFP00000043168	ENSCAFG00000029644	GPR132			May be a receptor for oxidized free fatty acids derived from linoleic and arachidonic acids such as 9-hydroxyoctadecadienoic acid (9-HODE). Activates a G alpha protein, most likely G alpha(q). May be involved in apoptosis. Functions at the G2/M checkpoint to delay mitosis. May function as a sensor that monitors the oxidative states and mediates appropriate cellular responses such as secretion of …
*Unmapped means that gene id corresponding to protein id is not exist.
*Unmapped proteins was not used in enrichment analysis
