# Supplementary material for: Functional and evolutionary analysis of Korean bob-tailed native dog using whole-genome sequencing data
Source: Sci Rep. 2017 Dec 11;7:17303. doi: 10.1038/s41598-017-17817-w (PMC5725459; doi:10.1038/s41598-017-17817-w)
Supplement: Supplementary file 10 — Supplementary Table 9 [file 41598_2017_17817_MOESM10_ESM.xlsx]

## Sheet: Sequencing
Supplementary Table 9. Statisctics of sequencing data.
Type	Raw_reads	Mapped_reads	Paired_reads	A_coverage	A_fold
Long tail	336323582	328282919	275231612	99.99	17.45
Long tail	375695852	366860585	312004942	99.99	15.51
Long tail	396858944	389526043	341601964	99.99	16.47
Long tail	407822129	404322327	352886852	99.99	17.1
Long tail	419069735	411740451	365486404	99.99	17.41
Long tail	367748816	364272405	313457780	99.99	15.41
Long tail	444586723	434136314	360748748	99.99	18.35
Short tail	345579516	327436599	302106632	99.9885	13.8574
Short tail	333301852	315682274	287407424	99.9883	13.362
Short tail	322498712	305904466	279400662	99.9881	12.9437
Short tail	400982946	385240864	338094772	99.9887	16.2844
Short tail	415901856	400570058	373748460	99.9874	16.9442
Non-tail	369777838	359527031	325887886	99.9889	15.2019
Non-tail	381541124	371326664	345060032	99.9892	15.7034
Non-tail	404270840	390266378	359838000	99.9894	16.5015
Non-tail	425031138	416066797	359595614	99.99	17.59
Non-tail	420001948	411315469	348342098	99.99	17.39
Non-tail	431376792	422613079	369203090	99.99	17.87
Non-tail	336323582	328282919	275231612	99.99	13.88
Non-tail	421681011	412213521	364584156	99.99	17.43
Non-tail	402476408	398193814	354480136	99.99	16.85
Non-tail	415850741	411541555	360949196	99.99	17.41
Timber wolf	341847766	335900947	290180960	99.99	14.2
Timber wolf	383907120	375729461	308523158	99.99	15.89
Gray wolf	315906594	310544293	268903508	99.99	13.14
Gray wolf	371829098	361751550	288336200	99.99	15.3
Wolf	372757078	365674271	299489186	100	15.46
Wolf	380592610	369139714	294816930	100	15.6
Coyote	363600424	355334117	290968010	99.99	15.04

## Sheet: Download
Supplementary Table 9. Statistics of sequencing data after preprocessing.
ID	Type	Raw_reads	Mapped_reads	Paired_reads	SRA accession number
DQ1	Diqing village dog	405177160	396480038	396480038	SRR1138349
DQ2	Diqing village dog	420406398	411548719	411548719	SRR1138350
DQ3	Diqing village dog	368233096	362136438	362136438	SRR1138351
DQ4	Diqing village dog	383980928	378519668	378519668	SRR1138352
DQ5	Diqing village dog	402163804	393556725	393556725	SRR1138353
DQ6	Diqing village dog	336683226	330892023	330892023	SRR1138354
DQ7	Diqing village dog	413291084	406808445	406808445	SRR1138355
DQ8	Diqing village dog	322664648	316891899	316891899	SRR1138357
DQ9	Diqing village dog	360339960	354224074	354224074	SRR1138358
DQ10	Diqing village dog	398942414	390969537	390969537	SRR1138359
GS1	German shepherd	380715838	374964299	369411534	SRR1122359
GS2	German shepherd	399310220	393125094	388457506	SRR1124049
GS3	German shepherd	390077162	384754740	379320650	SRR1124304
GS4	German shepherd	388283638	382511759	377761734	SRR1130247
GS5	German shepherd	373968984	364907619	361391286	SRR1130350
GS6	German shepherd	395121224	388832291	383555930	SRR1131449
GS7	German shepherd	410446060	402532051	395874064	SRR1131528
GS8	German shepherd	377594300	370361139	364637808	SRR1132487
GS9	German shepherd	412878608	404219047	397381974	SRR1132488
GS10	German shepherd	388333528	382368971	377041428	SRR1134655
KM1	Kunming dog	291199766	284860764	280653604	SRR1134656
KM2	Kunming dog	416394346	410068461	403332330	SRR1135309
KM3	Kunming dog	399629642	393782118	387363352	SRR1135544
KM4	Kunming dog	410411970	404261827	397961810	SRR1137077
KM5	Kunming dog	406466102	400026730	393243384	SRR1137093
KM6	Kunming dog	391249044	384329898	378272012	SRR1138308
KM7	Kunming dog	437699562	429573480	422928936	SRR1138309
KM8	Kunming dog	347557438	341980846	337979332	SRR1138310
KM9	Kunming dog	355413856	349952559	346320506	SRR1138311
KM10	Kunming dog	416240374	407823924	402680916	SRR1138312
LJ1	Lijiang village dog	406393778	400498076	396823172	SRR1138337
LJ2	Lijiang village dog	405631888	399495167	394490352	SRR1138338
LJ3	Lijiang village dog	387411524	381913285	378144798	SRR1138340
LJ4	Lijiang village dog	348007614	342990625	338908904	SRR1138342
LJ5	Lijiang village dog	370993522	365909177	362329326	SRR1138343
LJ6	Lijiang village dog	383399882	377543765	371266966	SRR1138344
LJ7	Lijiang village dog	328005048	323762543	320221080	SRR1138345
LJ8	Lijiang village dog	389610902	383369956	377772776	SRR1138346
LJ9	Lijiang village dog	389463820	383214281	378151746	SRR1138347
LJ10	Lijiang village dog	373922670	367522321	363369934	SRR1138348
TM1	Tibetan_mastiff	387433436	380711419	375477598	SRR1105792
TM2	Tibetan_mastiff	390721526	383300306	375179996	SRR1138360
TM3	Tibetan_mastiff	399855050	391392202	382848266	SRR1138361
TM4	Tibetan_mastiff	339070006	333275438	329451944	SRR1138362
TM5	Tibetan_mastiff	363063326	357206985	352139998	SRR1138363
TM6	Tibetan_mastiff	377461434	371490827	365253158	SRR1138364
TM7	Tibetan_mastiff	404385116	398021153	393578996	SRR1138365
TM8	Tibetan_mastiff	358380390	353151873	349260916	SRR1138367
TM9	Tibetan_mastiff	405726804	399923888	393456124	SRR1138368
TM10	Tibetan_mastiff	405418562	399800719	393142016	SRR1138369
YJ1	Yingjiang village dog	409086500	402144844	394851470	SRR1138313
YJ2	Yingjiang village dog	365364856	359794641	352637944	SRR1138314
YJ3	Yingjiang village dog	357593716	352517355	347848450	SRR1138315
YJ4	Yingjiang village dog	363074998	357480439	352658942	SRR1138316
YJ5	Yingjiang village dog	350145008	345200963	335266792	SRR1138317
YJ6	Yingjiang village dog	380766260	366800894	361998104	SRR1138318
YJ7	Yingjiang village dog	369396028	363480470	357705074	SRR1138331
YJ8	Yingjiang village dog	378084352	371756151	366578566	SRR1138332
YJ9	Yingjiang village dog	377800456	372351120	365748400	SRR1138333
YJ10	Yingjiang village dog	394426492	388376739	382974828	SRR1138334
PT61-1*	Portugal village dog	229357864	223018855	221247776	SRR1061983
PT61-2*	Portugal village dog	203124058	198273146	197057526	SRR1061984
PT71-1*	Portugal village dog	173132050	166636339	163718186	SRR1061985
PT71-2*	Portugal village dog	217789864	208726434	206547992	SRR1061986
VN21	Vietnam village dog	249813946	235958053	232599125	SRR1062042
VN59	Vietnam village dog	231856110	224731960	221384844	SRR1062090
2972	Modern European breed	238368586	229661088	225034826	SRR1061722
ID125-1*	Indian village dog	173118252	166903534	163980616	SRR1061860
ID125-2*	Indian village dog	191205056	182462540	180533664	SRR1061861
ID168	Indian village dog	217079776	210614241	208875508	SRR1061961
ID60-1*	Indian village dog	181829300	172711592	170928080	SRR1061962
ID60-2*	Indian village dog	195601154	188644779	185228358	SRR1061963
LB85	Lebanon village dog	234082746	228627686	226487700	SRR1061970
NA8-1*	Nambia village dog	222793202	216081929	212435066	SRR1061972
NA8-2*	Nambia village dog	162834762	154136735	152624320	SRR1061973
*Sequencing was done twice for each single dog breed.
